# Supplementary material for: Ubiquitin ligase TRIM65 promotes colorectal cancer metastasis by targeting ARHGAP35 for protein degradation
Source: Oncogene. 2019 Jul 22;38(37):6429–44. doi: 10.1038/s41388-019-0891-6 (PMC6756236; doi:10.1038/s41388-019-0891-6)
Supplement: Supplementary file 4 — Dataset 1 [file 41388_2019_891_MOESM4_ESM.xlsx]

## Sheet: exported from PD2.2
Accession	Description	ΣCoverage	Σ# Proteins	Σ# Unique Peptides	Σ# Peptides	Σ# PSMs	A2: Area	B2: Area	C2: Area	D2: Area	E2: Area	F2: Area	G2: Area	H2: Area	# PSM A4	# PSM B4	# PSM C4	# PSM D4	# PSM E4	# PSM F4	# PSM G4	# PSM H4	# AAs	MW [kDa]	calc. pI
10047102	probable ribosome biogenesis protein RLP24 [Homo sapiens]	9.82	1	2	2	2	3.40569e+06	0	8.76532e+06	0	0	0	0	0	1		1						163	19.6083	9.979
10047140	RNA-binding protein PNO1 [Homo sapiens]	7.94	1	2	2	4	1.60778e+07	0	1.01778e+07	0	0	0	0	0	3		1						252	27.9069	9.72998
100815975	CTD small phosphatase-like protein 2 [Homo sapiens]	4.08	1	2	2	2	2.34119e+07	0	0	0	4.76204e+06	0	0	0	1				1				466	52.9661	6.40479
100816392	far upstream element-binding protein 3 [Homo sapiens]	36.71	1	14	18	55	3.77914e+07	2.80218e+07	5.34809e+07	1.77159e+07	2.74729e+07	0	2.26678e+07	2.21449e+06	9	17	8	12	3		5	1	572	61.6022	8.38232
100913206	ATP-dependent RNA helicase A [Homo sapiens]	40.55	1	52	52	280	6.84223e+08	2.95667e+07	4.5586e+08	6.24273e+07	1.1905e+08	7.10363e+06	5.95663e+07	1.06995e+06	85	30	71	35	38	1	19	1	1270	140.869	6.84424
10092601	eukaryotic translation initiation factor 4 gamma 3 isoform 3 [Homo sapiens]	2.08	3	1	4	10	4.72133e+07	0	27439411	0	1.65594e+07	3.05019e+06	1.50308e+07	0	3		2		2	2	1		1585	176.542	5.37646
10092657	NADH dehydrogenase [ubiquinone] 1 alpha subcomplex subunit 12 isoform a [Homo sapiens]	26.21	2	4	4	9	1.8332e+07	0	4.56534e+06	0	4.12403e+06	0	0	0	5		1		3				145	17.1036	9.62744
10092677	pyridoxal phosphate phosphatase [Homo sapiens]	7.09	1	2	2	3	8.89275e+06	0	7.34486e+06	0	0	0	0	0	1		2						296	31.6783	6.55127
10190682	chromobox protein homolog 8 [Homo sapiens]	13.88	1	5	5	8	1.67476e+07	0	1.48959e+07	0	0	0	0	0	4		3				1		389	43.3694	9.90576
10190704	peroxisomal 2,4-dienoyl-CoA reductase [Homo sapiens]	16.44	1	4	4	7	0	0	5.16115e+06	0	7.32934e+06	0	9.89052e+06	0			1		4		2		292	30.758	9.21729
10190712	protein S100-A14 [Homo sapiens]	10.58	1	1	1	1	0	0	0	0	2.01946e+06	0	0	0					1				104	11.6548	5.23682
101943240	general transcription factor 3C polypeptide 1 [Homo sapiens]	0.71	1	2	2	2	1.11395e+07	0	7.8284e+06	0	0	0	0	0	1		1						2109	238.725	7.29834
102467242	inner centromere protein isoform 2 [Homo sapiens]	18.82	2	16	16	34	9.44248e+07	1.35454e+06	9.68602e+07	6.87811e+06	0	0	0	0	14	1	16	3					914	104.928	9.45166
103471995	serum response factor-binding protein 1 [Homo sapiens]	1.63	1	1	1	1	0	0	0	2.13905e+06	0	0	0	0				1					429	48.6044	9.5835
103471997	DNA-directed RNA polymerase I subunit RPA1 [Homo sapiens]	0.64	1	1	1	1	5.16898e+06	0	0	0	0	0	0	0	1								1720	194.687	7.03467
103471999	serine/threonine-protein kinase 3 isoform 1 [Homo sapiens]	10.39	4	5	5	7	0	3.28138e+06	0	1.57661e+06	0	0	0	0		5		2					491	56.265	5.23682
103472005	antigen KI-67 isoform 1 [Homo sapiens]	15.82	2	39	39	88	8.57196e+07	4.40841e+06	5.26181e+07	4.52475e+06	2.17839e+07	0	1.48828e+07	0	37	4	19	1	15		11	1	3256	358.474	9.45166
105990539	neurofilament light polypeptide [Homo sapiens]	6.63	2	2	3	9	1.90662e+08	2.08118e+08	3.12038e+06	3.24683e+08	0	1.05385e+08	3.15042e+07	1.50289e+08	2	1	1	2		1	1	1	543	61.4792	4.65283
105990541	retinal-specific ATP-binding cassette transporter [Homo sapiens]	0.92	1	1	1	1	0	0	0	0	0	0	0	0			1						2273	255.78	6.29053
106049528	pyruvate carboxylase, mitochondrial precursor [Homo sapiens]	11.29	1	11	11	13	0	0	0	0	1.63194e+07	0	6.50383e+06	0					11		2		1178	129.551	6.84424
106507301	DNA polymerase alpha catalytic subunit [Homo sapiens]	3.35	1	5	5	5	1.35442e+07	0	4.17903e+06	0	0	0	0	0	4		1						1462	165.807	5.84619
106879206	bifunctional lysine-specific demethylase and histidyl-hydroxylase NO66 [Homo sapiens]	7.18	1	4	4	4	0	0	0	0	9.70427e+06	0	0	0					4				641	71.0414	6.45557
10800144	histone cluster 1, H2aj [Homo sapiens]	51.56	8	4	12	144	1.98881e+10	1.04029e+08	1.32365e+10	6.8796e+07	5.04803e+09	3.0352e+07	3.5141e+09	4.504e+07	43	8	35	7	25	4	21	1	128	13.9278	10.8872
10835049	transforming protein RhoA precursor [Homo sapiens]	6.22	2	2	2	4	1.29245e+07	1.92644e+07	1.38104e+07	1.72297e+06	0	0	0	0	1	1	1	1					193	21.7541	6.1001
10835067	lupus La protein [Homo sapiens]	46.81	1	25	25	68	1.90764e+08	0	1.27716e+08	1.09337e+07	9.33067e+06	7.09342e+06	1.63046e+07	0	28		21	7	2	3	7		408	46.8082	7.12256
10835073	glycylpeptide N-tetradecanoyltransferase 1 [Homo sapiens]	21.17	2	10	10	52	3.53586e+07	3.25953e+07	4.59827e+07	2.25181e+07	2.07941e+07	2.17825e+07	2.0026e+07	4.40527e+06	5	12	9	11	5	4	4	2	496	56.7699	7.79639
10835218	DNA topoisomerase 3-alpha [Homo sapiens]	2	2	2	2	4	6.54822e+06	0	7652526	0	0	0	0	0	2		2						1001	112.3	8.33838
10835240	high mobility group nucleosome-binding domain-containing protein 4 [Homo sapiens]	26.67	1	1	2	3	9.72526e+06	0	3.28778e+06	0	2.32995e+06	0	0	0	1		1		1				90	9.53323	10.4771
10863889	U4/U6.U5 tri-snRNP-associated protein 1 [Homo sapiens]	14.88	1	11	11	21	4.71713e+07	0	3.62852e+07	3.71766e+06	7.48554e+06	0	8.9018e+06	0	7		10	1	2		1		800	90.2003	6.12549
10863903	E3 ubiquitin-protein ligase TRIP12 [Homo sapiens]	2.41	1	4	4	6	7.33573e+06	0	2.18556e+06	0	0	0	0	0	4		2						1992	220.296	8.48486
10863925	DNA-directed RNA polymerases I, II, and III subunit RPABC5 [Homo sapiens]	13.43	1	1	1	1	1.21578e+07	0	0	0	0	0	0	0	1								67	7.63999	7.76709
10863927	peptidyl-prolyl cis-trans isomerase A [Homo sapiens]	43.03	1	6	6	21	1.24321e+07	0	1.02341e+08	0	1.24717e+08	0	4.85171e+07	0	1		7		9		4		165	18.0009	7.81104
10863929	2-5A-dependent ribonuclease [Homo sapiens]	1.21	1	1	1	1	834236	0	0	0	0	0	0	0	1								741	83.4805	6.65381
10863945	X-ray repair cross-complementing protein 5 [Homo sapiens]	46.45	4	40	40	169	5.71229e+08	3.51675e+07	3.94954e+08	2.37377e+07	4.13632e+07	2.65446e+06	2.36631e+07	0	51	19	62	15	15	1	6		732	82.6523	5.80811
10863997	polypyrimidine tract-binding protein 2 [Homo sapiens]	16.95	1	6	8	44	43225139	3.00213e+08	5.71283e+07	3.39386e+08	1.91823e+07	2.90007e+08	2.10513e+07	1.72132e+08	1	12	1	17	2	6	1	4	531	57.4548	8.66064
108773784	ATP-binding cassette sub-family E member 1 [Homo sapiens]	40.73	1	21	21	62	1.82393e+08	3.21315e+07	1.25782e+08	1.20542e+07	1.10025e+07	4.17361e+06	1.26738e+07	0	18	10	21	4	3	3	3		599	67.271	8.33838
108773793	glucose-6-phosphate 1-dehydrogenase isoform b [Homo sapiens]	20.78	2	11	11	28	3.02773e+06	7.61368e+06	0	1.14911e+07	0	1.32658e+07	0	6.87403e+06	1	5		6		10		6	515	59.219	6.84424
108773810	leucine--tRNA ligase, cytoplasmic [Homo sapiens]	46.34	1	50	50	156	2.71509e+08	9.32197e+06	1.58391e+08	1.21728e+07	2.26045e+07	0	1.31989e+07	0	63	8	49	14	17		5		1176	134.379	7.29834
108796653	phosphoglycolate phosphatase [Homo sapiens]	2.49	1	1	1	2	18911432	0	13739344	0	0	0	0	0	1		1						321	33.9845	6.13818
108936958	DDB1- and CUL4-associated factor 7 [Homo sapiens]	2.34	1	1	1	1	0	0	0	0	0	0	0	0			1						342	38.9011	5.51611
109134349	coatomer subunit gamma-2 [Homo sapiens]	12.97	1	7	9	22	8.22711e+07	8.67861e+06	3.74903e+07	7.63062e+06	1.84438e+07	3.08747e+06	1.03548e+07	0	9	1	5	2	2	1	2		871	97.5596	5.80811
109148508	ubiquitin thioesterase OTUB1 [Homo sapiens]	9.96	1	3	3	4	2.17514e+07	0	1.4352e+07	0	0	0	0	0	1		3						271	31.2644	4.94482
109148542	alanine--tRNA ligase, cytoplasmic [Homo sapiens]	2.38	1	2	2	2	0	0	0	0	1.12069e+07	0	0	0					2				968	106.743	5.52881
109148552	keratin, type II cytoskeletal 3 [Homo sapiens]	17.99	3	1	23	229	1.86059e+09	5.05032e+08	1.03557e+09	4.26651e+08	1.82657e+09	6.11783e+08	2.30508e+09	1.27517e+08	27	26	33	23	37	20	46	17	628	64.3776	6.48096
109150435	ankyrin repeat and zinc finger domain-containing protein 1 [Homo sapiens]	7.85	1	4	4	5	0	0	0	0	5.37649e+06	0	4.7062e+06	0					3		2		726	80.8772	8.41162
109240550	paraspeckle component 1 [Homo sapiens]	26	1	13	14	40	1.69951e+08	2.77347e+08	1.43836e+08	3.16134e+08	0	2.91151e+07	0	5.22363e+07	17	2	16	1	1	1	1	1	523	58.7062	6.66846
109255230	centrosomal protein of 170 kDa isoform beta [Homo sapiens]	6.39	2	1	8	10	1.44761e+07	0	1.99163e+07	0	0	0	0	0	5		5						1486	164.44	7.23975
109255232	centrosomal protein of 170 kDa isoform gamma [Homo sapiens]	6.44	1	1	8	10	1.44761e+07	0	1.99163e+07	0	0	0	0	0	5		5						1460	161.31	7.00537
109452589	protein FAM98B isoform 2 [Homo sapiens]	23.03	2	6	8	17	5.27864e+07	2.32617e+07	4.25228e+07	1.25731e+07	0	0	0	0	8	2	5	2					330	37.167	6.29053
109452591	succinyl-CoA ligase [ADP/GDP-forming] subunit alpha, mitochondrial precursor [Homo sapiens]	21.68	1	8	8	22	6.24724e+07	0	7.59501e+07	0	4.38651e+06	0	4.05456e+06	0	12		8		1		1		346	36.2268	8.79248
10947139	arginase-1 isoform 2 [Homo sapiens]	18.94	2	6	6	17	3.92803e+07	4.15869e+06	1.54638e+07	0	2.29041e+07	0	1.89527e+07	0	2	2	2		6		5		322	34.7133	7.21045
109633019	histone-lysine N-methyltransferase NSD2 isoform 1 [Homo sapiens]	3.66	6	4	4	4	1.40855e+07	0	6.46558e+06	0	0	0	0	0	3		1						1365	152.16	8.68994
109638749	signal recognition particle subunit SRP72 isoform 1 [Homo sapiens]	28.46	2	17	17	40	7.1311e+07	4.8233e+06	4.10011e+07	9.53267e+06	1.01865e+07	5.03559e+06	8.23864e+06	0	16	3	12	4	3	1	1		671	74.56	9.26123
109715835	HEAT repeat-containing protein 6 [Homo sapiens]	1.86	2	1	2	2	3.10126e+07	0	1.31986e+07	0	0	0	0	0	1		1						1181	128.699	7.03467
109809741	la-related protein 7 isoform 1 [Homo sapiens]	9.79	2	6	6	11	2.3246e+07	0	2.90651e+07	2.12035e+06	0	0	0	0	4		6	1					582	66.8574	9.5542
109948279	galectin-7 [Homo sapiens]	74.26	1	12	12	23	1.32443e+07	0	4.24157e+08	0	5.96408e+06	0	6.69798e+06	0	1		18		1		3		136	15.0658	7.62061
109948283	pumilio domain-containing protein KIAA0020 [Homo sapiens]	23.92	3	15	15	27	3.79301e+07	0	3.55838e+07	1.59633e+06	0	1.73199e+06	0	1.39804e+06	12		10	3		1		1	648	73.5383	9.64209
109948304	WD40 repeat-containing protein SMU1 [Homo sapiens]	1.95	1	1	1	2	0	1.86959e+06	0	2.6509e+06	0	0	0	0		1		1					513	57.5072	7.18115
110227603	bifunctional coenzyme A synthase isoform a precursor [Homo sapiens]	4.96	2	2	2	3	0	908856	1.93781e+06	0	0	0	0	0		2	1						564	62.29	6.99072
110227613	arf-GAP with GTPase, ANK repeat and PH domain-containing protein 3 isoform a [Homo sapiens]	6.15	2	4	4	7	1.31217e+07	0	8.61304e+06	0	1.24073e+06	0	0	0	3		3		1				911	97.8906	7.95752
110347459	myc-associated zinc finger protein isoform 2 [Homo sapiens]	5.68	4	2	3	7	2.42335e+07	1.89156e+06	5.67507e+06	0	0	0	0	0	3	2	2						493	51.0397	9.1001
11034845	regulation of nuclear pre-mRNA domain-containing protein 1B [Homo sapiens]	32.82	1	6	8	14	5.37392e+07	0	3.04796e+07	0	0	0	0	0	8		6						326	36.8772	5.97314
11037055	sperm-associated antigen 4 protein [Homo sapiens]	2.52	1	1	1	1	0	8.02135e+06	0	0	0	0	0	0		1							437	48.1353	7.13721
11038643	AP-2 complex subunit sigma isoform AP17delta [Homo sapiens]	6.73	2	1	1	3	47149688	0	3.4241e+07	0	2.70766e+07	0	0	0	1		1		1				104	12.4094	5.84619
11055998	guanine nucleotide-binding protein subunit beta-4 [Homo sapiens]	2.94	3	1	1	1	0	0	0	0	0	0	3.0371e+06	0							1		340	37.543	5.99854
11056036	tubulin--tyrosine ligase-like protein 12 [Homo sapiens]	9.32	1	5	5	8	1.95049e+07	0	1.12255e+07	0	5.44145e+06	0	0	0	3		4		1				644	74.356	5.52881
11056044	inorganic pyrophosphatase [Homo sapiens]	35.64	1	8	9	19	5.6741e+07	0	5.10998e+07	0	1.33904e+07	0	1.22456e+07	0	9		5		3		2		289	32.6392	5.85889
110611220	ribosome-binding protein 1 [Homo sapiens]	32.34	5	31	31	78	3.44685e+07	0	2.5295e+07	0	4.45704e+07	0	3.61044e+07	0	10		15		26		27		977	108.589	5.5415
110611228	utrophin [Homo sapiens]	0.29	1	1	1	4	0	0	1.62125e+07	0	6.92164e+06	0	0	0			2		2				3433	394.22	5.32568
110618253	DNA-directed RNA polymerase, mitochondrial precursor [Homo sapiens]	10.33	1	10	10	13	2.72473e+07	0	1.37579e+07	0	0	0	0	0	7		6						1230	138.532	8.98291
11067747	cell division cycle 5-like protein [Homo sapiens]	32.92	1	24	24	72	1.57346e+08	7.28504e+06	1.48369e+08	1.68999e+07	3.05665e+07	0	1.67545e+07	0	21	6	22	11	7		5		802	92.1937	8.17725
11067749	bromodomain-containing protein 3 [Homo sapiens]	15.84	5	5	9	17	7.46809e+07	0	2.74694e+07	0	0	0	0	0	11		6						726	79.4921	9.36377
110815802	UPF0553 protein C9orf64 [Homo sapiens]	10.26	1	4	4	4	4.34617e+07	0	6403407	0	3.75034e+06	0	0	0	2		1		1				341	39.0038	5.88428
110815813	ankyrin repeat and FYVE domain-containing protein 1 isoform 1 [Homo sapiens]	0.94	2	1	1	1	1.7343e+06	0	0	0	0	0	0	0	1								1170	128.405	6.1001
110825963	poly [ADP-ribose] polymerase 2 isoform 2 [Homo sapiens]	17.19	2	10	10	19	5.28016e+06	1.66224e+07	6.3619e+06	1.10224e+07	0	798080	0	0	1	9	1	7		1			570	64.7638	8.67529
110825982	E3 ISG15--protein ligase HERC5 [Homo sapiens]	12.01	4	11	11	18	1.46556e+07	0	1.73716e+07	0	4.59224e+07	0	3.55615e+07	0	3		1		10		4		1024	116.777	7.6499
110825988	probable methyltransferase TARBP1 [Homo sapiens]	1.3	1	2	2	2	1.06775e+07	0	5.53086e+06	0	0	0	0	0	1		1						1621	181.559	7.04932
110832843	transcription initiation factor TFIID subunit 4 [Homo sapiens]	1.29	1	1	1	2	0	0	1.33623e+07	1.79286e+06	0	0	0	0			1	1					1085	110.047	9.93506
111038133	neuroguidin isoform 2 [Homo sapiens]	19.61	2	6	6	13	3.05807e+07	0	1.80864e+07	0	0	0	2.96625e+06	0	8		4				1		311	35.2286	9.33447
11125770	aminoacyl tRNA synthase complex-interacting multifunctional protein 2 [Homo sapiens]	27.19	1	8	8	24	1.58376e+08	6.11065e+06	1.04877e+08	2.95391e+06	2.65848e+07	0	0	0	10	1	7	1	4		1		320	35.3263	8.22119
11128019	cytochrome c [Homo sapiens]	38.1	1	4	4	6	1.21383e+07	0	1.32356e+07	0	9.91948e+06	0	0	0	2		3		1				105	11.7411	9.56885
11141903	FAST kinase domain-containing protein 5 [Homo sapiens]	1.31	1	1	1	2	2.69265e+07	0	1.62889e+07	0	0	0	0	0	1		1						764	86.5186	8.1333
111607441	lysine-rich nucleolar protein 1 [Homo sapiens]	7.64	1	3	3	4	1.02269e+07	0	0	3.20584e+06	0	0	0	0	2			2					458	51.5572	9.86182
111955063	GTP-binding protein 10 isoform 1 [Homo sapiens]	9.09	2	3	3	6	1.64921e+07	0	12453966	0	0	0	0	0	3		3						308	34.6289	8.98291
11225260	DNA topoisomerase 1 [Homo sapiens]	40.92	3	35	35	111	5.0574e+08	1.18983e+07	252767502	2.07152e+07	2.34608e+07	0	1.58398e+07	0	43	8	38	9	7		6		765	90.6689	9.30518
112293277	dnaJ homolog subfamily C member 8 [Homo sapiens]	3.16	1	1	1	1	0	0	9.97134e+06	0	0	0	0	0			1						253	29.8234	9.05615
112382252	spectrin beta chain, non-erythrocytic 1 isoform 2 [Homo sapiens]	1.86	2	3	4	5	146741741	0	878796	0	6.85953e+06	0	9.85321e+06	0	1		1		2		1		2155	251.241	5.52881
112382372	guanylate-binding protein 3 [Homo sapiens]	2.69	1	1	1	1	0	0	1.00137e+07	0	0	0	0	0			1						595	68.0709	6.50732
112382377	ubiquitin-conjugating enzyme E2 S [Homo sapiens]	13.96	1	3	3	5	0	7.23358e+06	2.33058e+07	4.11086e+06	0	0	0	0	1	2	1	1					222	23.8305	8.38232
112420977	cullin-associated NEDD8-dissociated protein 2 isoform 2 [Homo sapiens]	3.66	2	1	4	11	3.57541e+07	0	8.96381e+06	0	4.40699e+06	0	1.78229e+06	0	4		4		2		1		1119	122.586	5.87158
112421122	dnaJ homolog subfamily C member 13 [Homo sapiens]	4.28	1	8	8	10	7.22437e+06	0	4.52513e+06	0	1.60294e+06	0	0	0	4		5		1				2243	254.252	6.7417
112734870	uncharacterized protein KIAA1522 isoform 1 [Homo sapiens]	3.02	2	3	3	4	0	0	0	0	2.91812e+06	0	2.32156e+06	0					1		3		1094	112.993	10.0229
112789530	cohesin subunit SA-2 isoform b [Homo sapiens]	6.42	3	8	8	11	2.28973e+07	0	7.55813e+06	0	0	0	0	0	7		4						1231	141.235	5.42725
11321577	2'-5'-oligoadenylate synthase-like protein isoform a [Homo sapiens]	48.25	3	23	23	57	0	0	0	0	2.73169e+07	1.13736e+08	7.31342e+07	5.07635e+07					6	31	8	12	514	59.1887	7.86963
11321583	succinyl-CoA ligase [ADP-forming] subunit beta, mitochondrial precursor [Homo sapiens]	17.06	1	10	10	15	6.388e+07	0	3.79936e+07	0	7.12983e+06	0	7.40322e+06	0	6		5		1		3		463	50.2852	7.41553
11321601	6-phosphofructokinase type C isoform 1 [Homo sapiens]	27.93	2	14	18	51	6.29243e+07	3.13166e+06	4.36311e+07	5.59207e+06	2.76509e+07	0	2.58255e+07	0	9	5	9	3	17		8		784	85.5415	7.54736
11321607	pachytene checkpoint protein 2 homolog isoform 1 [Homo sapiens]	34.95	2	12	12	23	6.07255e+07	0	3.67809e+07	0	5.89685e+06	0	2.86621e+07	0	12		8		1		2		432	48.5205	6.0874
11321642	bromodomain-containing protein 1 [Homo sapiens]	6.62	2	8	8	13	1.82813e+07	0	1.6799e+07	0	5.49292e+06	0	0	0	6		5		2				1058	119.444	8.60205
11342664	interferon-induced GTP-binding protein Mx2 [Homo sapiens]	8.39	2	5	5	7	0	0	0	0	10528446	0	3.4286e+06	0					6		1		715	82.0367	8.76318
11342680	beta-centractin [Homo sapiens]	17.82	1	1	6	13	6.80968e+07	0	2.44462e+07	0	3.62427e+06	0	5.11095e+06	0	5		5		1		2		376	42.2667	6.40479
11345454	Fanconi anemia group E protein [Homo sapiens]	1.31	1	1	1	1	46273608	0	0	0	0	0	0	0	1								536	58.6736	5.23682
11345462	signal peptidase complex subunit 3 [Homo sapiens]	8.89	1	2	2	2	1.35297e+07	0	1.07373e+07	0	0	0	0	0	1		1						180	20.3005	8.6167
11386157	cytidine deaminase [Homo sapiens]	6.85	1	1	1	1	0	0	0	0	6.28976e+06	0	0	0					1				146	16.1739	6.91748
11415026	60S ribosomal protein L18a [Homo sapiens]	42.05	1	12	12	52	1.83037e+08	0	7.20454e+07	0	1.75568e+08	2.51478e+06	4.09772e+07	0	15		11		20	1	5		176	20.7489	10.7114
114155142	nucleoprotein TPR [Homo sapiens]	0.85	1	2	2	4	7143581	0	9.23398e+06	0	4.26587e+06	0	0	0	1		2		1				2363	267.131	5.021
114796642	regulator of chromosome condensation isoform c [Homo sapiens]	45.37	4	15	15	57	5.03876e+08	9.35984e+06	2.51643e+08	4.62863e+07	18094528	8.78598e+06	2.50887e+07	0	25	5	11	10	1	3	2		421	44.9406	7.51807
114842410	zinc finger CCCH domain-containing protein 11A [Homo sapiens]	18.15	4	14	15	26	8.49175e+07	3.70389e+06	5.75553e+07	4.65851e+06	0	0	1.86914e+09	0	11	1	12	1			1		810	89.076	8.36768
115298657	protein S100-A7 [Homo sapiens]	26.73	2	5	5	24	6.14568e+07	9.5235e+06	4.67847e+07	0	3.85012e+07	5.49336e+06	5.29362e+07	1.25471e+07	5	1	3		6	2	6	1	101	11.4636	6.771
115298668	U5 small nuclear ribonucleoprotein 40 kDa protein [Homo sapiens]	18.77	1	5	5	7	4.8453e+07	0	2.85543e+07	0	0	0	0	0	3		4						357	39.2857	8.104
115298678	complement C3 precursor [Homo sapiens]	1.32	1	2	2	2	0	0	0	0	5.50398e+06	0	2.83037e+06	0					1		1		1663	187.03	6.40479
115298682	protein PRRC2C [Homo sapiens]	2.2	1	4	6	7	1.56869e+07	0	1.6466e+07	0	0	0	0	0	5		2						2817	308.419	9.0708
115387104	4-trimethylaminobutyraldehyde dehydrogenase [Homo sapiens]	1.35	1	1	1	1	0	0	0	0	0	0	0	0							1		518	56.2554	6.56592
115430235	E3 ubiquitin-protein ligase UHRF1 isoform 1 [Homo sapiens]	12.48	3	10	10	15	3.58752e+07	0	2.01998e+07	0	4.85725e+06	0	1.02972e+06	0	9		1		4		1		793	89.757	7.56201
115430243	N-terminal kinase-like protein isoform B [Homo sapiens]	7.46	2	6	6	10	3.14551e+07	0	1.14385e+07	1.80208e+06	3.24203e+06	0	0	0	5		3	1	1				791	88.0334	6.30322
115430252	STE20/SPS1-related proline-alanine-rich protein kinase [Homo sapiens]	3.67	1	1	2	2	8.68518e+06	6.12257e+06	0	0	0	0	0	0	1	1							545	59.4365	6.29053
11545787	egl nine homolog 3 [Homo sapiens]	3.35	2	1	1	1	4.34391e+06	0	0	0	0	0	0	0	1								239	27.2437	7.63525
11545863	methylcrotonoyl-CoA carboxylase beta chain, mitochondrial [Homo sapiens]	23.62	1	10	10	20	0	1.54611e+07	0	1.21437e+07	0	0	0	0		10		10					563	61.2944	7.6792
115511049	guanine nucleotide-binding protein subunit alpha-11 [Homo sapiens]	4.46	4	1	2	2	21131080	0	0	0	0	0	0	0	2								359	42.0965	5.69385
115527080	metastasis-associated protein MTA1 isoform MTA1 [Homo sapiens]	26.99	2	12	17	40	1.00745e+08	1.04988e+07	4.41682e+07	1.3935e+07	0	2.50578e+07	1.17088e+07	6.22804e+06	15	5	11	5		1	1	2	715	80.7353	9.26123
115527097	serine/threonine-protein kinase MRCK beta [Homo sapiens]	2.28	3	4	4	5	1.49357e+07	0	1.56084e+07	0	0	0	0	0	4		1						1711	194.193	6.3667
115529451	nucleolar transcription factor 1 isoform b [Homo sapiens]	36.73	1	1	30	75	1.59326e+08	8.2888e+06	9.14375e+07	1.01019e+07	1.17068e+07	0	0	0	35	4	25	6	5				727	84.8838	5.5542
11559927	28S ribosomal protein S14, mitochondrial [Homo sapiens]	10.16	1	1	1	2	2.1196e+07	0	1.66366e+07	0	0	0	0	0	1		1						128	15.129	11.4146
11559929	coatomer subunit gamma-1 [Homo sapiens]	19.45	1	12	14	48	9.21622e+07	4.26982e+06	53623048	6.2252e+06	2.66742e+07	3.08747e+06	1.28777e+07	0	16	3	12	4	7	1	5		874	97.6555	5.46533
11596859	39S ribosomal protein L17, mitochondrial [Homo sapiens]	8.57	1	1	1	2	2.23717e+06	0	0	0	1.1522e+06	0	0	0	1				1				175	20.0376	10.1108
116008442	zinc finger CCCH domain-containing protein 13 [Homo sapiens]	0.9	1	1	1	1	2.95722e+06	0	0	0	0	0	0	0	1								1564	184.76	9.46631
116063536	2-methoxy-6-polyprenyl-1,4-benzoquinol methylase, mitochondrial precursor [Homo sapiens]	3.36	1	1	1	1	2.29849e+06	0	0	0	0	0	0	0	1								327	37.1168	6.94678
116063573	filamin-A isoform 1 [Homo sapiens]	20.92	4	42	46	99	3.89574e+07	0	9.42353e+06	0	4.21502e+07	2.23879e+06	4.18465e+07	0	8		5		43	2	41		2639	279.843	6.04932
116089287	autophagy-related protein 9A [Homo sapiens]	1.07	1	1	1	1	3.67209e+06	0	0	0	0	0	0	0	1								839	94.387	6.66846
116089337	ras GTPase-activating-like protein IQGAP2 [Homo sapiens]	3.05	1	2	6	14	6.44556e+07	0	4.58659e+07	0	5.7439e+07	0	2.11111e+07	0	4		5		4		1		1575	180.466	5.57959
116235444	protein SAAL1 [Homo sapiens]	1.48	1	1	1	1	0	2.72829e+06	0	0	0	0	0	0		1							474	53.5237	4.50049
116256336	protein transport protein Sec31A isoform 4 [Homo sapiens]	0.63	5	1	1	1	6.38187e+06	0	0	0	0	0	0	0	1								1106	121.575	6.85889
116256451	lysine-specific histone demethylase 1B [Homo sapiens]	2.03	1	1	1	1	7.89415e+06	0	0	0	0	0	0	0	1								590	65.6751	8.51416
116256489	septin-9 isoform c [Homo sapiens]	9.33	6	4	4	5	4.02706e+06	0	0	0	0	0	7.75161e+06	0	2			1			2		568	63.6259	8.39697
116268097	beta-1,3-galactosyltransferase 6 [Homo sapiens]	2.74	1	1	1	1	0	0	1.31377e+06	0	0	0	0	0			1						329	37.1143	9.65674
116284394	myosin-14 isoform 2 [Homo sapiens]	7.12	3	5	16	35	1.34138e+08	4.37277e+06	7.61002e+07	1.88522e+06	5.24392e+07	0	1.41601e+07	0	10	1	12	1	10		1		1995	227.732	5.60498
116284398	WAS/WASL-interacting protein family member 1 [Homo sapiens]	2.19	1	1	1	1	0	0	0	0	0	0	0	0				1					503	51.2274	11.4731
11641289	dimethyladenosine transferase 2, mitochondrial [Homo sapiens]	2.27	1	1	1	1	4.93395e+06	0	0	0	0	0	0	0	1								396	45.3198	9.18799
116488398	keratin, type I cuticular Ha2 [Homo sapiens]	6.92	1	1	4	21	9.19751e+09	1.60672e+09	3.91232e+09	4.28313e+08	4.00134e+07	1359928250	8243217053	3.64008e+06	2	4	2	5	2	2	3	1	448	50.3102	4.84326
116517299	UDP-glucuronosyltransferase 2B15 precursor [Homo sapiens]	1.32	2	1	1	3	3.10091e+08	0	2.19376e+08	0	1.16342e+07	0	0	0	1		1		1				530	60.9963	8.82178
116534937	interferon-induced protein with tetratricopeptide repeats 1 isoform 1 [Homo sapiens]	50.42	4	23	24	67	0	0	0	0	1.77276e+07	1.28564e+08	1.06329e+07	1.17665e+08					9	31	3	24	478	55.3252	7.1958
116686122	chromosome-associated kinesin KIF4A [Homo sapiens]	15.26	7	17	17	23	3.68788e+07	0	2.31056e+07	1.58856e+06	7.91301e+06	0	0	0	17		4	1	1				1232	139.794	6.26514
116805327	methylcrotonoyl-CoA carboxylase subunit alpha, mitochondrial precursor [Homo sapiens]	2.62	1	2	2	4	1.76571e+07	0	0	0	0	0	0	0	2		1		1				725	80.4219	7.78174
116805340	glycine--tRNA ligase precursor [Homo sapiens]	4.87	1	4	4	5	1.53079e+07	1.17134e+06	2.2293e+07	0	0	0	0	0	3	1	1						739	83.1126	7.03467
116812577	putative RNA-binding protein Luc7-like 2 isoform 1 [Homo sapiens]	16.33	6	6	6	10	3.56632e+07	0	2.22711e+07	0	0	0	0	0	5		5						392	46.4856	10.0083
116812586	condensin-2 complex subunit G2 [Homo sapiens]	3.67	1	5	5	6	2.7805e+07	0	1.16261e+07	0	0	0	0	0	4		2						1143	130.876	6.87354
116812593	putative solute carrier organic anion transporter family member 1B7 [Homo sapiens]	6.56	1	1	1	1	0	0	0	0	0	0	6.85974e+07	0							1		640	71.2007	8.49951
116812610	apolipoprotein O-like precursor [Homo sapiens]	5.97	1	1	1	1	0	0	3.00832e+06	0	0	0	0	0			1						268	29.1403	9.5249
116812630	epimerase family protein SDR39U1 [Homo sapiens]	6.14	1	2	2	2	0	0	9.8797e+06	0	0	0	0	0			2						293	31.0574	9.0415
116875765	tight junction protein ZO-1 isoform b [Homo sapiens]	1.32	2	1	1	1	0	0	0	0	0	0	0	0	1								1668	186.852	6.78564
116875826	HD domain-containing protein 2 [Homo sapiens]	20.59	1	3	3	4	0	6.44613e+06	0	6.70229e+06	0	0	0	0		3		1					204	23.3757	5.49072
116875846	phosphopantothenate--cysteine ligase isoform b [Homo sapiens]	9.42	2	1	1	1	0	0	7.13338e+06	0	0	0	0	0			1						138	15.6353	5.88428
116875852	E3 ubiquitin-protein ligase HACE1 [Homo sapiens]	0.99	1	1	1	1	0	2.71346e+06	0	0	0	0	0	0		1							909	102.276	5.92236
117168248	very-long-chain (3R)-3-hydroxyacyl-[acyl-carrier protein] dehydratase 3 [Homo sapiens]	32.04	1	14	14	21	9.27951e+07	4.52671e+06	4.66492e+07	0	0	0	9.7521e+06	0	12	1	7				1		362	43.1316	8.93896
117190192	heterogeneous nuclear ribonucleoproteins C1/C2 isoform a [Homo sapiens]	54.25	5	1	25	151	2.3537e+09	1.13003e+07	2.37226e+09	5.60852e+06	2.27814e+08	1.70165e+07	3.23601e+08	7.47813e+06	51	4	47	4	20	1	23	1	306	33.6495	5.08447
117190254	heterogeneous nuclear ribonucleoproteins C1/C2 isoform b [Homo sapiens]	54.27	5	3	27	156	2.3537e+09	1.13003e+07	2.37226e+09	5.60852e+06	2.27814e+08	1.70165e+07	3.23601e+08	7.47813e+06	53	4	50	4	20	1	23	1	293	32.3179	5.08447
117190342	lysine-specific demethylase PHF2 [Homo sapiens]	4.11	1	2	4	5	1.65046e+07	0	2.53976e+07	0	5.71527e+06	0	0	0	3		1		1				1096	120.7	9.17334
117320537	1-phosphatidylinositol 4,5-bisphosphate phosphodiesterase gamma-2 [Homo sapiens]	0.71	1	1	1	1	5.41802e+06	0	0	0	0	0	0	0	1								1265	147.776	6.63916
117553580	AP-3 complex subunit delta-1 isoform 2 [Homo sapiens]	11.36	2	10	10	16	3.37516e+07	478792	2.63778e+07	0	0	0	0	0	10	1	5						1153	130.076	8.48486
117647226	mitochondrial ribonuclease P protein 1 precursor [Homo sapiens]	32.75	1	13	13	24	1.09202e+08	0	7.03668e+07	0	6.69297e+06	0	6.88801e+06	0	13		7		2		2		403	47.3166	9.36377
117676403	KRR1 small subunit processome component homolog [Homo sapiens]	29.13	1	11	11	22	1.1937e+08	0	6.73724e+07	0	0	0	1.88634e+06	0	13		8				1		381	43.6377	9.77393
117938251	bcl-2-associated transcription factor 1 isoform 2 [Homo sapiens]	2.99	3	3	3	3	0	0	1.18308e+07	0	0	0	0	0			3						869	100.172	9.94971
118150660	zinc finger CCCH domain-containing protein 15 [Homo sapiens]	29.58	1	12	12	24	2.31125e+07	1.95376e+07	2.53192e+07	7.78213e+06	3.07888e+06	4.49499e+06	3.88235e+06	0	3	8	7	1	2	1	2		426	48.5726	5.31299
118200356	growth hormone-inducible transmembrane protein [Homo sapiens]	3.19	1	1	1	2	0	4.45597e+06	0	4.38607e+06	0	0	0	0		1		1					345	37.1806	9.93506
118344456	U3 small nucleolar RNA-associated protein 18 homolog [Homo sapiens]	25.54	1	13	13	28	7.5831e+07	0	6.67378e+07	5.55385e+06	1.20417e+07	0	7.28005e+06	0	11		9	4	2		2		556	61.9644	8.76318
118402586	lactoylglutathione lyase [Homo sapiens]	3.8	1	1	1	2	0	1.85751e+06	3.29921e+07	0	0	0	0	0		1	1						184	20.7642	5.31299
118402596	cell division cycle protein 23 homolog [Homo sapiens]	2.85	1	2	2	2	0	3.05789e+06	0	0	0	0	0	0		2							597	68.79	7.02002
118421089	chromodomain-helicase-DNA-binding protein 2 isoform 1 [Homo sapiens]	2.19	2	1	5	6	3.38602e+07	0	1.09259e+07	0	0	0	0	0	4		2						1828	211.214	8.104
118442828	tubulin-specific chaperone E [Homo sapiens]	5.31	1	2	2	2	0	3.35687e+06	0	0	0	0	0	0		2							527	59.309	6.75635
118498359	ribosomal L1 domain-containing protein 1 [Homo sapiens]	42.04	1	27	27	182	4.76629e+08	1.82167e+07	5.32122e+08	5.04044e+07	1.84107e+08	2.24666e+07	7.37538e+07	3.2672e+06	40	11	43	21	33	11	21	2	490	54.9389	10.1255
118498368	kinectin isoform c [Homo sapiens]	21	4	26	26	66	3.83727e+07	0	2.87292e+07	0	3.568e+07	0	2.53403e+07	0	16		14		23		13		1300	149.519	5.70654
118572613	serine/arginine repetitive matrix protein 2 [Homo sapiens]	6.54	1	15	15	36	9.37209e+07	3.69758e+06	5.52941e+07	5.42646e+06	2.10584e+07	0	6.85653e+06	0	12	2	12	2	5		3		2752	299.438	12.0591
118600975	syntaxin-binding protein 3 [Homo sapiens]	4.56	1	3	3	3	1.28756e+07	0	1.4565e+07	0	1.0092e+07	0	0	0	1		1		1				592	67.7208	7.79639
118600977	C3 and PZP-like alpha-2-macroglobulin domain-containing protein 8 [Homo sapiens]	0.83	1	1	1	1	0	0	0	0	1.64782e+07	0	0	0					1				1932	211.152	6.59521
118601081	heterogeneous nuclear ribonucleoprotein U-like protein 2 [Homo sapiens]	26.51	1	22	22	49	2.22259e+08	0	2.53875e+08	3.37012e+06	1.92075e+08	0	2.02629e+08	0	20		17	2	7		3		747	85.0522	4.90674
11863154	coatomer subunit delta isoform 1 [Homo sapiens]	37.96	2	17	17	57	2.5422e+07	3.76762e+07	3.54034e+07	1.32143e+07	1.1214e+07	8.58235e+06	1.06036e+07	0	6	18	12	9	6	4	2		511	57.1741	6.21436
118722349	RNA-binding protein 12B [Homo sapiens]	4.8	1	1	1	1	0	0	1.66562e+06	0	0	0	0	0			1						1001	118.03	6.81494
11875211	spastin isoform 1 [Homo sapiens]	12.66	2	5	5	8	0	7.28335e+06	0	4.7153e+06	0	0	0	0		5		3					616	67.1552	9.64209
118918397	fibronectin type-III domain-containing protein 3A isoform 2 [Homo sapiens]	1.93	2	2	2	2	4.38276e+06	0	0	0	1.49222e+06	0	0	0	1				1				1142	125.741	7.07861
119120884	fer-1-like protein 6 [Homo sapiens]	0.7	5	1	2	2	3.71447e+07	0	0	0	1.8652e+07	0	0	0	1				1				1857	209.176	6.37939
119220557	multifunctional protein ADE2 isoform 2 [Homo sapiens]	7.53	2	4	4	7	2.25464e+07	0	1.37116e+07	0	1.25081e+07	0	0	0	2		3		2				425	47.0491	7.2251
119220605	ubiquitin carboxyl-terminal hydrolase 10 isoform 2 [Homo sapiens]	15.66	2	10	10	20	4.06197e+07	0	3.11016e+07	0	1.01257e+07	0	8.50319e+06	0	9		9		1		1		798	87.0798	5.31299
119392094	DNA-binding protein SMUBP-2 [Homo sapiens]	6.95	1	7	7	9	2.50562e+08	0	2.93769e+08	0	0	0	0	0	3		6						993	109.082	8.96826
119395742	integrin alpha-6 isoform b precursor [Homo sapiens]	0.75	2	1	1	4	3.75675e+08	3.34672e+07	4.31857e+08	0	8.85373e+08	0	0	0	1	1	1		1				1073	119.402	6.771
119395750	keratin, type II cytoskeletal 1 [Homo sapiens]	76.24	3	66	77	1059	7.54365e+09	1.898e+09	5.46553e+09	8.18411e+08	6.30191e+09	9.78784e+08	1.02678e+10	1.80156e+09	157	102	144	88	193	83	210	82	644	65.999	8.11865
119395754	keratin, type II cytoskeletal 5 [Homo sapiens]	59.15	1	32	59	548	1.96257e+09	6.17578e+08	1.28562e+09	4.54254e+08	1.88385e+09	6.74459e+08	2.2413e+09	2.87535e+08	85	60	74	50	82	54	97	46	590	62.34	7.73779
119395758	protein diaphanous homolog 1 isoform 1 [Homo sapiens]	9.36	2	13	13	25	3.64919e+07	0	2.17803e+07	0	9.80316e+06	0	0	0	13		7		5				1272	141.258	5.41455
11968047	DNA-directed RNA polymerase I subunit RPA49 [Homo sapiens]	20.53	1	9	9	13	4.09654e+07	0	2.70675e+07	0	0	0	0	0	8		4				1		419	47.2304	8.93896
11968182	40S ribosomal protein S18 [Homo sapiens]	74.34	1	28	28	85	4.9206e+08	0	2.66977e+08	0	1.89089e+08	0	1.53033e+08	0	31		24		19		11		152	17.7079	10.9897
119703744	desmoglein-1 preproprotein [Homo sapiens]	22.88	1	18	18	87	5.78316e+07	6.0077e+06	6.48705e+07	4.20595e+06	3.93708e+07	2.85058e+06	5.59535e+07	1.23675e+07	11	12	13	4	18	2	22	5	1049	113.676	5.03369
119703753	keratin, type II cytoskeletal 6B [Homo sapiens]	56.91	1	3	50	451	3.64935e+09	8.52755e+08	2.58843e+09	5.73639e+08	3.3291e+09	7.97385e+08	4.92628e+09	8.09794e+08	67	50	59	42	71	44	75	43	564	60.0303	8.00146
119829191	vacuolar protein sorting-associated protein 33B [Homo sapiens]	3.24	1	2	2	2	8804359	0	102387883	0	0	0	0	0	1		1						617	70.5404	6.7124
12025678	alpha-actinin-4 [Homo sapiens]	9.88	7	3	8	16	5.18311e+06	550896	4.03574e+07	970456	3.3833e+07	0	6.34361e+06	0	1	1	6	1	6		1		911	104.788	5.43994
12056465	rRNA 2'-O-methyltransferase fibrillarin [Homo sapiens]	57.01	1	19	19	68	5.24513e+08	0	4.42968e+08	0	3.32213e+07	0	4.14579e+07	0	28		28		5		7		321	33.7634	10.1841
12056468	junction plakoglobin [Homo sapiens]	33.56	2	24	24	88	6.72017e+07	9.54901e+06	1.17736e+08	5.11142e+06	6.43838e+07	6.30541e+06	8.02944e+07	7.52754e+06	14	3	22	4	22	4	18	1	745	81.6927	6.13818
120587023	small subunit processome component 20 homolog [Homo sapiens]	0.61	1	2	2	2	6.50098e+06	0	0	0	0	0	0	0	1		1						2785	318.182	7.38623
120952851	WASH complex subunit strumpellin [Homo sapiens]	3.88	1	4	4	6	4.93863e+06	0	7.71754e+06	0	1.67929e+06	0	0	0	3		1		2				1159	134.201	6.97607
121114302	cullin-4B isoform 2 [Homo sapiens]	5.14	4	1	5	9	1.35573e+07	0	7.91485e+06	559007	6.48056e+06	0	3.45016e+06	0	4		2	1	1		1		895	102.235	7.94287
122114651	ubiquitin carboxyl-terminal hydrolase 36 [Homo sapiens]	5.34	1	6	6	12	1.31463e+07	0	8.57818e+06	0	0	0	0	0	7		5						1123	122.832	9.70068
122114654	methyltransferase-like protein 16 [Homo sapiens]	3.02	1	2	2	2	1.3145e+07	0	0	0	0	0	0	0	2								562	63.5808	7.85498
12232389	methyltransferase-like protein 17, mitochondrial isoform 2 precursor [Homo sapiens]	1.97	2	1	1	1	6594637	0	0	0	0	0	0	0	1								456	50.7013	9.33447
122692281	transmembrane protein 200C [Homo sapiens]	1.29	1	1	1	1	0	0	33976278	0	0	0	0	0			1						621	63.8888	10.0815
122937211	proteasome-associated protein ECM29 homolog [Homo sapiens]	11.85	1	20	20	28	3.52401e+07	0	2.10205e+07	0	0	0	0	0	14		14						2017	223.552	8.74854
122937227	U2 snRNP-associated SURP motif-containing protein [Homo sapiens]	5.83	1	6	7	12	3.62377e+07	0	2.23244e+07	3.63608e+07	0	0	0	0	4		7	1					1029	118.219	8.47021
122937442	transmembrane protein 223 [Homo sapiens]	4.95	1	1	1	1	0	0	0	0	21349014	0	0	0					1				202	22.0348	11.019
122939155	NAD(P) transhydrogenase, mitochondrial [Homo sapiens]	2.39	1	2	2	3	2.73233e+07	0	1.84628e+07	0	0	0	0	0	1		2						1086	113.823	8.08936
122939157	gem-associated protein 4 [Homo sapiens]	13.33	2	13	13	17	4.50983e+07	0	8.93688e+06	2.13711e+06	0	0	0	0	12		4	1					1058	119.96	6.03662
123173757	ribonucleoprotein PTB-binding 1 [Homo sapiens]	9.92	1	5	5	9	24855527	0	1.5094e+07	0	5.0789e+06	0	0	0	5		3		1				756	79.5292	8.92432
123173772	tRNA (adenine(58)-N(1))-methyltransferase catalytic subunit TRMT61A [Homo sapiens]	3.46	1	1	1	1	0	0	4.11928e+06	0	0	0	0	0			1						289	31.3619	7.35693
124028525	phenylalanine--tRNA ligase beta subunit [Homo sapiens]	23.09	1	16	16	31	1.07706e+08	0	7.72596e+07	1.33064e+06	1.36108e+07	0	7542363	0	12		12	1	5		1		589	66.0735	6.84424
124028529	symplekin [Homo sapiens]	3.3	1	2	2	2	2.43383e+06	0	1.11071e+06	0	0	0	0	0	1		1						1274	141.059	6.12549
124256489	crooked neck-like protein 1 [Homo sapiens]	9.32	1	8	8	15	4.19672e+07	0	2.58912e+07	0	2.22143e+06	0	0	0	9		5		1				848	100.389	8.00146
124494240	unconventional myosin-Ic isoform c [Homo sapiens]	15.66	1	1	15	31	4.53018e+07	0	3.14138e+07	0	4.20379e+07	0	2.46535e+07	0	11		4		12		4		1028	117.834	9.40771
124494247	unconventional myosin-Ic isoform b [Homo sapiens]	16.57	2	2	16	32	4.53018e+07	0	3.14138e+07	0	4.20379e+07	0	2.46535e+07	0	10		4		12		6		1044	119.554	9.45166
124494254	proliferation-associated protein 2G4 [Homo sapiens]	45.94	1	25	25	113	6.33503e+08	2.10326e+06	5.30331e+08	0	1.18636e+08	13416355	1.46447e+08	0	41	1	33		20	1	17		394	43.7592	6.55127
125628632	keratin, type II cytoskeletal 80 isoform K80.1 [Homo sapiens]	27.96	2	11	13	51	5.48681e+08	4.27019e+07	1.9838e+08	72531853	3.01399e+08	1.60895e+08	5.78048e+08	3.71942e+07	10	2	4	1	12	4	15	3	422	47.212	5.30029
125656165	THO complex subunit 2 [Homo sapiens]	9.6	1	15	15	27	4.77448e+07	2.1729e+06	4.00802e+07	0	8743817	0	0	0	14	2	9		2				1593	182.659	8.44092
12597661	39S ribosomal protein L44, mitochondrial [Homo sapiens]	6.93	1	3	3	3	0	0	1.33175e+07	0	0	0	0	0			3						332	37.5117	8.39697
125988409	protein Red [Homo sapiens]	4.67	1	4	4	10	3.97579e+07	4.0209e+06	2.40083e+07	6.44009e+06	6163108	0	0	0	3	1	3	1	2				557	65.5618	6.63916
126090909	homeobox protein engrailed-1 [Homo sapiens]	3.83	1	1	1	2	9.14862e+06	0	7.21148e+06	0	0	0	0	0	1		1						392	40.0904	9.49561
126131104	fibrocystin isoform 2 precursor [Homo sapiens]	0.18	2	1	1	1	4.02275e+06	0	0	0	0	0	0	0	1								3396	371.418	6.30322
126362971	serine/threonine-protein kinase 10 [Homo sapiens]	2.89	2	2	3	3	1.22274e+07	0	0	0	0	0	0	0	3								968	112.065	6.94678
126362983	RRP15-like protein [Homo sapiens]	9.22	1	3	3	3	1.07895e+07	0	0	0	0	0	0	0	3								282	31.4645	5.51611
12667788	myosin-9 [Homo sapiens]	45.97	1	81	97	319	2.63225e+08	5.20811e+06	1.93712e+08	3.75099e+06	1.37679e+08	2.96557e+06	7.59936e+07	0	96	5	86	4	93	1	34		1960	226.392	5.60498
126723564	pecanex-like protein 1 [Homo sapiens]	0.26	1	1	1	1	3.58778e+07	0	0	0	0	0	0	0	1								2341	258.514	7.21045
12711674	regulator of nonsense transcripts 3B isoform 2 [Homo sapiens]	13.62	2	7	7	17	4.07886e+07	5.78153e+06	4.19363e+07	4.41825e+06	0	0	0	0	6	4	4	2		1			470	56.1792	9.42236
12751497	UPF0488 protein C8orf33 [Homo sapiens]	18.78	1	5	5	11	2.09012e+07	0	4.94796e+07	0	4.2626e+06	0	4.96325e+06	0	3		5		2		1		229	24.9769	9.94971
12758125	ribosomal RNA-processing protein 8 [Homo sapiens]	21.93	1	8	8	24	11000738	3.31375e+07	2.10164e+07	3.296e+07	0	5.07382e+06	0	3.73301e+06	1	8	1	10		2		2	456	50.6831	9.42236
12962937	aladin isoform 1 [Homo sapiens]	13.19	2	6	6	10	0	7.52438e+06	0	4.12029e+06	0	2.86193e+06	0	0		6		3		1			546	59.5363	7.50342
13027604	28S ribosomal protein S34, mitochondrial [Homo sapiens]	22.02	1	6	6	15	0	5.90705e+06	9.98384e+06	8.52013e+06	9.20303e+06	0	0	0		4	3	7	1				218	25.6345	9.979
13027640	alpha-aminoadipic semialdehyde synthase, mitochondrial [Homo sapiens]	0.86	1	1	1	1	9.55296e+06	0	0	0	0	0	0	0	1								926	102.066	6.63916
13128860	histone deacetylase 1 [Homo sapiens]	25.73	2	6	11	47	1.13257e+08	6.14763e+07	7.0558e+07	4.03951e+07	1.44393e+07	1.03194e+07	1.20124e+07	1.44941e+07	12	10	10	9	2	2	1	1	482	55.0677	5.47803
13128862	histone deacetylase 3 [Homo sapiens]	3.74	1	1	2	10	4.46989e+07	6.17817e+07	5.43364e+07	4.15095e+07	0	1.50609e+07	0	0	3	2	2	2		1			428	48.8164	5.16064
13129006	ATP-dependent RNA helicase DDX50 [Homo sapiens]	24.15	3	10	15	45	4.33726e+08	1.341e+07	2.00353e+08	1.32372e+07	4.77658e+07	2857841	2.50976e+07	0	17	3	13	2	7	1	2		737	82.5141	9.17334
13129018	gamma-glutamylcyclotransferase isoform 1 [Homo sapiens]	10.11	4	2	2	3	0	0	0	0	1.38968e+07	0	1.53142e+07	0					1		2		188	20.9943	5.13525
13129068	nucleolar complex protein 4 homolog [Homo sapiens]	39.15	1	18	18	44	0	4.12649e+07	0	4.26161e+07	0	0	0	0		22		22					516	58.4307	7.48877
13129104	coiled-coil domain-containing protein 86 [Homo sapiens]	7.78	1	3	3	4	0	8.88925e+06	0	1.15371e+07	0	0	0	0		2		2					360	40.2113	10.3306
13129110	methylosome protein 50 [Homo sapiens]	2.05	1	1	1	1	0	0	1.52463e+07	0	0	0	0	0			1						342	36.7011	5.17334
131412225	keratin, type I cytoskeletal 13 isoform a [Homo sapiens]	29.26	4	3	16	115	4.34036e+09	6.70144e+08	1.84698e+09	5.77015e+08	7.62949e+08	5.8736e+08	3.61525e+09	1.44576e+08	16	12	14	12	25	10	19	7	458	49.5274	4.95752
13236559	multiple myeloma tumor-associated protein 2 [Homo sapiens]	14.07	1	3	3	4	3.23324e+07	0	2.32013e+07	0	0	0	0	0	2		2						263	29.3939	10.0229
13236585	fibronectin type III and SPRY domain-containing protein 1 [Homo sapiens]	8.06	1	2	2	4	0	6.51937e+06	0	0	0	0	0	0		4							496	55.7842	6.99072
13236587	transmembrane protein 43 [Homo sapiens]	3.75	1	1	1	1	1.4773e+07	0	0	0	0	0	0	0	1								400	44.8472	8.1333
13259527	survival motor neuron protein isoform a [Homo sapiens]	15.6	4	5	5	13	5.04254e+07	0	3.73479e+07	0	9.65286e+06	0	0	0	6		5		2				282	30.4308	5.52881
132626688	mediator of DNA damage checkpoint protein 1 [Homo sapiens]	4.02	1	7	7	12	2.02837e+07	1.00259e+06	1.41975e+07	0	8.94916e+06	0	6.94822e+06	0	7	1	2		1		1		2089	226.529	5.46533
13324688	WD repeat-containing protein 11 [Homo sapiens]	3.1	1	1	1	1	0	0	0	0	0	0	0	0					1				1224	136.598	6.91748
13325070	inositol polyphosphate 5-phosphatase OCRL-1 isoform b [Homo sapiens]	3.14	2	3	3	4	1.09964e+07	0	4.14473e+06	0	0	0	0	0	3		1						893	103.161	6.771
13375618	delta(24)-sterol reductase precursor [Homo sapiens]	3.68	1	3	3	3	0	0	0	0	0	7.47989e+06	0	7.91245e+06						2		1	516	60.062	8.1626
13375695	probable cysteine--tRNA ligase, mitochondrial [Homo sapiens]	1.42	1	1	1	1	0	1.39586e+06	0	0	0	0	0	0		1							564	62.1847	8.33838
13375746	UPF0364 protein C6orf211 [Homo sapiens]	3.85	1	1	1	1	0	0	0	0	0	0	0	0	1								441	51.1399	5.75732
13376097	NIPA-like protein 2 [Homo sapiens]	11.41	1	1	1	1	0	6.63495e+07	0	0	0	0	0	0		1							368	40.7586	8.92432
13376259	nuclear pore complex protein Nup85 [Homo sapiens]	2.44	1	2	2	3	1.36843e+07	0	1.37612e+07	0	0	0	0	0	2		1						656	74.9711	5.5542
13376331	L-2-hydroxyglutarate dehydrogenase, mitochondrial precursor [Homo sapiens]	4.1	1	2	2	3	1.22456e+07	0	9.98838e+06	0	0	0	0	0	2		1						463	50.2839	8.14795
13376717	optic atrophy 3 protein isoform b [Homo sapiens]	3.91	2	1	1	1	0	0	0	0	1.23803e+07	0	0	0					1				179	19.9835	8.90967
13376735	N-alpha-acetyltransferase 50 [Homo sapiens]	7.1	1	1	1	1	0	0	0	0	4.97264e+06	0	0	0					1				169	19.386	8.80713
13376854	UBX domain-containing protein 6 isoform 1 [Homo sapiens]	7.71	2	3	3	3	0	2.74257e+06	0	3.02213e+06	0	0	0	0		1		2					441	49.7229	6.88818
133908623	protein kinase C iota type [Homo sapiens]	2.68	1	1	1	1	0	0	0	0	0	0	0	0					1				596	68.2183	5.84619
133908629	SWI/SNF-related matrix-associated actin-dependent regulator of chromatin subfamily D member 1 isoform a [Homo sapiens]	20.19	2	7	10	17	0	1.01897e+07	0	9.1243e+06	0	0	0	3.8619e+06		9		7				1	515	58.1959	9.24658
134133226	POTE ankyrin domain family member E [Homo sapiens]	8.09	6	1	8	94	2.83175e+09	5.36285e+07	1.82707e+09	2.04249e+07	1.61112e+09	1.0446e+08	1.1919e+09	1.16437e+07	24	7	18	3	18	8	14	2	1075	121.286	6.20166
134142828	mRNA-capping enzyme [Homo sapiens]	2.01	1	1	1	1	0	0	0	0	4.07629e+07	0	0	0					1				597	68.5126	8.1333
134152683	transmembrane protein 214 isoform 2 [Homo sapiens]	13.98	2	9	9	19	1.99227e+07	0	1.26141e+07	0	8.44955e+06	0	4.00894e+06	0	6		4		7		2		644	71.9938	9.26123
134152708	arginine and glutamate-rich protein 1 [Homo sapiens]	10.62	1	4	4	7	3.74985e+07	0	2.09026e+07	0	0	0	0	0	4		3						273	33.1968	10.3452
134276943	separin [Homo sapiens]	0.61	1	1	1	1	1.15658e+06	0	0	0	0	0	0	0	1								2120	233.028	7.54736
134288884	probable glutamate--tRNA ligase, mitochondrial [Homo sapiens]	3.44	1	2	2	3	9.39356e+06	0	8.80501e+06	0	0	0	0	0	2		1						523	58.6516	8.76318
13489054	dual specificity mitogen-activated protein kinase kinase 2 [Homo sapiens]	22.75	1	6	11	30	1.21808e+08	0	4.03944e+07	0	1.7869e+07	0	1.38896e+07	0	15		10		3		2		400	44.3961	6.55127
13489085	ubiquitin-conjugating enzyme E2 G1 [Homo sapiens]	6.47	1	1	1	1	1.66285e+07	0	0	0	0	0	0	0	1								170	19.4969	5.30029
13489087	leukocyte elastase inhibitor [Homo sapiens]	17.15	1	6	6	8	0	0	0	0	8.27233e+06	0	1.20813e+07	0					2		6		379	42.7147	6.27783
13491166	pumilio homolog 1 isoform 2 [Homo sapiens]	6.16	3	6	7	11	2.95898e+07	0	1.60991e+07	0	0	0	0	0	8		2	1					1186	126.395	6.84424
13514831	probable ATP-dependent RNA helicase DDX10 [Homo sapiens]	15.54	1	13	13	18	4.36216e+07	0	2.52075e+07	0	0	0	0	0	15		3						875	100.825	8.63135
13540531	integrin-linked kinase-associated serine/threonine phosphatase 2C [Homo sapiens]	14.29	1	5	5	8	3.34064e+07	0	1.94283e+07	0	0	0	0	0	5		3						392	42.8798	7.09326
13569843	nucleolar protein 7 [Homo sapiens]	26.46	1	7	7	10	3.29915e+07	0	3.72336e+07	0	0	0	0	0	4		6						257	29.4085	9.67139
13569956	actin-related protein 2/3 complex subunit 5-like protein [Homo sapiens]	7.84	1	1	1	2	6.33573e+06	0	10683809	0	0	0	0	0	1		1						153	16.9308	6.59521
13569960	interferon-stimulated 20 kDa exonuclease-like 2 [Homo sapiens]	9.07	1	3	3	5	2.40346e+07	0	13715592	0	0	0	0	0	3		2						353	39.1296	9.93506
13569962	ras-related protein Rab-1B [Homo sapiens]	68.66	11	4	13	49	1.2997e+08	1.87594e+07	6.56407e+07	2.73038e+07	9.66167e+07	1.8671e+07	3.40818e+07	15441978	13	6	11	1	12	1	4	1	201	22.1572	5.73193
13654237	DNA-dependent protein kinase catalytic subunit isoform 1 [Homo sapiens]	26.11	2	112	113	246	8.62947e+08	7.51478e+06	91835084	6.51758e+06	3.34671e+07	1.25291e+06	2.25937e+07	0	101	18	75	13	31	1	7		4128	468.788	7.12256
13676857	heat shock-related 70 kDa protein 2 [Homo sapiens]	23.79	1	1	21	170	2.59992e+09	6.64819e+07	9.99523e+08	9.36767e+07	9.92075e+08	5.12909e+07	3.06128e+08	8.2502e+06	37	17	25	21	29	14	21	6	639	69.9779	5.74463
13699824	kinesin-like protein KIF11 [Homo sapiens]	15.25	1	15	15	22	2.90427e+07	0	2.27947e+07	0	2361997	0	0	0	14		7		1				1056	119.085	5.64307
13775200	splicing factor 3B subunit 5 [Homo sapiens]	27.91	1	2	2	4	38075590	0	3.45106e+07	0	0	0	0	0	2		2						86	10.1288	6.354
13786129	ras-related protein Rab-33B [Homo sapiens]	10.92	12	1	3	17	198598071	2.26802e+07	4.91783e+07	2.73038e+07	7.07394e+07	1.8671e+07	9.17692e+07	15441978	2	3	3	1	4	1	2	1	229	25.7008	7.18115
13899231	39S ribosomal protein L9, mitochondrial [Homo sapiens]	10.86	1	2	2	3	0	4.35072e+06	0	4.81377e+06	0	0	0	0		2		1					267	30.2244	10.0815
13899299	sestrin-2 [Homo sapiens]	7.08	4	3	3	3	0	5.64893e+06	0	0	0	0	0	0		3							480	54.4592	5.89697
13899332	cysteine-rich secretory protein LCCL domain-containing 2 precursor [Homo sapiens]	1.61	1	1	1	2	0	0	4.50643e+06	0	7.69466e+06	0	0	0			1		1				497	55.8831	8.01611
13899342	mitochondrial glutamate carrier 2 [Homo sapiens]	9.21	2	3	3	5	2.41673e+07	0	2.09857e+07	0	0	0	0	0	2		3						315	33.8265	9.24658
13904866	60S ribosomal protein L28 isoform 2 [Homo sapiens]	50.36	6	14	14	39	2.3045e+08	0	9.66591e+07	0	7.54674e+07	0	4.34577e+07	0	14		7		11		7		137	15.7377	12.0151
13904870	40S ribosomal protein S5 [Homo sapiens]	39.71	1	10	10	48	6.72876e+07	3.42161e+07	5.44816e+07	2.0573e+07	1.25677e+08	9.6133e+06	1.50604e+07	4.39791e+06	7	7	9	6	9	4	4	2	204	22.8621	9.71533
139394599	hypermethylated in cancer 2 protein [Homo sapiens]	1.63	1	1	1	1	1.07144e+07	0	0	0	0	0	0	0	1								615	66.1141	6.37939
13994259	28S ribosomal protein S5, mitochondrial [Homo sapiens]	18.14	1	8	8	20	4.69172e+07	0	4.17728e+07	0	4.32005e+06	0	6.41858e+06	0	6		9		3		2		430	47.9761	9.92041
14028877	28S ribosomal protein S25, mitochondrial [Homo sapiens]	10.98	1	2	2	2	2.29516e+07	0	0	0	0	0	0	0	2								173	20.1033	8.82178
14043022	methionine--tRNA ligase, cytoplasmic [Homo sapiens]	22	1	19	19	53	1.57453e+08	6.51575e+06	9.49708e+07	4.29564e+06	6.61492e+06	0	0	0	27	6	16	1	3				900	101.052	6.16357
14043072	heterogeneous nuclear ribonucleoproteins A2/B1 isoform B1 [Homo sapiens]	76.2	2	33	37	266	2170072177	1.06261e+07	2.28157e+09	8.09682e+06	2.08905e+08	1.32288e+07	3.25089e+08	3.01324e+06	82	6	89	2	36	10	37	4	353	37.4067	8.95361
140560917	myomesin-1 isoform b [Homo sapiens]	2.08	2	1	1	1	0	2.49224e+06	0	0	0	0	0	0		1							1589	177.589	6.81494
140972063	neurabin-2 [Homo sapiens]	0.98	1	1	1	1	0	0	0	0	0	0	9.98193e+06	0							1		817	89.2798	4.97021
14110414	heterogeneous nuclear ribonucleoprotein D0 isoform c [Homo sapiens]	46.08	4	18	20	86	1.02449e+09	1.02097e+07	8.19753e+08	1.09506e+07	5.97876e+07	5.75728e+06	9.08706e+07	0	31	2	28	3	10	3	9		306	32.8141	8.1626
14141159	heterogeneous nuclear ribonucleoprotein H3 isoform b [Homo sapiens]	50.45	8	11	11	41	3.04533e+08	0	2.56714e+08	0	2.09543e+07	0	2.09373e+07	0	17		12		7		5		331	35.2164	6.87354
14141161	heterogeneous nuclear ribonucleoprotein U isoform b [Homo sapiens]	37.47	2	37	37	294	2.05463e+09	1.13885e+08	1.39432e+09	1.07533e+08	1.56206e+08	1.26681e+07	1.13253e+08	5.92473e+06	86	24	74	38	36	5	29	2	806	88.9242	5.78271
14141170	metastasis-associated protein MTA2 [Homo sapiens]	31.89	1	17	23	66	1.13482e+08	1.06107e+07	6.91833e+07	1.34692e+07	2.39536e+07	1.39592e+07	1.25681e+07	9.49446e+06	19	7	18	9	6	2	4	1	668	74.9757	9.65674
14141193	40S ribosomal protein S9 [Homo sapiens]	63.4	1	28	28	104	6.42651e+08	1.71629e+07	3.229e+08	2.28079e+06	3.02224e+08	6972650	1.755e+08	0	35	4	20	2	25	1	17		194	22.5776	10.6528
14149680	extended synaptotagmin-1 isoform 2 [Homo sapiens]	7.16	2	6	6	10	6.43224e+06	0	4.36274e+06	0	4.73333e+06	0	0	0	3		2		5				1104	122.78	5.8335
14150015	DCN1-like protein 5 [Homo sapiens]	3.8	1	1	1	1	0	1.17189e+06	0	0	0	0	0	0		1							237	27.4906	5.57959
14150100	cancer-related nucleoside-triphosphatase [Homo sapiens]	18.42	1	3	3	4	1.41902e+07	0	3.29636e+07	0	0	0	0	0	3		1						190	20.7001	9.53955
14150124	protein LLP homolog [Homo sapiens]	29.46	3	2	2	3	1.81124e+07	0	0	0	1.25702e+07	0	0	0	1				2				129	15.2154	10.3745
14150147	protein syndesmos isoform 1 [Homo sapiens]	5.21	1	1	1	1	0	0	0	0	3.80681e+06	0	0	0					1				211	23.3232	8.90967
14150171	THO complex subunit 3 [Homo sapiens]	13.11	1	6	6	11	2.84291e+07	0	1.76162e+07	0	0	0	0	0	6		5						351	38.7468	6.0874
14165270	39S ribosomal protein L13, mitochondrial [Homo sapiens]	5.62	1	1	1	2	0	0	5852341	0	4.91639e+06	0	0	0			1		1				178	20.6787	9.15869
14165431	protocadherin alpha-C2 isoform 2 precursor [Homo sapiens]	0.79	2	1	1	5	2.03599e+07	5.09527e+06	0	0	1.57258e+07	0	0	0	1	1			1		1	1	884	96.137	5.19873
14165435	heterogeneous nuclear ribonucleoprotein K isoform b [Homo sapiens]	50.54	2	22	22	153	3.74321e+08	202289146	3.23009e+08	1.70021e+08	2.99464e+07	2.67468e+07	2.37887e+07	1.14209e+07	23	38	20	42	11	8	7	4	463	50.9444	5.5415
14165466	polypyrimidine tract-binding protein 1 isoform c [Homo sapiens]	65.54	3	29	37	287	8.96382e+07	8.36102e+08	7.24201e+07	9.80109e+08	1.86952e+07	2.63158e+08	2.67428e+07	2.60908e+08	15	69	14	100	6	45	8	30	531	57.1856	9.17334
14210504	AP-1 complex subunit mu-1 isoform 2 [Homo sapiens]	40.9	3	14	14	26	6.85614e+07	0	3.49558e+07	0	0	0	6.02669e+06	0	15		8				3		423	48.5561	7.29834
14210518	partitioning defective 6 homolog gamma [Homo sapiens]	1.6	1	1	1	1	82531400	0	0	0	0	0	0	0	1								376	40.8582	8.22119
14210536	tubulin beta-6 chain [Homo sapiens]	41.48	1	7	18	139	2.35887e+09	2.18042e+07	1.3672e+09	7.12726e+07	4.44264e+08	8.28893e+07	4.04512e+08	6.33977e+06	39	11	32	10	20	8	18	1	446	49.825	4.88135
14249158	hepatoma-derived growth factor-related protein 2 isoform 2 [Homo sapiens]	4.48	4	2	4	9	1.08959e+08	5117776	4.08458e+07	0	0	0	0	0	5	1	2	1					670	74.1852	7.48877
14249342	alpha-internexin [Homo sapiens]	8.62	3	3	5	32	2.68537e+08	9.26338e+07	2.84362e+07	1.91467e+08	2.81314e+07	1.03919e+08	2.9053e+07	8.28821e+07	3	7	2	9	2	4	3	2	499	55.3574	5.40186
14249428	leucine-rich repeat and calponin homology domain-containing protein 3 precursor [Homo sapiens]	1.12	1	1	1	1	2.38921e+07	0	0	0	0	0	0	0	1								712	78.753	6.55127
14251209	chloride intracellular channel protein 1 [Homo sapiens]	13.28	1	3	3	4	0	0	1.14686e+07	0	7.27556e+06	0	0	0			2		2				241	26.9057	5.17334
14269586	28S ribosomal protein S26, mitochondrial [Homo sapiens]	34.15	1	8	8	11	2.91536e+07	0	7.84797e+06	0	3.67929e+06	0	0	0	6		3		2				205	24.1969	10.3892
14277700	40S ribosomal protein S12 [Homo sapiens]	13.64	1	2	2	7	1.37617e+08	0	6.33172e+07	0	9.5304e+07	0	0	0	3		2		2				132	14.5055	7.21045
14318422	keratin, type II cuticular Hb6 [Homo sapiens]	7.41	5	1	7	16	1.46952e+09	5.43926e+08	0	2.83535e+08	7.07603e+08	1.05705e+09	6.67013e+06	0	1	1		5	6	1	2		486	53.4663	5.65576
14327896	G2/mitotic-specific cyclin-B1 [Homo sapiens]	15.01	1	5	5	13	0	1.5331e+07	0	1.23138e+07	0	3.28583e+06	0	2.63851e+06		4		5		3		1	433	48.3061	7.47412
145275187	tRNA (guanine(37)-N1)-methyltransferase [Homo sapiens]	16.5	1	7	7	8	2.05875e+07	0	1.28342e+07	0	0	0	0	0	7		1						509	58.2092	8.6167
145275204	N-alpha-acetyltransferase 35, NatC auxiliary subunit [Homo sapiens]	1.38	1	1	1	1	1.40836e+07	0	0	0	0	0	0	0	1								725	83.5841	7.04932
145275210	ribosome production factor 1 [Homo sapiens]	4.3	1	2	2	2	1.52706e+07	0	2.36906e+07	0	0	0	0	0	1		1						349	40.0861	10.0083
145309298	zinc finger protein 830 [Homo sapiens]	3.23	1	1	1	1	52226983	0	0	0	0	0	0	0	1								372	41.9733	5.31299
145309300	cyclin-dependent kinase 13 isoform 2 [Homo sapiens]	1.72	49	1	2	8	276028873	2.21618e+07	2.40359e+08	1.99311e+07	5.28367e+07	0	4.85494e+07	0	1	1	2	2	1		1		1452	158.338	9.70068
145309311	probable ubiquitin carboxyl-terminal hydrolase FAF-X isoform 4 [Homo sapiens]	0.78	2	2	2	3	1.16285e+07	0	5545586	0	0	0	0	0	1		2						2554	290.278	5.79541
145309313	polypeptide N-acetylgalactosaminyltransferase 13 [Homo sapiens]	1.08	1	1	1	1	2.74478e+08	0	0	0	0	0	0	0	1								556	64.0091	6.82959
145580578	C-terminal-binding protein 2 isoform 1 [Homo sapiens]	17.3	2	5	8	12	5.38535e+07	0	3.66478e+07	0	0	0	0	0	8		4						445	48.9141	6.94678
145580600	schlafen family member 5 [Homo sapiens]	0.79	1	1	1	1	0	0	0	0	4.59486e+06	0	0	0					1				891	100.99	8.22119
145580615	protein KRI1 homolog [Homo sapiens]	3.24	2	3	3	4	2.576e+07	0	3.46111e+07	0	0	0	0	0	2		2						709	83.2008	5.17334
145699123	dedicator of cytokinesis protein 11 [Homo sapiens]	2.12	1	4	4	5	1.77473e+07	0	8.03926e+06	0	0	0	0	0	3		2						2073	237.519	7.73779
145701028	NADH dehydrogenase [ubiquinone] complex I, assembly factor 7 isoform 3 [Homo sapiens]	3.79	2	1	1	1	3.56724e+07	0	0	0	0	0	0	0	1								343	37.9977	8.60205
14589951	DNA-directed RNA polymerases I, II, and III subunit RPABC1 [Homo sapiens]	23.81	1	5	5	14	1.20918e+07	1.30237e+07	8.98848e+06	8.05508e+06	4.31402e+06	2.48671e+06	0	0	1	6	2	3	1	1			210	24.5957	5.94775
14589953	DNA-directed RNA polymerases I, II, and III subunit RPABC3 [Homo sapiens]	14.67	1	2	2	2	1.73006e+07	0	0	0	0	0	0	0	2								150	17.1324	4.67822
14591904	ATP-dependent DNA helicase Q1 [Homo sapiens]	18.49	2	12	12	31	1.07681e+08	0	4.97715e+07	0	1.80358e+07	0	4.72791e+06	0	15		10		4		2		649	73.41	7.88428
14591909	60S ribosomal protein L5 [Homo sapiens]	48.48	1	28	28	134	5.65098e+08	0	4.50384e+08	0	7.96864e+07	3.41818e+06	6.5961e+07	0	48	1	46		19	4	16		297	34.3407	9.71533
146134388	YLP motif-containing protein 1 [Homo sapiens]	0.28	1	1	1	1	0	0	0	0	0	0	0	0	1								2146	241.495	6.55127
146198654	zinc finger protein 768 [Homo sapiens]	8.89	207	4	5	7	1.68352e+07	4.21466e+06	1.25942e+07	0	0	0	0	0	2	1	4						540	60.1908	7.97217
14670268	negative elongation factor E [Homo sapiens]	14.21	1	4	4	6	8.79027e+06	0	1.02917e+07	0	0	0	0	0	3		3						380	43.2137	9.33447
14670364	POZ-, AT hook-, and zinc finger-containing protein 1 short isoform [Homo sapiens]	3.72	4	1	2	2	9.64946e+06	0	0	0	0	0	0	0	2								537	57.5649	8.49951
14670392	tyrosine-protein kinase BAZ1B [Homo sapiens]	18.34	2	26	27	65	1.27913e+08	3.46987e+06	7.36596e+07	5.83035e+06	1.72834e+07	855854	7.29184e+06	0	31	2	20	3	6	1	2		1483	170.796	8.48486
14702171	DNA-directed RNA polymerase II subunit RPB3 [Homo sapiens]	10.18	1	2	2	2	2.53573e+06	0	5.33131e+06	0	0	0	0	0	1		1						275	31.4217	4.91943
14702180	eukaryotic translation initiation factor 4H isoform 2 [Homo sapiens]	7.02	3	2	2	3	0	0	7.71695e+06	2.27229e+06	5.16724e+06	0	0	0			1	1	1				228	25.1845	8.08936
14719402	ribosome biogenesis regulatory protein homolog [Homo sapiens]	37.81	1	14	14	32	1.06488e+08	0	7.02387e+07	0	0	0	7.59126e+06	0	15		16				1		365	41.1682	10.6968
14790190	msx2-interacting protein [Homo sapiens]	0.52	1	2	2	3	2.40752e+06	0	2.74394e+06	0	0	0	0	0	1		2						3664	402.004	7.63525
147904264	dol-P-Glc:Glc(2)Man(9)GlcNAc(2)-PP-Dol alpha-1,2-glucosyltransferase [Homo sapiens]	2.11	2	1	1	1	2.4029e+06	0	0	0	0	0	0	0	1								473	55.569	9.29053
147904340	WD repeat-containing protein 82 [Homo sapiens]	21.73	1	7	7	15	5.10096e+07	0	3.21073e+07	0	6.26907e+06	0	4.98887e+06	0	5		8		1		1		313	35.0565	7.69385
148224884	phosphatidylglycerophosphatase and protein-tyrosine phosphatase 1 isoform 1 [Homo sapiens]	19.4	2	3	3	7	0	9.60214e+06	0	4.27369e+06	0	818077	0	0		3		3		1			201	22.8291	9.77393
148227842	histone H2A deubiquitinase MYSM1 [Homo sapiens]	1.33	1	1	1	1	1.37758e+07	0	0	0	0	0	0	0	1								828	94.9724	5.52881
148232726	voltage-dependent L-type calcium channel subunit beta-2 isoform 1 [Homo sapiens]	1.32	1	1	1	1	0	0	0	0	0	0	0	0								1	605	68.1001	8.17725
148277037	AP2-associated protein kinase 1 [Homo sapiens]	1.35	3	1	2	2	3.68178e+07	0	3.19013e+06	0	0	0	0	0	1		1						961	103.821	6.50732
148470406	heterogeneous nuclear ribonucleoprotein F [Homo sapiens]	23.37	1	5	7	39	2.94399e+08	5.56547e+06	1.08762e+08	7.68116e+07	1.91322e+07	2.35405e+07	1.39563e+07	0	9	3	8	6	7	3	3		415	45.6429	5.57959
148491070	CTP synthase 1 [Homo sapiens]	26.06	1	13	16	41	1.48811e+08	6.91322e+06	7.27314e+07	1.08282e+07	1.58681e+07	0	0	0	17	4	11	5	4				591	66.648	6.45557
148529014	DNA damage-binding protein 1 [Homo sapiens]	5.26	1	6	6	8	3.19092e+07	0	2.19494e+07	0	8.53368e+06	0	0	0	6		1		1				1140	126.887	5.26221
148529023	BRISC complex subunit Abro1 [Homo sapiens]	5.54	1	2	2	2	0	0	0	3.00536e+06	0	0	0	0				2					415	46.8719	6.21436
148536853	coatomer subunit alpha isoform 2 [Homo sapiens]	36.03	2	41	41	132	1.99275e+08	6.34232e+06	1.1323e+08	1.05631e+07	6.64882e+07	0	3.45549e+07	0	46	5	37	12	22		10		1224	138.258	7.66455
148536864	SWI/SNF-related matrix-associated actin-dependent regulator of chromatin subfamily D member 2 [Homo sapiens]	26.93	1	9	13	24	0	1.4133e+07	1.22298e+06	1.05846e+07	0	2.72918e+06	0	0		14	1	6		3			531	58.8836	9.64209
148539642	RNA demethylase ALKBH5 [Homo sapiens]	8.38	1	3	3	3	1.05606e+07	0	8239428	0	0	0	0	0	2		1						394	44.2286	9.08545
148539844	deleted in malignant brain tumors 1 protein isoform c precursor [Homo sapiens]	6.99	3	1	1	1	0	0	1.66441e+07	0	0	0	0	0			1						2403	259.547	5.42725
148539848	desmocollin-3 isoform Dsc3b preproprotein [Homo sapiens]	3.93	2	3	3	4	0	0	1.15705e+07	0	3.18426e+06	0	1.25383e+07	0			1		1		2		839	93.3952	6.31592
148596949	nucleolar and coiled-body phosphoprotein 1 [Homo sapiens]	21.89	1	17	17	57	2.58122e+08	9.57553e+06	1.52215e+08	8.90513e+06	3.44371e+07	0	6.14392e+06	0	18	8	15	3	10		3		699	73.5596	9.46631
148596990	copper homeostasis protein cutC homolog [Homo sapiens]	4.4	1	1	1	1	20272181	0	0	0	0	0	0	0	1								273	29.322	8.17725
148612821	tetratricopeptide repeat protein 29 [Homo sapiens]	2.32	1	1	1	1	0	0	0	7.54401e+06	0	0	0	0				1					475	55.0465	5.70654
148612825	ras-associating and dilute domain-containing protein [Homo sapiens]	1.02	1	1	1	1	0	0	1.08905e+06	0	0	0	0	0			1						1075	117.381	7.09326
148612831	kinesin-like protein KIF18A [Homo sapiens]	2.56	2	1	2	3	1.05708e+07	0	1.15613e+07	0	0	0	0	0	2		1						898	102.216	8.90967
148612853	ATP-binding cassette sub-family F member 3 [Homo sapiens]	8.32	1	4	4	5	1.09424e+07	0	9.77172e+06	0	1.71339e+06	0	0	0	3		1		1				709	79.6952	6.34131
148612859	mitochondrial intermembrane space import and assembly protein 40 isoform 1 [Homo sapiens]	4.23	3	1	1	3	9753176	1.06989e+07	0	6.52953e+06	0	0	0	0	1	1		1					142	15.9861	4.31006
148664186	plakophilin-2 isoform 2a [Homo sapiens]	11.83	6	8	9	16	19606494	0	1.27879e+07	0	1.24829e+07	0	8.41711e+06	0	3		3		5		5		837	92.6985	9.29053
148664218	POU domain, class 2, transcription factor 3 isoform 1 [Homo sapiens]	4.82	9	2	2	3	1.53688e+07	0	6.65851e+06	0	0	0	0	0	2		1						436	47.4026	8.42627
148664244	cytoskeleton-associated protein 2 isoform 1 [Homo sapiens]	13.49	2	8	8	22	4.87329e+07	3.50627e+06	3.30782e+07	4.88808e+06	0	0	0	0	8	3	9	2					682	76.8519	9.40771
148727341	serine-threonine kinase receptor-associated protein [Homo sapiens]	13.14	1	4	4	7	2.56204e+07	0	1.99602e+07	0	0	0	0	0	4		3						350	38.414	5.12256
148746218	serine/threonine-protein kinase TAO3 [Homo sapiens]	4.23	1	4	4	4	0	0	0	0	1.322e+07	0	2.16837e+06	0					2		2		898	105.34	7.29834
148746220	spermatogenesis-associated serine-rich protein 2 [Homo sapiens]	4.77	1	2	2	2	0	0	0	0	2.17883e+06	0	1.87068e+06	0					1		1		545	59.5076	8.89502
148747209	nucleolar protein 16 isoform 3 [Homo sapiens]	30.9	3	5	5	8	2.3304e+07	0	0	0	7.17214e+06	0	0	0	5		1		2				178	21.1751	9.93506
148747556	PIN2/TERF1-interacting telomerase inhibitor 1 [Homo sapiens]	4.27	1	1	1	1	8.48008e+06	0	0	0	0	0	0	0	1								328	37.012	9.59814
148839305	structural maintenance of chromosomes flexible hinge domain-containing protein 1 [Homo sapiens]	8.38	1	15	15	30	3.55075e+07	0	2.74402e+07	0	1.23037e+07	0	0	0	9		12		9				2005	226.231	7.29834
148839335	probable C-mannosyltransferase DPY19L1 [Homo sapiens]	9.04	1	4	4	6	0	0	1.03284e+07	5.52582e+06	0	0	0	6.80849e+06	1		1	3				1	675	77.2675	8.95361
148839362	protein LSM14 homolog B [Homo sapiens]	8.83	1	3	3	6	5.6118e+06	999226	4.3642e+06	2.23816e+06	0	0	0	0	1	2	1	2					385	42.0453	9.68604
14916501	40S ribosomal protein S24 isoform a [Homo sapiens]	40.77	5	7	7	44	2.961e+08	0	8.81259e+07	0	1.44446e+08	0	9.18485e+07	0	11		8		17		8		130	15.0592	10.8872
14917115	keratin, type I cuticular Ha1 [Homo sapiens]	19.23	4	2	8	26	9.19751e+09	1.60672e+09	3.91232e+09	4.33241e+08	4.00134e+07	1359928250	8243217053	0	2	4	2	11	2	2	3		416	47.2071	4.88135
149193321	G-rich sequence factor 1 isoform 1 [Homo sapiens]	10	2	4	5	14	1.97035e+07	0	7.63207e+06	9.65249e+06	0	4.43905e+06	4.44066e+06	0	2		3	5		2	2		480	53.1027	6.18896
149999378	inverted formin-2 isoform 2 [Homo sapiens]	1.61	2	2	2	2	0	0	0	0	2.89326e+06	0	0	0					2				1240	134.533	5.52881
149999606	mannosyl-oligosaccharide glucosidase isoform 1 [Homo sapiens]	29.15	2	21	21	50	7.10985e+07	1.09122e+06	4.51576e+07	2.16849e+06	5.1538e+07	0	4.15436e+07	0	16	2	13	2	11		6		837	91.8606	8.89502
149999611	signal recognition particle 14 kDa protein [Homo sapiens]	61.76	1	8	8	23	107941669	0	4.40392e+07	0	7.64896e+07	0	6.07452e+07	0	7		4		9		3		136	14.5608	10.0376
150010552	FK506-binding protein 15 [Homo sapiens]	0.9	1	1	1	1	2.51857e+06	0	0	0	0	0	0	0	1								1219	133.547	5.19873
150010589	interferon-induced transmembrane protein 1 [Homo sapiens]	16.8	1	1	1	1	0	0	0	0	7.25028e+06	0	0	0					1				125	13.9293	7.92822
150010639	ubiquitin carboxyl-terminal hydrolase 22 [Homo sapiens]	11.43	2	4	4	5	0	5.12442e+06	0	1.75095e+06	0	0	0	0		4		1					525	59.9214	8.04541
15011916	H/ACA ribonucleoprotein complex subunit 1 [Homo sapiens]	19.82	1	6	6	18	3.20682e+07	2.29176e+07	4.24147e+07	2.45118e+07	1.60588e+07	0	2.28853e+07	5.98027e+06	3	4	3	3	3		1	1	217	22.3342	10.9165
15011936	40S ribosomal protein S26 [Homo sapiens]	33.91	2	3	3	25	3.54961e+08	0	1.60267e+08	3606282	1.56649e+08	4.00433e+06	1.03353e+08	0	7		6	1	5	1	5		115	13.0071	11.0044
15011941	tripartite motif-containing protein 4 isoform beta [Homo sapiens]	1.48	2	1	1	1	0	0	0	2.81191e+06	0	0	0	0				1					474	54.1165	7.98682
15011974	rho guanine nucleotide exchange factor 2 isoform 3 [Homo sapiens]	13.47	3	10	10	18	3.82588e+07	0	2.2022e+07	0	0	0	3.88304e+06	0	8		9				1		958	108.175	6.87354
150378533	ubiquitin carboxyl-terminal hydrolase 7 [Homo sapiens]	6.72	1	6	6	7	1.44625e+07	0	8.91819e+06	0	0	0	0	0	5		2						1102	128.22	5.5542
150417973	supervillin isoform 2 [Homo sapiens]	0.36	1	1	1	1	0	0	0	0	0	4.47803e+06	0	0						1			2214	247.593	6.97607
150417981	rho GTPase-activating protein 35 [Homo sapiens]	0.53	1	1	1	1	0	0	2.0372e+07	0	0	0	0	0			1						1499	170.407	6.63916
150418007	E3 SUMO-protein ligase RanBP2 [Homo sapiens]	3.94	8	9	9	13	2.53916e+07	0	1.19771e+07	891374	2.52808e+07	0	0	0	6		5	1	1				3224	357.974	6.20166
150456432	serine/threonine-protein kinase ULK3 [Homo sapiens]	10.17	1	3	4	7	8.26409e+06	0	4.87613e+06	0	0	0	0	0	3		3				1		472	53.4108	7.35693
150456463	gasdermin-A [Homo sapiens]	14.16	1	7	7	10	2.22411e+07	0	1.48873e+07	0	8.38929e+06	0	1.05029e+07	0	2		2		3		3		445	49.3338	5.2876
15055539	40S ribosomal protein S2 [Homo sapiens]	43.69	1	16	17	83	6.16893e+08	2.12264e+07	6.31129e+08	9.92361e+06	1.1879e+08	1.82741e+07	1.10138e+08	3.21622e+06	22	4	24	5	15	5	6	2	293	31.3046	10.2427
151101404	prothymosin alpha isoform 2 [Homo sapiens]	9.09	3	1	1	1	0	0	1.07971e+06	0	0	0	0	0			1						110	12.0669	3.78955
151301211	transcription factor AP-2-delta [Homo sapiens]	1.55	1	1	1	1	0	0	0	0	0	4.14374e+06	0	0						1			452	49.5469	8.1626
151301215	protein Wiz [Homo sapiens]	6.05	1	4	4	4	1.07786e+07	0	5.80423e+06	0	0	0	0	0	3		1						794	85.3268	9.05615
151301228	pre-mRNA-processing factor 40 homolog A [Homo sapiens]	5.59	1	6	6	10	1.88086e+07	0	2.1238e+07	0	0	0	0	0	4		6						930	105.86	7.98682
15147335	nuclear receptor coactivator 5 [Homo sapiens]	3.63	1	2	2	4	8.13135e+06	0	1.00012e+07	0	0	0	0	0	2		2						579	65.4965	9.59814
15149465	caldesmon isoform 5 [Homo sapiens]	1.32	5	1	1	1	0	0	0	0	5.77325e+06	0	0	0					1				532	61.1762	6.7124
15149476	arginine--tRNA ligase, cytoplasmic [Homo sapiens]	42.88	1	30	30	102	2.45435e+08	1.32103e+07	1.50275e+08	1.9108e+07	4.54675e+07	3.6822e+06	2.89205e+07	0	32	8	27	16	11	2	6		660	75.3309	6.68311
15187164	extracellular glycoprotein lacritin precursor [Homo sapiens]	23.91	1	3	3	10	2.58537e+07	0	3.26844e+07	6.7382e+06	1.01547e+07	0	1.5997e+07	0	2		3	1	2		2		138	14.2373	5.50342
152963637	zinc finger protein 787 [Homo sapiens]	3.4	1	1	1	1	4.94842e+06	0	0	0	0	0	0	0	1								382	40.4026	7.95752
153082755	interferon-induced protein with tetratricopeptide repeats 2 [Homo sapiens]	35.59	1	18	19	37	0	0	0	0	9.4555e+06	6.90314e+07	1.29778e+07	5.05142e+07					2	18	1	16	472	54.5975	6.75635
153085470	HIG1 domain family member 1A, mitochondrial isoform b [Homo sapiens]	9.68	3	1	1	2	16378203	0	0	0	0	0	0	0	1				1				93	10.1362	9.78857
153251297	translation machinery-associated protein 16 [Homo sapiens]	34.98	1	6	6	18	5.69496e+06	5.45618e+07	0	2.94449e+07	0	0	0	3.42649e+06	1	8		7		1		1	203	23.8494	9.26123
153285461	fibroblast growth factor 2 [Homo sapiens]	10.76	1	4	4	7	0	0	0	0	1.55258e+07	0	1.29194e+07	0					4		3		288	30.751	11.1802
153791300	protein SDA1 homolog [Homo sapiens]	3.78	9	3	3	4	1.17072e+07	0	9.32456e+06	0	0	0	0	0	2		2						687	79.8205	9.24658
153791372	dual specificity protein kinase CLK3 isoform b [Homo sapiens]	7.76	2	3	3	6	0	3.65372e+06	0	3.72425e+06	0	1.96733e+06	0	0		3		2		1			490	58.5514	9.5249
153791384	60S ribosomal protein L22-like 1 [Homo sapiens]	22.13	1	1	3	4	1.27692e+07	0	9.14966e+07	0	5.41554e+06	0	0	0	1		1		2				122	14.5976	9.37842
153792144	ATP-binding cassette sub-family A member 10 [Homo sapiens]	0.58	1	1	1	1	1.08466e+07	0	0	0	0	0	0	0	1								1543	175.676	6.65381
153945728	microtubule-associated protein 1B [Homo sapiens]	0.41	2	1	1	3	30475853	0	20076686	0	5.31042e+06	0	0	0	1		1		1				2468	270.468	4.80518
153945846	inositol 1,4,5-trisphosphate receptor type 3 [Homo sapiens]	1.35	1	3	3	4	0	0	0	0	1.70132e+06	0	1.02792e+07	0					2		2		2671	303.912	6.48096
153946403	vesicle transport protein SEC20 isoform BNIP1-a [Homo sapiens]	5.15	4	1	1	1	0	2.0453e+06	0	0	0	0	0	0		1							194	22.3379	8.95361
153946430	DNA repair protein XRCC3 [Homo sapiens]	2.89	1	1	1	1	2.84172e+06	0	0	0	0	0	0	0	1								346	37.8261	8.48486
154146191	heat shock protein HSP 90-alpha isoform 2 [Homo sapiens]	42.9	3	18	39	177	8.00675e+08	4.54966e+07	5.68228e+08	3.27409e+07	1.75803e+08	8.57918e+06	7.11784e+07	0	50	19	49	10	29	4	16		732	84.6067	5.021
15431288	60S ribosomal protein L10a [Homo sapiens]	45.16	1	13	13	136	6.2076e+08	1.22211e+08	6.43762e+08	2.15205e+08	3.06671e+08	9.20299e+07	2.32187e+08	6.03928e+07	20	14	29	22	20	10	15	6	217	24.8155	9.93506
15431290	60S ribosomal protein L11 isoform 1 [Homo sapiens]	37.08	2	9	9	32	4.45351e+08	0	1.89293e+08	0	1.88823e+08	0	9.49838e+07	0	13		8		4		7		178	20.2396	9.59814
15431297	60S ribosomal protein L13 isoform 1 [Homo sapiens]	66.35	3	21	21	139	1.1409e+08	3.37246e+08	2.58306e+08	2.20418e+08	2.80889e+08	6.68128e+07	1.56537e+08	3.71624e+07	10	28	22	25	22	9	17	6	211	24.2465	11.6489
15431301	60S ribosomal protein L7 [Homo sapiens]	62.1	3	26	26	134	384990413	1.97949e+07	3.56924e+08	7.18897e+07	2.14601e+08	7.7626e+07	1.17018e+08	3.41519e+07	25	6	30	15	25	11	15	7	248	29.2072	10.6528
15431306	60S ribosomal protein L8 [Homo sapiens]	48.64	1	20	20	118	3.88258e+08	2.68248e+07	5.01322e+08	1.62635e+07	2.23008e+08	3.70846e+07	2.22357e+08	1.99234e+07	28	4	35	3	24	7	15	2	257	28.0073	11.0337
15431310	keratin, type I cytoskeletal 14 [Homo sapiens]	70.55	3	21	54	598	7.56706e+09	1.57625e+09	3.94785e+09	1.14534e+09	4.34603e+09	1.20442e+09	6.95858e+09	712452345	85	41	112	28	125	29	135	43	472	51.5894	5.16064
15431316	keratin, type II cuticular Hb4 [Homo sapiens]	8.67	1	1	10	93	1.86059e+09	5.05032e+08	1.03557e+09	4.26651e+08	1.82657e+09	6.38538e+08	1.90663e+09	1.0796e+08	12	10	12	10	19	9	17	4	600	64.8015	7.56201
154354966	mitochondrial inner membrane protein isoform 3 [Homo sapiens]	51	3	36	36	79	1.71188e+08	6.61475e+06	8.37138e+07	3.5066e+06	1.02288e+07	0	0	0	39	8	26	2	4				747	82.5738	6.56592
154355000	far upstream element-binding protein 2 [Homo sapiens]	27.14	1	11	16	47	7.27394e+07	4.26159e+06	8.52582e+07	8.1427e+06	3.75496e+07	0	2.98613e+07	0	8	4	12	5	10		8		711	73.07	7.29834
154426312	SPATS2-like protein isoform b [Homo sapiens]	3.89	2	2	2	2	0	6.05668e+06	0	0	1.61901e+06	0	0	0		1			1				489	54.1448	9.62744
154448886	proline-rich protein 4 isoform 2 precursor [Homo sapiens]	9.7	1	1	1	1	0	0	2.20598e+07	0	0	0	0	0			1						134	15.0876	7.06396
154448892	exportin-7 [Homo sapiens]	21.16	1	23	23	43	5.26695e+07	859475	4.09005e+07	0	0	0	0	0	22	1	20						1087	123.828	6.31592
154689817	beta-1,3-glucosyltransferase precursor [Homo sapiens]	4.02	1	1	1	1	0	2.64053e+06	0	0	0	0	0	0		1							498	56.528	7.50342
154759257	ATP-dependent RNA helicase DDX51 [Homo sapiens]	14.86	1	10	10	19	2.89125e+07	1.16812e+06	3.29668e+07	2.64087e+06	7.68223e+06	0	0	0	7	1	7	1	3				666	72.4126	8.1626
154800489	erlin-1 [Homo sapiens]	27.3	1	6	9	15	5.79281e+07	0	1.91151e+07	0	1.61024e+07	0	2.92417e+07	0	9		4		1		1		348	39.1464	7.86963
15487670	nuclear RNA export factor 1 isoform 1 [Homo sapiens]	22.46	2	14	14	30	3.65856e+07	733033	4.45026e+07	2.16809e+06	7.32071e+06	3.47723e+06	1.85497e+06	0	11	1	11	2	3	1	1		619	70.1387	8.51416
155030202	rap1 GTPase-GDP dissociation stimulator 1 isoform 6 [Homo sapiens]	1.94	6	1	1	1	0	1.29253e+06	0	0	0	0	0	0		1							516	56.4997	5.43994
155030216	sister chromatid cohesion protein PDS5 homolog A isoform 1 [Homo sapiens]	12.72	3	14	18	34	5.56867e+07	0	3.1201e+07	3.13817e+06	8.89782e+06	0	4.65136e+06	0	14		9	4	4		3		1337	150.734	7.91357
155030240	CCA tRNA nucleotidyltransferase 1, mitochondrial [Homo sapiens]	5.76	1	2	2	2	1.60889e+07	0	3.16727e+06	0	0	0	0	0	1		1						434	50.1122	8.104
15529978	zinc finger protein 622 [Homo sapiens]	20.13	1	7	7	15	0	1.31387e+07	1.15245e+07	7.16187e+06	0	0	0	0		9	1	5					477	54.2374	6.15088
15529982	U3 small nucleolar ribonucleoprotein protein IMP4 [Homo sapiens]	15.81	1	5	5	10	5.873e+07	0	4.7759e+07	0	0	0	0	0	4		6						291	33.7355	9.46631
15529984	armadillo repeat-containing protein 6 isoform 2 [Homo sapiens]	1.47	2	1	1	1	0	0	6.1303e+06	0	0	0	0	0			1						476	51.5152	6.04932
15529996	son of sevenless homolog 1 [Homo sapiens]	0.75	1	1	1	1	4.43517e+06	0	0	0	0	0	0	0	1								1333	152.368	6.84424
15553127	hexokinase-2 [Homo sapiens]	4.36	2	1	4	7	2.67968e+07	0	3.44516e+07	3.86691e+06	3.93571e+06	0	0	0	4		1	1	1				917	102.313	6.04932
155722985	structural maintenance of chromosomes protein 5 [Homo sapiens]	5	1	6	6	7	2.1476e+07	0	1.05309e+07	1.44065e+06	0	0	0	0	4		2	1					1101	128.726	8.38232
156071459	ADP/ATP translocase 2 [Homo sapiens]	55.03	2	6	26	192	1.15127e+09	5.65765e+07	1.11727e+09	1.47778e+08	3.8103e+08	7.24754e+07	2.60205e+08	5.81037e+07	37	11	39	27	30	17	22	9	298	32.8312	9.68604
156071462	ADP/ATP translocase 3 [Homo sapiens]	54.03	2	5	26	168	1.15127e+09	5.65765e+07	1.11727e+09	1.47778e+08	3.62635e+08	7.24754e+07	2.43272e+08	5.67862e+07	36	10	35	21	27	14	18	7	298	32.8452	9.74463
156104874	envoplakin [Homo sapiens]	0.89	1	1	2	2	0	0	3.49717e+06	0	0	0	0	0			2						2033	231.463	6.96143
156105685	ATP-binding cassette sub-family B member 8, mitochondrial [Homo sapiens]	2.79	1	1	2	4	0	7.53851e+06	0	7.19391e+06	0	0	7.88621e+06	0		2		1			1		718	78.0309	8.90967
156119605	general transcription factor 3C polypeptide 4 [Homo sapiens]	0.85	1	1	1	1	0	0	5.10925e+06	0	0	0	0	0			1						822	91.9235	6.65381
156142178	thyroid transcription factor 1-associated protein 26 [Homo sapiens]	12.45	1	3	3	4	1.57354e+07	0	2.16148e+07	0	0	0	0	0	3		1						241	28.652	9.87646
156142180	cpG-binding protein isoform 2 [Homo sapiens]	4.57	2	2	2	2	1.92081e+07	0	1.09838e+07	0	0	0	0	0	1		1						656	75.6632	8.23584
156151394	heterogeneous nuclear ribonucleoprotein R isoform 1 [Homo sapiens]	40.25	3	1	27	176	9.94466e+08	5.21634e+07	9.84386e+08	1.13631e+08	2.0934e+08	4.66047e+07	2.02596e+08	1.9074e+07	42	12	35	20	32	8	23	4	636	71.1704	8.1333
15618995	keratin, type II cytoskeletal 71 [Homo sapiens]	8.41	2	2	5	58	1.3833e+09	3.2542e+08	8.7713e+08	1.49704e+08	1.15256e+09	3.4194e+08	1.69504e+09	1.99465e+08	8	6	7	7	13	5	10	2	523	57.256	6.60986
156415992	dimethyladenosine transferase 1, mitochondrial [Homo sapiens]	12.14	1	3	3	3	14208985	0	0	0	0	0	0	0	3								346	39.518	9.26123
156415994	probable U3 small nucleolar RNA-associated protein 11 [Homo sapiens]	6.72	1	2	2	2	0	0	2.70629e+07	0	0	0	0	0			2						253	30.4277	10.1548
156416003	succinate dehydrogenase [ubiquinone] flavoprotein subunit, mitochondrial [Homo sapiens]	4.37	1	3	3	4	5.50015e+06	0	4465618	0	3.07257e+06	0	0	0	1		2		1				664	72.6453	7.38623
156523968	poly [ADP-ribose] polymerase 1 [Homo sapiens]	69.63	1	89	89	729	3.34941e+09	1.61993e+08	2838988903	4.13306e+08	1.04311e+08	1.12064e+07	5.97835e+07	5.13234e+06	219	68	242	130	41	6	21	2	1014	113.012	8.88037
156564398	target of EGR1 protein 1 [Homo sapiens]	11.76	1	5	5	11	3.53403e+06	8.909e+06	9.80197e+06	4.29679e+06	0	0	0	0	1	5	1	4					510	56.512	7.18115
156564401	vesicle-fusing ATPase [Homo sapiens]	14.78	1	12	12	16	2.17248e+07	0	1.3192e+07	2.11661e+06	0	0	0	0	9		6	1					744	82.5421	6.94678
156564403	pyruvate dehydrogenase E1 component subunit beta, mitochondrial isoform 1 precursor [Homo sapiens]	27.3	2	10	10	24	1.06787e+08	0	9.92083e+07	0	0	0	0	0	13		11						359	39.208	6.65381
156627575	UDP-N-acetylhexosamine pyrophosphorylase [Homo sapiens]	5.74	2	3	3	4	0	5.47884e+06	0	6.26315e+06	0	2.15096e+06	0	0		2		1		1			505	56.992	6.37939
156630992	OTU domain-containing protein 4 isoform 3 [Homo sapiens]	1.43	1	2	2	2	7.6478e+06	0	0	0	0	0	2.71842e+06	0	1						1		1049	117.009	6.66846
156713442	proteasome subunit alpha type-4 isoform 1 [Homo sapiens]	6.51	2	2	2	4	3.04368e+07	0	37297671	0	0	0	6.49742e+06	0	2		1				1		261	29.4652	7.72314
156766047	PERQ amino acid-rich with GYF domain-containing protein 2 isoform c [Homo sapiens]	0.85	3	1	1	2	0	0	0	0	0	0	0	0	1				1				1293	149.395	5.5415
156766054	PNMA-like protein 1 isoform b [Homo sapiens]	5.03	2	1	1	1	0	0	0	1.01476e+06	0	0	0	0				1					378	41.8383	7.07861
15718761	GTPase KRas isoform b precursor [Homo sapiens]	12.23	5	2	2	5	22034192	0	1.21263e+07	0	1.93292e+07	0	0	0	1		2		2				188	21.4109	8.11865
157266292	intestinal-type alkaline phosphatase precursor [Homo sapiens]	21.4	1	5	10	25	0	0	0	0	2.99855e+08	2.0963e+07	2.29342e+08	8.04678e+06					12	2	8	3	528	56.7764	5.85889
157266328	BRCA1-associated RING domain protein 1 [Homo sapiens]	1.29	1	1	1	1	0	0	3.05886e+06	0	0	0	0	0			1						777	86.5929	8.71924
157266337	betaine--homocysteine S-methyltransferase 1 [Homo sapiens]	13.79	1	2	4	14	0	5.77069e+06	9.96352e+06	8.23044e+06	2.90807e+07	6.793e+06	4.86565e+07	0	1	2	1	2	3	1	4		406	44.9699	7.03467
157388900	inositol monophosphatase 3 [Homo sapiens]	1.67	1	1	1	1	3.59312e+06	0	0	0	0	0	0	0	1								359	38.657	6.85889
157388904	HEAT repeat-containing protein 2 [Homo sapiens]	5.73	14	4	5	7	1.58767e+07	0	1.06409e+07	0	4.9376e+06	0	0	0	3		3		1				855	93.4621	6.41748
157388914	UPF0609 protein C4orf27 [Homo sapiens]	16.47	1	5	5	9	4.15025e+07	0	2.65904e+07	0	0	0	0	0	5		4						346	39.411	6.80029
157388997	protein-L-isoaspartate O-methyltransferase domain-containing protein 2 isoform 2 [Homo sapiens]	2.69	2	1	1	2	7.09355e+06	0	80261652	0	0	0	0	0	1		1						334	38.0953	5.65576
157412270	heterogeneous nuclear ribonucleoprotein M isoform b [Homo sapiens]	68.89	2	56	56	455	9.05739e+08	5.42333e+07	6.5468e+08	1.13911e+08	7.957e+07	2.72326e+07	8.24499e+07	1.01741e+07	103	41	116	75	45	19	44	12	691	73.5724	8.82178
157419120	transmembrane protein 177 [Homo sapiens]	2.25	1	1	1	1	7673947	0	0	0	0	0	0	0	1								311	33.7386	9.61279
157426877	RNA 3'-terminal phosphate cyclase-like protein [Homo sapiens]	24.93	1	8	8	14	2.39274e+07	0	3.56307e+07	0	0	0	3.48457e+06	0	4		8				2		373	40.8166	9.26123
157426879	nuclear protein localization protein 4 homolog [Homo sapiens]	0.99	1	1	1	1	6.70042e+06	0	0	0	0	0	0	0	1								608	68.0769	6.37939
157502191	metastasis-associated in colon cancer protein 1 [Homo sapiens]	0.82	1	1	1	1	0	0	0	0	0	0	0	0	1								852	96.5778	6.90283
157502193	26S proteasome non-ATPase regulatory subunit 13 isoform 1 [Homo sapiens]	10.37	2	4	4	4	1.25585e+07	0	6.76479e+06	0	0	0	0	0	3		1						376	42.9181	5.80811
157502201	multidrug resistance-associated protein 4 isoform 1 [Homo sapiens]	1.43	2	2	2	2	2.60248e+06	0	0	0	0	0	0	0	2								1325	149.432	8.19189
157649073	adenylyl cyclase-associated protein 1 [Homo sapiens]	17.47	2	9	9	16	0	9.64966e+06	0	9.88406e+06	0	5.95152e+06	1.2166e+07	0		6		6		3	1		475	51.6406	8.01611
157671929	phosphatidylinositol 4-phosphate 3-kinase C2 domain-containing subunit alpha [Homo sapiens]	0.53	1	1	1	1	4.15087e+06	0	0	0	0	0	0	0	1								1686	190.559	8.01611
157694492	myb-binding protein 1A isoform 2 [Homo sapiens]	34.86	4	49	49	177	2.76852e+08	9.20715e+06	1.90339e+08	1.3734e+07	4.75583e+07	1.83788e+06	1.82086e+07	0	57	15	57	18	22	1	7		1328	148.762	9.27588
157694511	nucleolar complex protein 2 homolog [Homo sapiens]	19.23	1	15	15	48	1.80822e+08	6.77329e+06	1.11383e+08	7.76773e+06	1.47421e+07	0	6.68801e+06	0	18	4	18	4	3		1		749	84.8521	5.61768
157694513	leucine-rich repeat-containing G-protein coupled receptor 4 precursor [Homo sapiens]	0.95	1	1	1	1	0	0	0	0	19980244	0	0	0					1				951	104.408	6.18896
157738649	neurofilament medium polypeptide isoform 1 [Homo sapiens]	6.22	3	5	7	33	1.88985e+08	1.36652e+08	2.84362e+07	2.8616e+08	2.81314e+07	1.03919e+08	2.9053e+07	8.28821e+07	8	5	2	7	2	4	3	2	916	102.411	4.90674
157739940	nucleoside diphosphate-linked moiety X motif 19, mitochondrial precursor [Homo sapiens]	1.6	3	1	1	1	0	0	4.75672e+06	0	0	0	0	0			1						375	42.2066	7.63525
157779135	succinyl-CoA ligase [GDP-forming] subunit beta, mitochondrial isoform 2 precursor [Homo sapiens]	10.42	2	4	4	6	2.33512e+07	0	1.37023e+07	0	0	0	0	0	4		2						432	46.4814	6.39209
157779137	dymeclin [Homo sapiens]	2.24	1	1	2	2	8.14821e+06	0	8.77199e+06	0	0	0	0	0	1		1						669	75.887	5.85889
158534055	round spermatid basic protein 1-like protein [Homo sapiens]	1.18	1	1	1	1	0	0	1.42504e+07	0	0	0	0	0			1						846	94.8105	8.77783
158937236	puromycin-sensitive aminopeptidase [Homo sapiens]	13.6	4	12	12	21	2.58306e+07	0	1.96398e+07	0	7.33689e+06	0	0	0	8		6		7				919	103.211	5.71924
160948599	integrator complex subunit 1 [Homo sapiens]	1.64	1	4	4	5	1.0902e+07	0	2.58438e+06	0	0	0	0	0	4		1						2190	244.143	6.12549
16117789	60S ribosomal protein L34 [Homo sapiens]	26.5	1	7	7	23	4.35839e+08	0	2.41283e+08	0	9.58233e+07	0	7.32931e+07	0	9		6		5		3		117	13.2845	11.4731
16117791	60S ribosomal protein L35a [Homo sapiens]	63.64	1	14	14	33	1.90907e+08	0	1.25403e+08	0	1.87629e+08	0	7.07557e+07	0	7		8		13		5		110	12.5298	11.063
16117796	60S ribosomal protein L36 [Homo sapiens]	37.14	2	7	8	38	2.18348e+08	0	1.5231e+08	0	8.18871e+07	0	2.51811e+07	0	13		9		11		5		105	12.2459	11.5903
162287326	tyrosine-protein kinase Lyn isoform B [Homo sapiens]	8.35	47	2	3	9	276028873	9.24604e+06	2.40359e+08	1.99311e+07	5.28367e+07	0	4.85494e+07	0	1	3	1	2	1		1		491	55.9975	6.49365
162329583	cleavage and polyadenylation specificity factor subunit 6 [Homo sapiens]	7.08	1	4	4	9	4.46449e+07	0	3.66741e+07	7.63847e+06	7.97778e+06	0	0	0	2		5	1	1				551	59.1734	7.15186
162417971	signal peptidase complex subunit 2 [Homo sapiens]	11.5	1	3	3	7	2.79421e+07	0	38099750	0	1.83363e+07	2.27199e+06	10294721	0	3		1		1	1	1		226	24.9867	8.47021
162951881	serine/threonine-protein kinase tousled-like 2 isoform B [Homo sapiens]	4.46	13	3	4	5	8.86652e+06	0	5.97829e+06	0	0	0	0	0	3		2						718	82.2967	8.26514
16306548	serine--tRNA ligase, cytoplasmic [Homo sapiens]	13.81	1	6	6	11	0	7.75941e+06	0	7.71455e+06	0	2.40112e+06	0	0		4		5		2			514	58.7401	6.43018
16332360	cyclin-dependent kinase 11B isoform 3 [Homo sapiens]	3.42	8	2	2	3	5.55485e+06	0	3.67165e+06	0	0	0	0	0	2		1						526	59.2361	4.58936
163644283	proteasome activator complex subunit 4 [Homo sapiens]	0.38	1	1	1	1	0	0	0	2.94877e+06	0	0	0	0				1					1843	211.199	6.90283
163644321	cytochrome b-c1 complex subunit Rieske, mitochondrial [Homo sapiens]	5.84	1	2	2	2	0	2.81306e+06	0	5.00042e+06	0	0	0	0		1		1					274	29.6494	8.32373
163660387	ubiquitin-conjugating enzyme E2 K isoform 3 [Homo sapiens]	11.41	3	2	2	4	0	4.38738e+06	0	7.05176e+06	0	1.85556e+06	0	0		1		1		2			149	16.6076	6.55127
163965364	nascent polypeptide-associated complex subunit alpha isoform b [Homo sapiens]	13.49	2	2	2	5	23660406	0	2.82792e+07	0	3.47624e+06	0	2508702	0	2		1		1		1		215	23.3697	4.56396
16418361	protein RFT1 homolog [Homo sapiens]	3.88	1	2	2	2	11029780	0	698858	0	0	0	0	0	1		1						541	60.2964	8.85107
16418381	vacuolar protein sorting-associated protein 26B [Homo sapiens]	3.87	1	1	1	1	0	0	2.40234e+06	0	0	0	0	0			1						336	39.1302	7.35693
164419749	probable global transcription activator SNF2L1 isoform b [Homo sapiens]	23.03	2	10	28	83	2.77171e+08	5.66784e+06	1.84832e+08	1.38599e+07	4.2962e+07	0	9.19904e+06	0	29	6	26	8	11		3		1042	121.065	8.17725
164420681	methionine aminopeptidase 1 [Homo sapiens]	12.44	1	4	4	6	3.71729e+07	0	2.79857e+07	0	0	0	0	0	4		2						386	43.1873	7.1665
16445421	secretory carrier-associated membrane protein 3 isoform 2 [Homo sapiens]	14.64	2	4	4	6	6.46823e+06	0	4.94481e+06	0	3.44779e+06	0	0	0	3		2		1				321	35.1788	7.92822
16445426	WD repeat-containing protein 13 isoform 1 [Homo sapiens]	2.68	1	1	1	1	0	0	0	762584	0	0	0	0				1					485	53.6812	9.23193
164519146	transcriptional repressor p66-alpha [Homo sapiens]	26.7	1	12	13	23	3.82629e+07	0	2.72463e+07	1.56929e+06	1.03343e+07	0	0	0	11		9	1	2				633	68.0205	9.93506
164607124	Fanconi anemia group I protein isoform 1 [Homo sapiens]	10.99	2	13	13	18	4.58645e+07	0	1.83499e+07	0	0	0	0	0	13		5						1328	149.229	6.7417
164607128	solute carrier family 35 member E1 [Homo sapiens]	2.93	1	1	1	1	0	0	0	0	0	0	0	0			1						410	44.7437	9.78857
164698438	thymidine kinase, cytosolic [Homo sapiens]	5.56	1	1	1	1	0	0	0	0	1.60512e+07	0	0	0					1				234	25.452	8.51416
16506297	mitochondrial genome maintenance exonuclease 1 [Homo sapiens]	2.33	1	1	1	2	0	0	0	0	0	0	0	0	1		1						344	39.396	7.6792
16507237	78 kDa glucose-regulated protein precursor [Homo sapiens]	45.72	3	33	36	178	1593288606	3.76918e+07	3.32924e+08	3.46363e+07	4.97037e+08	3.0831e+07	1.08284e+08	6.52894e+06	38	12	38	11	51	2	25	1	654	72.2884	5.16064
165377209	probable methyltransferase-like protein 15 isoform 1 [Homo sapiens]	1.47	1	1	1	1	7.68688e+06	0	0	0	0	0	0	0	1								407	46.0916	8.6167
16554604	28S ribosomal protein S23, mitochondrial [Homo sapiens]	22.11	1	4	4	6	0	5.07785e+06	0	4.16764e+06	0	0	0	0		4		2					190	21.7573	8.89502
16554607	28S ribosomal protein S10, mitochondrial [Homo sapiens]	8.96	1	2	2	2	1.05318e+07	0	0	0	0	0	0	0	2								201	22.985	8.00146
16554609	28S ribosomal protein S11, mitochondrial isoform a [Homo sapiens]	13.92	2	2	2	2	1.89349e+07	0	0	0	0	0	0	0	2								194	20.6029	10.814
16554611	28S ribosomal protein S15, mitochondrial [Homo sapiens]	21.4	1	7	7	12	3.37055e+06	1.28461e+07	2.57651e+06	9.19878e+06	0	0	0	0	1	4	1	5	1				257	29.8234	10.4771
16554629	WD repeat-containing protein 5 [Homo sapiens]	29.94	1	7	7	9	3.643e+07	0	2.29131e+07	0	0	0	0	0	5		4						334	36.5655	8.26514
16579885	60S ribosomal protein L4 [Homo sapiens]	51.52	1	37	37	272	8.26969e+08	1.56056e+07	8.1274e+08	2.42967e+07	7.1943e+08	8.0892e+07	3.62711e+08	1.34416e+07	57	4	56	13	73	22	43	4	427	47.6674	11.063
165905591	LIM domain and actin-binding protein 1 isoform 3 [Homo sapiens]	7.17	4	4	4	9	1.63573e+07	0	6.00013e+06	0	5.90139e+06	0	8.32626e+06	0	2		1		3		3		600	67.0761	5.79541
165905601	proline-serine-threonine phosphatase-interacting protein 2 [Homo sapiens]	5.69	1	2	2	2	2.04512e+07	0	0	0	0	0	0	0	2								334	38.8336	8.48486
16596694	39S ribosomal protein L53, mitochondrial [Homo sapiens]	8.93	1	1	1	1	0	0	1.7677e+07	0	0	0	0	0			1						112	12.0992	8.76318
166197710	protein LSM14 homolog A isoform b [Homo sapiens]	6.05	2	3	3	4	0	8.47273e+06	0	4426485	0	0	0	0		3		1					463	50.5232	9.51025
166235169	pre-mRNA-splicing factor 38B [Homo sapiens]	4.76	1	3	3	5	1.67094e+07	0	1.74774e+07	0	0	0	0	0	4		1						546	64.4292	10.5356
166295179	uncharacterized protein C17orf85 [Homo sapiens]	1.61	1	1	1	1	0	0	1.37216e+06	0	0	0	0	0			1						620	70.5493	5.73193
166362719	cyclin-dependent kinase 2 isoform 2 [Homo sapiens]	42.42	48	7	9	21	1.09805e+08	2.21618e+07	1.16223e+08	1.99311e+07	2.39341e+07	0	3.24121e+07	0	5	1	7	2	4		2		264	30.0161	9.14404
166795250	kinesin-like protein KIF2C [Homo sapiens]	20.28	4	11	13	24	5.01915e+07	0	3.71832e+07	3.75033e+06	1.63098e+06	0	0	0	14		8	1	1				725	81.2612	7.82568
166795297	cytoplasmic dynein 1 light intermediate chain 1 [Homo sapiens]	37.86	1	16	16	33	0	6.3126e+07	0	5.3115e+07	0	5.61684e+06	0	0		16		16		1			523	56.544	6.41748
167234419	thyroid hormone receptor-associated protein 3 [Homo sapiens]	2.62	1	2	2	4	28921685	0	3.949e+07	0	0	0	0	0	3		1						955	108.601	10.1548
167466173	heat shock 70 kDa protein 1A/1B [Homo sapiens]	58.97	1	40	56	459	2.74437e+09	1.21708e+08	1.24615e+09	2.00943e+08	7.12762e+08	4.37223e+07	2.15666e+08	9.69644e+06	122	38	89	60	82	24	35	9	641	70.009	5.65576
16751921	dermcidin preproprotein [Homo sapiens]	53.64	1	7	7	47	1.02662e+08	9.25055e+06	7.80768e+07	2.659e+07	1.20989e+08	1.36247e+07	1.05269e+08	2.08874e+07	6	6	7	8	10	2	6	2	110	11.2768	6.53662
16753215	profilin-2 isoform a [Homo sapiens]	10	2	1	1	1	0	0	0	0	5.40492e+06	0	0	0					1				140	15.0363	6.99072
167555099	poly(A) RNA polymerase GLD2 [Homo sapiens]	5.99	1	3	3	4	0	4.35091e+06	0	0	0	0	0	0		3		1					484	55.9924	9.37842
167555110	kinesin-like protein KIFC1 [Homo sapiens]	7.43	1	4	4	6	1.65545e+07	0	1.16979e+07	757046	0	0	0	0	3		2	1					673	73.7023	8.98291
167614485	3-ketoacyl-CoA thiolase, mitochondrial [Homo sapiens]	2.52	1	1	1	2	0	0	0	0	0	0	8.33903e+06	0							2		397	41.8976	8.08936
167614488	TBC1 domain family member 10B [Homo sapiens]	1.24	1	1	1	1	0	0	0	0	0	0	0	0	1								808	87.1447	9.18799
167830436	probable ATP-dependent RNA helicase DHX36 isoform 2 [Homo sapiens]	7.55	2	5	6	7	1.81947e+07	0	0	0	1.04782e+07	0	0	0	5				2				994	113.082	7.66455
167860126	serpin B5 [Homo sapiens]	8.53	1	2	2	3	0	0	1.17772e+07	0	0	0	0	0			3						375	42.0734	6.04932
168229174	RNA-binding protein 27 [Homo sapiens]	3.96	1	3	4	6	1.69631e+07	0	0	2.94224e+06	0	0	0	0	4	1		1					1060	118.645	9.18799
16904383	leucine-rich repeat-containing protein 7 [Homo sapiens]	0.52	1	1	1	4	0	0	0	0	1.94747e+07	0	1.6049e+07	0					2		2		1537	172.473	6.81494
16933528	cytochrome P450 26A1 isoform 2 [Homo sapiens]	3.97	2	1	1	2	0	0	0	4.03838e+06	0	0	0	0				2					428	48.5272	8.57275
16933537	glomulin [Homo sapiens]	12.96	1	8	8	10	0	1.03742e+07	0	5.64381e+06	0	0	0	0		6		4					594	68.1646	5.32568
16933546	60S acidic ribosomal protein P0 [Homo sapiens]	47.32	1	15	15	42	239144599	1.11688e+07	1.83167e+08	0	23430190	0	2.08932e+07	0	19	1	17		2		3		317	34.2518	5.97314
16933557	protocadherin-16 precursor [Homo sapiens]	0.76	1	1	1	1	0	0	1.27095e+08	0	0	0	0	0			1						3298	345.971	4.94482
16933567	ras-related protein Rab-8A [Homo sapiens]	45.89	13	2	11	38	1.14347e+08	2.98998e+07	5.41183e+07	2.73038e+07	9.08447e+07	1.8671e+07	5.73238e+07	15441978	12	3	7	1	10	1	3	1	207	23.6532	9.0708
16950591	28S ribosomal protein S12, mitochondrial precursor [Homo sapiens]	5.8	1	1	1	2	2.33023e+07	0	1.25764e+07	0	0	0	0	0	1		1						138	15.163	10.2866
16950593	28S ribosomal protein S21, mitochondrial [Homo sapiens]	29.89	1	2	2	4	1.15738e+07	0	3.35592e+06	0	0	0	0	0	2		2						87	10.7345	10.2134
16950597	28S ribosomal protein S33, mitochondrial [Homo sapiens]	8.49	1	1	1	1	3.42448e+07	0	0	0	0	0	0	0	1								106	12.6207	10.1108
16950603	28S ribosomal protein S35, mitochondrial isoform 1 precursor [Homo sapiens]	17.34	2	3	3	4	1.9317e+07	0	1.48073e+07	0	0	0	0	0	2		2						323	36.8211	8.23584
169636418	39S ribosomal protein L38, mitochondrial [Homo sapiens]	7.37	1	3	3	5	2.12051e+07	0	1.62788e+07	0	0	0	0	0	3		2						380	44.5684	7.53271
169881252	general transcription factor II-I isoform 4 [Homo sapiens]	37.1	7	34	34	75	2.25419e+08	7.21983e+06	9.58986e+07	9.69606e+06	3.39361e+06	0	0	0	40	3	19	9	4				957	107.902	7.94287
170016077	probable cation-transporting ATPase 13A1 [Homo sapiens]	1.41	1	2	2	2	9.81526e+06	0	0	0	0	0	0	0	2								1204	132.87	8.1333
170763479	MMS19 nucleotide excision repair protein homolog [Homo sapiens]	5.63	1	6	6	9	2.16537e+07	0	1.2697e+07	0	4.02011e+06	0	0	0	5		3		1				1030	113.217	6.354
170763506	general transcription factor 3C polypeptide 5 isoform 2 [Homo sapiens]	40.46	2	17	17	36	0	2.0839e+07	0	1.50852e+07	0	2.42472e+06	0	1.008e+06		19		13		3		1	519	59.5331	6.90283
170763513	cytosolic carboxypeptidase 1 [Homo sapiens]	0.93	1	1	1	2	4.21932e+06	0	2.02165e+06	0	0	0	0	0	1		1						1186	133.779	5.93506
170932526	nuclear receptor coactivator 7 isoform 2 [Homo sapiens]	0.86	2	1	1	4	1.66459e+07	0	2.18275e+07	0	2.6363e+07	0	2.29523e+07	0	1		1		1		1		931	104.782	5.63037
17105394	60S ribosomal protein L23a [Homo sapiens]	59.62	1	16	16	92	5.67678e+08	0	294657853	6.18008e+06	2.0157e+08	0	1.43027e+08	0	29		22	1	21		19		156	17.6841	10.4478
171184400	ATP-binding cassette sub-family B member 10, mitochondrial [Homo sapiens]	10.16	1	7	8	12	0	1.288e+07	0	5.90787e+06	0	0	7.88621e+06	0		7		4			1		738	79.0979	9.84717
171184451	centrosome-associated protein 350 [Homo sapiens]	0.29	1	1	1	1	3.25011e+06	0	0	0	0	0	0	0	1								3117	350.716	6.32861
171460918	dynamin-1-like protein isoform 3 [Homo sapiens]	14.45	7	8	8	14	1.71164e+07	2.09781e+06	1.19508e+07	2.3369e+06	1.53396e+06	0	0	0	7	2	2	2	1				699	78.0512	6.81494
171460958	nucleolar protein 10 isoform 1 [Homo sapiens]	17.01	3	10	10	20	4.57782e+07	4.24981e+06	4.93541e+07	4.59904e+06	7.48062e+06	0	0	0	8	3	6	2	1				688	80.2514	8.45557
17149828	N-alpha-acetyltransferase 15, NatA auxiliary subunit [Homo sapiens]	22.52	4	22	22	58	8.53605e+07	2.8809e+06	5.25835e+07	3.52451e+06	1.26679e+07	0	7.42558e+06	0	22	3	18	3	9		3		866	101.208	7.41553
171543895	ataxin-2 [Homo sapiens]	4.42	1	5	5	8	1.69345e+07	0	8.94169e+06	0	2.01553e+06	0	1.72681e+06	0	4		2		1		1		1313	140.196	9.56885
17158005	mucin-like protein 1 precursor [Homo sapiens]	10	1	1	1	1	0	0	0	0	1.68018e+07	0	0	0					1				90	9.03363	4.64014
17158023	protein FAM207A [Homo sapiens]	20.87	1	4	4	4	0	6.95437e+06	0	1.54985e+06	0	0	0	0		3		1					230	25.4408	11.0776
17158044	40S ribosomal protein S6 [Homo sapiens]	40.96	1	17	17	55	160904266	0	186511160	3.19718e+06	7.09527e+07	6.78469e+06	7.06469e+07	0	13		18	1	15	1	6	1	249	28.663	10.8433
171846268	elongation factor Ts, mitochondrial isoform 2 precursor [Homo sapiens]	27.08	3	5	5	7	2.57319e+07	0	2.69528e+07	0	0	0	0	0	2		5						325	35.3682	8.38232
171906582	coiled-coil domain-containing protein 47 precursor [Homo sapiens]	11.8	1	5	5	10	0	1.5604e+07	0	1.45919e+07	0	0	0	0		6		4					483	55.8383	4.86865
17402873	BRCA2 and CDKN1A-interacting protein isoform C [Homo sapiens]	10.62	3	2	2	4	3.64628e+07	0	1.98364e+07	5.52484e+06	0	0	0	0	1		2	1					292	33.2214	4.60205
17402893	phosphoserine aminotransferase isoform 1 [Homo sapiens]	5.41	2	2	2	2	0	0	8.43209e+06	0	0	0	0	0			2						370	40.3968	7.66455
17402900	far upstream element-binding protein 1 [Homo sapiens]	29.81	1	12	19	47	4.85875e+07	1.46352e+07	6.65435e+07	9.58516e+06	4.16851e+07	0	3.36838e+07	2.21449e+06	7	2	11	4	8		14	1	644	67.5185	7.60596
17402902	guanine nucleotide-binding protein subunit beta-like protein 1 [Homo sapiens]	5.5	1	2	2	2	0	0	6.2463e+06	0	0	0	0	0			2						327	35.5951	7.97217
17402904	exosome complex component MTR3 [Homo sapiens]	5.88	1	1	1	1	0	0	1.28875e+07	0	0	0	0	0			1						272	28.2177	6.27783
17402909	tripartite motif-containing protein 29 [Homo sapiens]	6.8	1	4	4	8	0	0	6.16675e+06	0	8.85994e+06	3860863	1.24738e+07	0			1		2	1	4		588	65.7933	7.15186
17505907	probable ATP-dependent RNA helicase DDX31 isoform 1 [Homo sapiens]	4.11	2	2	2	3	6.44409e+06	0	4.08011e+06	0	0	0	0	0	2		1						851	94.0286	9.99365
17738287	secretory carrier-associated membrane protein 4 [Homo sapiens]	4.8	1	1	1	2	0	2.9288e+06	0	3.80335e+07	0	0	0	0		1		1					229	25.7107	8.82178
178056552	condensin complex subunit 1 [Homo sapiens]	6.5	1	9	9	12	4.3784e+07	0	1.15849e+07	0	2.12527e+06	0	0	0	7		4		1				1401	157.082	6.60986
17865802	vacuolar protein sorting-associated protein 4B [Homo sapiens]	3.6	1	1	1	1	0	2.95093e+06	0	0	0	0	0	0		1							444	49.2715	7.2251
17978466	cyclin-T1 isoform a [Homo sapiens]	3.17	1	1	1	2	2.44986e+07	0	1.52434e+07	0	0	0	0	0	1		1						726	80.6345	8.77783
17978481	vacuolar protein sorting-associated protein 16 homolog isoform 3 [Homo sapiens]	3.45	2	1	1	1	0	0	520314	0	0	0	0	0			1						695	78.2504	7.86963
17978519	vacuolar protein sorting-associated protein 26A isoform 1 [Homo sapiens]	14.98	2	4	4	5	1.85797e+07	0	18383333	0	0	0	0	0	4		1						327	38.1457	6.56592
17981694	cyclin-dependent kinase 4 inhibitor B isoform 1 [Homo sapiens]	8.7	3	1	1	2	9.03831e+06	0	0	0	3.25721e+06	0	0	0	1				1				138	14.7125	6.53662
17986001	major histocompatibility complex, class I, B precursor [Homo sapiens]	6.08	8	2	2	2	0	0	0	0	8.32358e+06	0	5.83471e+06	0					1		1		362	40.435	5.84619
17986258	myosin light polypeptide 6 isoform 1 [Homo sapiens]	50.99	6	6	6	30	1.25648e+08	2.25802e+06	4.4911e+07	0	1.34595e+08	0	5.25795e+07	0	8	1	4		11		6		151	16.9191	4.65283
17998551	serpin B12 [Homo sapiens]	17.04	1	8	8	17	2.92743e+07	0	3.73188e+06	0	1.95997e+07	0	2.29047e+07	0	4		1		6		6		405	46.2471	5.52881
17999539	pre-mRNA-splicing factor ATP-dependent RNA helicase PRP16 [Homo sapiens]	2.04	1	2	2	4	2.14285e+07	0	6.41622e+06	882009	0	0	0	0	2		1	1					1227	140.415	6.53662
17999541	vacuolar protein sorting-associated protein 35 [Homo sapiens]	7.04	2	6	6	10	1.99844e+07	0	3.50429e+07	4.08632e+06	1.99203e+07	0	9.87457e+06	0	4		3	1	1		1		796	91.6489	5.49072
18087845	sororin [Homo sapiens]	9.13	1	2	2	3	3.25907e+07	0	2.51338e+07	0	0	0	0	0	1		2						252	27.5834	9.61279
18087855	dynein light chain 2, cytoplasmic [Homo sapiens]	39.33	1	2	4	11	1.04315e+07	0	1.16017e+07	0	2.92242e+07	0	6.49226e+07	0	2		1		6		2		89	10.3431	7.37158
18104948	60S ribosomal protein L21 [Homo sapiens]	66.88	1	17	17	74	5.37728e+08	8.20699e+06	2.24692e+08	7.99127e+06	1.92421e+08	8.02232e+06	1.19042e+08	0	26	2	19	1	16	2	8		160	18.5531	10.4917
18105007	CAD protein [Homo sapiens]	19.42	1	36	38	89	1.74785e+08	1.90276e+06	9.52706e+07	2.65735e+06	2.96334e+07	1.18994e+06	2.07681e+07	0	40	4	26	1	10	2	6		2225	242.829	6.45557
18105048	histone H2B type 1-K [Homo sapiens]	77.78	5	1	16	210	29895236676	8.6111e+07	1.93139e+10	9.01233e+07	6.83839e+09	9.06219e+07	3.97332e+09	2.11953e+06	56	10	62	9	43	2	27	1	126	13.8816	10.3159
18105063	vacuolar protein sorting-associated protein 45 [Homo sapiens]	7.72	2	4	4	5	1.11461e+07	0	8.30681e+06	0	0	0	0	0	4		1						570	65.0358	8.23584
18201905	glucose-6-phosphate isomerase isoform 2 [Homo sapiens]	23.48	2	12	12	17	0	0	1.38029e+07	1.2423e+07	0	2.11882e+07	0	0			1	9		7			558	63.1072	8.32373
18250298	tyrosine-protein kinase Srms [Homo sapiens]	3.07	1	1	1	1	0	0	9.48804e+06	0	0	0	0	0			1						488	54.4719	8.20654
182765442	homeobox protein Hox-A10 [Homo sapiens]	8.05	1	3	3	5	0	4.19038e+06	0	5.6042e+06	0	0	0	0		3		2					410	42.3877	8.33838
183227678	protein DJ-1 [Homo sapiens]	20.63	1	5	5	9	2.7427e+07	0	2.75866e+07	5.69652e+06	1.68565e+07	0	9.2396e+06	0	2		2	1	3		1		189	19.8785	6.78564
183227688	adenylosuccinate lyase isoform b [Homo sapiens]	2.12	2	1	1	1	0	0	4.29901e+06	0	0	0	0	0			1						425	48.2967	7.78174
18375623	spliceosome RNA helicase DDX39B [Homo sapiens]	42.29	2	9	23	104	7.09004e+08	1.73395e+07	3.45461e+08	1.23522e+08	2.17924e+07	3.30322e+07	3.18189e+07	0	34	7	24	21	4	6	8		428	48.9599	5.66846
18375673	regulator of nonsense transcripts 1 [Homo sapiens]	31.93	2	30	30	72	1.07369e+08	2.07118e+06	6.30384e+07	4.4414e+06	1.38082e+07	0	1.20579e+07	0	34	2	21	6	8		1		1118	122.958	6.68311
18375676	regulator of nonsense transcripts 2 [Homo sapiens]	1.89	1	3	3	5	2.27458e+07	0	8.69251e+06	0	3.58198e+06	0	0	0	3		1		1				1272	147.717	5.69385
18379334	RNA-binding protein with serine-rich domain 1 [Homo sapiens]	17.7	1	6	6	18	1.4028e+08	3.27171e+06	9.90346e+07	3.02738e+06	8.4192e+06	0	0	0	8	2	4	3	1				305	34.1877	11.8394
18390331	elongation factor G, mitochondrial [Homo sapiens]	10.52	1	8	8	15	3.13141e+07	1.57863e+06	8.09864e+07	0	4.26252e+06	0	0	0	5	2	6		2				751	83.4184	7.00537
18426904	ATPase WRNIP1 isoform 2 [Homo sapiens]	8.28	2	5	5	7	4.82158e+07	0	3.89015e+07	0	0	0	0	0	4		2		1				640	69.4155	6.26514
18426915	drebrin isoform a [Homo sapiens]	1.23	2	1	1	1	0	0	0	0	0	0	0	0					1				649	71.3955	4.44971
18490987	mRNA turnover protein 4 homolog [Homo sapiens]	39.75	1	9	9	15	5.74701e+07	0	5.58354e+07	0	0	0	0	0	8		7						239	27.5429	8.29443
18644728	nucleolar protein 6 alpha isoform [Homo sapiens]	8.03	2	8	8	11	3.27281e+07	0	1.74392e+07	0	3.22003e+06	0	0	0	7		3		1				1146	127.513	7.63525
18644730	inhibitor of growth protein 5 [Homo sapiens]	2.92	1	1	1	1	0	0	5.16804e+06	0	0	0	0	0			1						240	27.7327	7.60596
18644734	beta-catenin-like protein 1 [Homo sapiens]	2.66	1	2	2	3	7410836	0	5.60318e+06	0	0	0	0	0	1		1		1				563	65.1321	5.04639
186910286	ribonuclease H2 subunit B isoform 1 [Homo sapiens]	2.88	1	1	1	1	1.3121e+07	0	0	0	0	0	0	0	1								312	35.1164	9.12939
186910302	rac GTPase-activating protein 1 [Homo sapiens]	9.49	1	6	6	12	1.30991e+07	0	12830522	0	4.7303e+06	0	7.40421e+06	0	4		3		1		4		632	70.9818	8.88037
186928847	cirhin [Homo sapiens]	6.56	1	4	4	6	3.43233e+07	0	1.69031e+07	0	0	0	0	0	4		2						686	76.8414	8.85107
186928850	28S ribosomal protein S27, mitochondrial [Homo sapiens]	30.92	1	11	11	22	6.47336e+07	0	3.7276e+07	0	0	0	0	0	13		9						414	47.5814	6.17627
186928852	28S ribosomal protein S7, mitochondrial [Homo sapiens]	14.88	1	3	3	4	0	3.04767e+06	1.03729e+07	0	2.33226e+06	0	0	0		2	1		1				242	28.116	9.99365
186928854	28S ribosomal protein S31, mitochondrial [Homo sapiens]	17.72	1	8	8	11	3.31966e+07	0	2.46658e+07	0	0	0	0	0	6		5						395	45.2905	9.29053
186928860	mitochondrial thiamine pyrophosphate carrier [Homo sapiens]	4.69	1	2	2	2	0	0	1.15677e+07	0	0	0	0	0			2						320	35.4883	9.5542
18699734	uridine-cytidine kinase 2 [Homo sapiens]	3.07	4	1	1	2	2.4475e+07	0	1.86087e+07	0	0	0	0	0	1		1						261	29.2811	6.69775
187281616	NADH dehydrogenase [ubiquinone] iron-sulfur protein 7, mitochondrial [Homo sapiens]	14.08	1	3	3	9	2.25956e+07	0	1.44741e+07	0	3.08475e+07	0	6.94572e+06	0	3		2		3		1		213	23.5481	9.99365
187475373	tyrosine-protein kinase CSK [Homo sapiens]	24.44	5	10	10	18	4.88012e+07	0	2.05817e+07	0	0	0	0	0	13		5						450	50.6717	7.06396
187608545	centrosomal protein of 55 kDa [Homo sapiens]	4.09	1	2	2	2	0	1.53265e+06	0	0	0	0	0	0		2							464	54.1152	7.00537
187761314	SWI/SNF-related matrix-associated actin-dependent regulator of chromatin subfamily A-like protein 1 [Homo sapiens]	0.94	1	1	1	1	4797735	0	0	0	0	0	0	0	1								954	105.872	9.05615
187960037	chromobox protein homolog 1 [Homo sapiens]	4.32	1	1	1	1	0	15002440	0	0	0	0	0	0		1							185	21.4046	4.93213
187960100	ubiquitin-protein ligase E3C [Homo sapiens]	2.95	1	3	3	3	1.60113e+07	0	0	0	0	0	0	0	2		1						1083	123.844	6.7124
187960109	RNA-binding protein 28 isoform 1 [Homo sapiens]	27.93	2	22	22	49	4.88383e+08	3.04815e+06	7.80482e+07	5.26084e+06	9.42981e+06	0	4.52614e+06	0	19	3	16	3	5		3		759	85.6847	9.21729
188035910	chromobox protein homolog 5 [Homo sapiens]	16.75	1	3	3	8	0	3.57246e+07	0	2.36296e+07	0	0	0	0		5		3					191	22.2111	5.85889
188219762	denticleless protein homolog [Homo sapiens]	1.1	1	1	1	1	6.11747e+06	0	0	0	0	0	0	0	1								730	79.4174	8.86572
188497625	3-hydroxyanthranilate 3,4-dioxygenase [Homo sapiens]	3.5	1	1	1	1	0	0	0	0	6.21037e+06	0	0	0					1				286	32.5355	5.88428
188497705	BRCA1-associated protein [Homo sapiens]	1.52	1	1	1	2	5.10605e+06	0	6.02741e+06	0	0	0	0	0	1		1						592	67.2612	5.92236
188497750	hexokinase-1 isoform HKI-td [Homo sapiens]	10.83	6	7	10	18	4.01984e+07	0	2.45294e+07	3.86691e+06	3.19413e+06	0	0	0	9		6	1	2				905	101.02	6.90283
188497756	ubiquitin-associated protein 2-like isoform b [Homo sapiens]	10.48	2	7	7	16	3.90215e+07	1.61239e+06	1.81422e+07	1.44142e+06	6.05558e+06	0	8.71092e+06	0	7	1	2	1	4		1		983	103.867	6.97607
188528648	tenascin-X isoform 1 precursor [Homo sapiens]	0.35	1	1	1	3	0	0	0	1.52371e+06	0	0	0	0				3					4242	457.932	5.17334
188528901	syntaxin-binding protein 2 isoform b [Homo sapiens]	1.69	3	1	1	1	1.19791e+07	0	0	0	0	0	0	0	1								590	66.0963	6.55127
188536047	SWI/SNF complex subunit SMARCC1 [Homo sapiens]	6.15	1	3	6	10	3.41505e+07	1.03362e+06	1.67075e+07	0	0	0	0	0	7	1	2						1105	122.79	5.75732
188595645	SPRY domain-containing protein 7 isoform 2 [Homo sapiens]	6.37	2	1	1	1	0	0	0	1.91893e+06	0	0	0	0				1					157	17.4755	5.92236
18860831	dynamin-like 120 kDa protein, mitochondrial isoform 2 [Homo sapiens]	2.16	8	2	2	4	7.0839e+06	0	5.89753e+06	0	0	0	0	0	2		2						924	107.501	7.98682
18860847	menin isoform 2 [Homo sapiens]	5.74	2	3	3	4	1.08919e+07	0	9.88005e+06	0	0	0	0	0	3		1						610	67.4246	6.55127
18860916	5'-3' exoribonuclease 2 [Homo sapiens]	25.37	3	22	22	58	9.26519e+07	2.89066e+06	6.26307e+07	7.79038e+06	1.19668e+07	682294	3.74856e+06	0	22	3	15	10	5	1	2		950	108.513	7.47412
189083688	exosome complex component RRP42 [Homo sapiens]	11.34	1	3	3	4	1.05164e+07	0	1.1202e+07	0	0	0	0	0	2		2						291	31.8011	5.18604
189083692	fructose-1,6-bisphosphatase 1 [Homo sapiens]	2.07	2	1	1	1	0	0	0	0	0	0	5.72158e+06	0							1		338	36.8188	6.99072
189083778	gelsolin isoform b [Homo sapiens]	1.5	6	1	1	1	0	0	6.29489e+06	0	0	0	0	0			1						731	80.5905	5.84619
189083849	delta-aminolevulinic acid dehydratase [Homo sapiens]	3.03	1	1	1	1	0	0	0	0	5.62249e+06	0	0	0					1				330	36.2714	6.78564
189181759	electron transfer flavoprotein subunit alpha, mitochondrial isoform b [Homo sapiens]	8.1	2	2	2	2	0	0	6.10861e+06	0	0	0	0	0			2						284	30.0069	8.57275
189217845	maspardin isoform a [Homo sapiens]	2.92	1	1	1	1	0	0	6.04566e+06	0	0	0	0	0			1						308	34.9376	6.27783
189217919	protein PAT1 homolog 1 [Homo sapiens]	2.08	1	2	2	3	1.87514e+07	0	1.73733e+07	0	0	0	0	0	2		1						770	86.7956	6.66846
189409122	retroviral-like aspartic protease 1 precursor [Homo sapiens]	3.79	1	1	1	1	0	0	1.70217e+07	0	0	0	0	0			1						343	36.9681	5.43994
189458819	transferrin receptor protein 1 [Homo sapiens]	3.55	1	3	3	5	7.98997e+06	0	0	0	1.20996e+07	0	3.57668e+06	0	3				1		1		760	84.8179	6.60986
189458821	protein-glutamine gamma-glutamyltransferase E [Homo sapiens]	15.87	1	12	12	28	3.61119e+07	2.10383e+06	3.4435e+07	0	2.43627e+07	0	1.75937e+07	1.62782e+06	7	1	3		8		7	2	693	76.5836	5.85889
190014578	phosphatidylinositide phosphatase SAC1 [Homo sapiens]	14.82	1	9	9	14	0	6.10831e+06	0	3.3547e+06	0	0	0	0		8		6					587	66.924	7.12256
190014588	PC4 and SFRS1-interacting protein isoform 2 [Homo sapiens]	30.94	4	18	20	81	3.71016e+08	3.01022e+07	1.18718e+08	1.88226e+07	3.72959e+07	4.37093e+06	2.88423e+07	2.33256e+06	27	9	20	9	7	1	7	1	530	60.0667	9.12939
190014623	exosome complex exonuclease RRP44 isoform a [Homo sapiens]	31.63	2	28	28	66	2.57875e+08	7.68655e+06	8.07441e+07	8.56536e+06	5.44608e+06	0	0	0	32	6	19	8	1				958	108.934	7.13721
190194355	protein CIP2A [Homo sapiens]	0.88	1	1	1	1	9.24211e+06	0	0	0	0	0	0	0	1								905	102.121	6.22705
190194365	poly(A) RNA polymerase, mitochondrial precursor [Homo sapiens]	17.53	1	10	10	11	0	8.07032e+06	0	1.62418e+07	0	0	0	0		6		5					582	66.13	9.0415
190358534	SWI/SNF-related matrix-associated actin-dependent regulator of chromatin subfamily A containing DEAD/H box 1 isoform b [Homo sapiens]	5.17	3	5	5	7	2.32538e+07	0	1.02475e+07	0	0	0	0	0	5		2						1026	117.328	5.5542
190684675	DNA repair protein XRCC1 [Homo sapiens]	14.38	1	9	9	18	4.17022e+07	0	4.53084e+07	2.27467e+06	0	0	0	0	8		8	1	1				633	69.4549	6.27783
190883486	zinc finger and SCAN domain-containing protein 23 [Homo sapiens]	2.06	1	1	1	3	13132328	0	40812296	0	0	0	2.90892e+07	0	1		1				1		389	44.9271	6.31592
19111150	angiomotin isoform 2 [Homo sapiens]	3.56	2	2	2	2	1.30664e+07	0	0	0	0	0	0	0	2								675	72.4953	6.7124
19115964	1-phosphatidylinositol 4,5-bisphosphate phosphodiesterase delta-3 [Homo sapiens]	2.79	1	2	2	2	0	0	0	0	3.1556e+06	0	0	0					2				789	89.2022	6.97607
191252797	dephospho-CoA kinase domain-containing protein [Homo sapiens]	9.96	1	2	2	2	0	0	0	0	0	0	0	0	2								231	26.5333	9.5835
192449449	ubiquitin-conjugating enzyme E2 O [Homo sapiens]	1.86	1	2	2	2	1.31514e+07	0	0	0	0	0	0	0	2								1292	141.205	5.12256
19263340	alanine aminotransferase 2 isoform 1 [Homo sapiens]	2.87	2	2	2	3	0	3.60579e+06	0	5.23849e+06	0	0	0	0		1		2					523	57.8664	7.7085
192807282	kynurenine formamidase isoform 2 [Homo sapiens]	2.64	2	1	1	2	8065324	0	0	0	0	0	0	0	2								303	33.9701	5.90967
192807320	transcription activator BRG1 isoform F [Homo sapiens]	13.33	9	22	22	44	7.89323e+07	0	1.12069e+08	0	7.4376e+06	0	5.42622e+06	0	21	1	17		3		2		1613	181.147	7.98682
192807336	serrate RNA effector molecule homolog isoform e [Homo sapiens]	6.89	6	7	7	8	1.97565e+07	0	7.32637e+06	0	0	0	0	0	5		3						871	100.085	6.01123
193083110	poly(rC)-binding protein 2 isoform e [Homo sapiens]	42.11	11	5	10	43	2.40305e+08	0	1.24665e+08	0	2.18685e+07	0	2.44066e+07	0	17		15		5		6		361	38.1264	6.78564
193083122	mitochondrial import receptor subunit TOM40 homolog [Homo sapiens]	27.15	1	7	7	16	8.97479e+07	0	6.72696e+07	0	3.42552e+06	0	0	0	8		7		1				361	37.8691	7.25439
193083131	MAP/microtubule affinity-regulating kinase 3 isoform e [Homo sapiens]	2.73	8	1	2	2	1.88583e+07	2.94721e+06	0	0	0	0	0	0	1	1							659	74.105	9.84717
193083155	inositol polyphosphate 1-phosphatase [Homo sapiens]	3.01	1	1	1	1	0	0	2.79967e+06	0	0	0	0	0			1						399	43.9702	5.26221
193083180	cytochrome P450 4F11 precursor [Homo sapiens]	1.53	2	1	1	1	0	0	0	0	0	0	7.09235e+06	0							1		524	60.1069	6.72705
193083197	ubiquitin-like domain-containing CTD phosphatase 1 [Homo sapiens]	18.55	1	6	6	6	2.92956e+08	0	37767902	0	0	0	0	0	5		1						318	36.7812	6.45557
193211480	superkiller viralicidic activity 2-like 2 [Homo sapiens]	11.61	1	13	13	17	5.83123e+07	0	2.59257e+07	0	0	0	0	0	11		6						1042	117.729	6.52197
193211614	sterol-4-alpha-carboxylate 3-dehydrogenase, decarboxylating [Homo sapiens]	23.86	1	7	7	17	3.27352e+07	0	2.21503e+07	0	2.3647e+06	0	0	0	9		6		2				373	41.8736	8.06006
193788632	dnaJ homolog subfamily C member 2 isoform 2 [Homo sapiens]	20.07	2	11	11	28	6.68393e+07	2.39261e+06	3.51965e+07	4.62378e+06	1.33471e+07	0	1.52101e+07	0	10	3	6	4	4		1		568	65.8727	9.0708
193794814	fructose-bisphosphate aldolase A isoform 1 [Homo sapiens]	25.82	3	8	9	17	0	0	7.27671e+07	4.77168e+06	2.40333e+07	2.9742e+06	1.77521e+07	0	1		7	1	5	1	2		364	39.3953	8.08936
193794853	protein POF1B [Homo sapiens]	3.57	1	2	2	3	0	0	1.58645e+07	0	0	0	2.43997e+07	0			2				1		589	68.0224	6.31592
194018511	keratin, type II cytoskeletal 1b [Homo sapiens]	30.97	1	14	22	118	4.71276e+09	1.0753e+09	3.15061e+09	5.44656e+08	3.77364e+09	7.04131e+08	5.72751e+09	8.01576e+08	17	14	12	11	22	9	26	7	578	61.8635	5.98584
194018522	eukaryotic peptide chain release factor GTP-binding subunit ERF3A isoform 3 [Homo sapiens]	1.6	4	1	1	1	0	0	0	0	3.02687e+06	0	0	0					1				499	55.7203	5.61768
194018537	phosphoribosyl pyrophosphate synthase-associated protein 1 [Homo sapiens]	27.79	1	5	8	15	5.19287e+07	0	2.6783e+07	0	0	0	0	0	9		6						385	42.4404	8.47021
194097323	enoyl-CoA hydratase, mitochondrial [Homo sapiens]	3.1	1	1	1	1	0	0	0	0	0	0	7.21138e+06	0							1		290	31.3671	8.07471
194097352	alpha-actinin-1 isoform c [Homo sapiens]	7.55	8	1	6	13	5.18311e+06	550896	3.9916e+07	970456	3.3833e+07	0	6.34361e+06	0	1	1	4	1	5		1		887	102.644	5.50342
194097365	pre-rRNA processing protein FTSJ3 [Homo sapiens]	23.61	1	19	19	68	1.02285e+08	5.10633e+06	1.1863e+08	5.66175e+06	4.67001e+07	5.51464e+06	1.93661e+07	0	19	5	19	5	13	1	6		847	96.4992	8.39697
194097392	Golgin subfamily A member 2 [Homo sapiens]	2	1	2	2	3	3.56081e+06	0	5.48046e+06	0	5.84159e+06	0	0	0	1		1		1				1002	113.017	5.021
194097489	ran-binding protein 3 isoform RANBP3-b [Homo sapiens]	2.81	3	1	1	1	0	0	1.2995e+07	0	0	0	0	0			1						499	53.378	4.80518
194239668	SHC-transforming protein 1 isoform 4 [Homo sapiens]	2.11	4	1	1	1	0	3.41061e+06	0	0	0	0	0	0		1							473	51.5779	7.18115
194239731	elongation factor 1-delta isoform 2 [Homo sapiens]	36.65	4	9	9	18	2.44914e+07	0	3.0489e+07	0	1.97585e+07	0	7.52934e+06	0	5		6		5		2		281	31.1028	5.0083
19424132	serine/threonine-protein kinase Nek7 [Homo sapiens]	5.96	1	1	1	1	0	0	6081398	0	0	0	0	0			1						302	34.5284	8.25049
194272168	putative helicase MOV-10 [Homo sapiens]	13.76	1	13	13	20	1.90948e+07	0	1.5594e+07	0	6.07573e+06	0	0	0	6		9		5				1003	113.599	8.82178
194306569	replication factor C subunit 5 isoform 3 [Homo sapiens]	39.22	5	8	8	14	2.61304e+07	0	1.82937e+07	0	2.26164e+06	0	0	0	8		5		1				255	28.8281	6.55127
194328699	ribosomal RNA small subunit methyltransferase NEP1 [Homo sapiens]	30.74	1	6	6	25	6.52638e+07	8.50612e+06	5.55003e+07	1.78821e+07	1.63504e+07	6.26579e+06	1.64591e+07	5053265	2	3	4	7	4	2	2	1	244	26.7032	9.17334
194328762	dnaJ homolog subfamily A member 4 isoform 3 [Homo sapiens]	7.84	3	1	3	4	3.19623e+07	0	1.15048e+07	0	0	0	3.53104e+06	0	1		2				1		370	41.5703	7.1665
194394141	nucleolar pre-ribosomal-associated protein 1 [Homo sapiens]	5.42	1	10	10	16	2.11258e+07	0	1.04086e+07	0	0	0	0	0	9		7						2271	254.227	6.46826
194440660	DNA topoisomerase 2-binding protein 1 [Homo sapiens]	2.89	1	4	4	5	8.07736e+06	0	1.17035e+07	0	2.53278e+06	0	0	0	2		2		1				1522	170.571	6.96143
194688135	high mobility group protein B2 [Homo sapiens]	32.54	1	10	11	39	2.59311e+07	6.3238e+07	1.0053e+07	3.21879e+07	0	0	0	0	6	19	1	12			1		209	24.0187	7.81104
195539356	proteasome subunit beta type-5 isoform 2 [Homo sapiens]	5	2	1	1	1	0	0	0	0	5.30326e+06	0	0	0					1				160	17.7705	7.23975
195539395	26S protease regulatory subunit 10B [Homo sapiens]	35.48	1	13	13	23	4.6797e+07	0	3.08632e+07	0	6.24092e+06	0	2.79638e+06	0	11		9		2		1		403	45.768	7.78174
195546902	transcription elongation factor SPT5 isoform b [Homo sapiens]	1.66	2	1	1	1	9.92765e+06	0	0	0	0	0	0	0	1								1083	120.424	5.09717
19557691	surfeit locus protein 4 [Homo sapiens]	7.06	1	2	2	3	78308073	1.40311e+07	0	0	0	0	0	0	1	2							269	30.3738	7.78174
19557702	surfeit locus protein 6 [Homo sapiens]	46.26	1	19	19	52	2.52461e+08	1.68991e+06	2.47016e+08	3.90296e+06	4.05097e+07	0	1.39059e+07	0	20	1	19	2	7		3		361	41.4256	10.6382
195972866	keratin, type I cytoskeletal 10 [Homo sapiens]	51.54	12	38	48	807	8.13486e+09	1.72146e+09	3.94785e+09	1.16657e+09	4.59863e+09	1.20442e+09	6.95858e+09	1.22678e+09	108	83	107	77	146	72	137	77	584	58.7656	5.21143
195972879	transmembrane protein 194A isoform b [Homo sapiens]	2.16	2	1	1	1	1.26707e+07	0	0	0	0	0	0	0	1								371	42.0055	6.16357
195976782	RNA polymerase-associated protein RTF1 homolog [Homo sapiens]	1.41	1	1	1	1	0	0	0	0	0	0	0	0			1						710	80.2646	8.14795
195976805	hypoxia up-regulated protein 1 precursor [Homo sapiens]	13.61	1	12	12	26	3.93384e+07	0	2.95322e+07	0	1.59365e+07	0	6.40775e+06	0	9		8		6		3		999	111.266	5.22412
196259805	zinc finger CCHC domain-containing protein 9 [Homo sapiens]	2.21	1	1	1	1	0	0	0	0	0	0	0	0	1								271	30.4572	9.17334
197100773	probable arginine--tRNA ligase, mitochondrial precursor [Homo sapiens]	14.19	1	7	7	14	4.65623e+06	7.85496e+06	0	7.52662e+06	0	0	0	0	1	8		5					578	65.464	8.20654
197116386	5'-nucleotidase domain-containing protein 2 isoform 1 [Homo sapiens]	25.49	2	13	13	22	0	2.59861e+08	0	3.77488e+08	0	0	0	0		10		12					557	64.1033	7.73779
19718731	bromodomain-containing protein 4 isoform long [Homo sapiens]	4.55	6	1	6	12	7.46809e+07	0	2.65896e+07	0	0	0	0	0	8		4						1362	152.124	9.18799
19718759	myoferlin isoform b [Homo sapiens]	21.88	2	39	39	58	0	0	0	0	5.27646e+07	0	1.77883e+07	1.59859e+06					47		10	1	2048	233.329	6.21436
19718762	ubiquitin-protein ligase E3A isoform 1 [Homo sapiens]	3.76	3	3	3	4	1.4896e+07	0	9.53675e+06	0	0	0	0	0	3		1						852	97.9052	5.22412
197276600	microtubule-associated protein 4 isoform 4 [Homo sapiens]	36.21	3	36	37	122	2.87675e+08	22797048	1.54513e+08	3.16806e+07	7.10227e+07	6.92473e+06	4.92593e+07	4.37939e+06	40	10	25	7	19	3	15	3	1135	119.884	6.22705
197304710	uncharacterized protein C7orf50 [Homo sapiens]	20.1	1	3	3	3	0	0	0	8.84298e+06	0	0	0	0				3					194	22.0698	9.64209
197313667	cell division cycle 7-related protein kinase [Homo sapiens]	3.66	1	2	2	2	0	0	9.65601e+06	0	0	0	0	0	1		1						574	63.8477	8.73389
197333755	interferon-related developmental regulator 2 [Homo sapiens]	1.78	1	1	1	1	0	5.1747e+06	0	0	0	0	0	0		1							506	54.7794	7.94287
197333809	polycomb protein SUZ12 [Homo sapiens]	6.5	1	5	5	6	2.14681e+07	0	1.00566e+07	0	0	0	0	0	5		1						739	83.0026	8.80713
197333811	unhealthy ribosome biogenesis protein 2 homolog [Homo sapiens]	1.9	1	3	3	4	3.85964e+07	0	9.29879e+06	0	1.55531e+07	0	0	0	2		1		1				1524	170.435	7.31299
19743875	fumarate hydratase, mitochondrial [Homo sapiens]	28.63	8	13	13	19	5.34582e+07	0	1.67537e+07	0	8.40296e+06	0	8.12333e+06	0	12		3		2		2		510	54.6022	8.76318
19743894	transcriptional adapter 3 isoform b [Homo sapiens]	1.9	2	1	1	1	0	0	0	6.75677e+06	0	0	0	0				1					369	41.3672	5.51611
197927278	derlin-1 isoform b [Homo sapiens]	9.09	2	2	2	3	0	0	0	2.6454e+06	3.40742e+06	0	0	0				1	2				231	26.4055	9.53955
197927448	WD repeat-containing protein 6 [Homo sapiens]	0.61	1	1	1	1	6.41454e+06	0	0	0	0	0	0	0	1								1151	124.921	6.91748
198041662	pyrroline-5-carboxylate reductase 3 [Homo sapiens]	18.88	1	5	5	14	7.99235e+07	976534	5.00101e+07	7.41951e+06	1.27396e+07	0	7.99484e+06	0	5	1	2	4	1		1		286	29.8735	8.104
19882251	cystatin-SN precursor [Homo sapiens]	20.57	1	1	2	7	0	6.4569e+07	0	0	0	0	1.21708e+07	0		4	1				2		141	16.3773	7.21045
19913369	transducin beta-like protein 3 [Homo sapiens]	19.06	1	11	11	15	2.79389e+07	0	2.0234e+07	0	0	0	0	0	7		8						808	88.9785	6.90283
19913406	DNA topoisomerase 2-alpha [Homo sapiens]	40.82	1	55	74	238	3.98862e+08	2.04774e+07	2.20379e+08	1.86813e+07	1.68197e+07	2.70583e+06	1.4168e+07	0	93	18	75	26	19	1	6		1531	174.276	8.71924
19913408	DNA topoisomerase 2-beta [Homo sapiens]	36.89	2	44	63	188	395752922	1.79388e+07	2.05745e+08	1.14872e+07	1.23551e+07	0	8.46237e+06	0	84	16	59	17	11		1		1621	182.548	8.06006
19913412	major vault protein [Homo sapiens]	11.31	1	8	8	8	0	0	0	0	1.79071e+07	0	5.18608e+06	0					6		2		893	99.2659	5.47803
19913416	AP-2 complex subunit alpha-1 isoform 2 [Homo sapiens]	10.89	2	3	10	17	2.74603e+07	550679	1.83028e+07	1.02126e+06	1.30247e+07	0	1.06585e+07	0	5	1	5	1	4		1		955	105.295	7.66455
19913424	V-type proton ATPase catalytic subunit A [Homo sapiens]	7.46	1	4	4	8	6.05196e+06	4.27184e+06	8.75262e+06	0	2.62598e+06	0	9.20666e+06	0	2	2	2		1		1		617	68.2605	5.51611
19913428	V-type proton ATPase subunit B, brain isoform [Homo sapiens]	4.89	2	2	2	3	0	2.90158e+06	0	2.45732e+06	0	0	0	0		2		1					511	56.4649	5.80811
19920317	cytoskeleton-associated protein 4 [Homo sapiens]	64.95	14	38	40	173	1.25161e+08	3.09372e+06	1.35571e+08	1.54195e+07	1.73846e+08	1.03363e+07	1.70477e+08	9.76272e+06	27	3	27	10	51	5	41	9	602	65.9827	5.92236
19923142	importin subunit beta-1 isoform 1 [Homo sapiens]	8.56	2	6	6	13	8.96138e+06	0	1.18103e+07	0	9.79617e+06	0	0	0	2		5		6				876	97.108	4.77979
19923191	80 kDa MCM3-associated protein [Homo sapiens]	0.51	1	1	1	1	8.66438e+06	0	0	0	0	0	0	0	1								1980	218.267	6.39209
19923193	hsc70-interacting protein isoform 1 [Homo sapiens]	5.42	1	2	2	2	0	0	0	3.35528e+06	0	0	0	0				2					369	41.3055	5.2749
19923229	serine/threonine-protein phosphatase 2A regulatory subunit B'' subunit alpha isoform 1 [Homo sapiens]	0.52	1	1	1	1	1.75577e+07	0	0	0	0	0	0	0	1								1150	130.195	5.21143
19923231	ras-related protein Rab-6A isoform a [Homo sapiens]	53.85	16	10	11	32	9.54491e+07	4.31958e+07	4.87056e+07	2.73038e+07	6.33003e+07	1.8671e+07	4.95373e+07	15441978	10	2	7	1	7	1	3	1	208	23.5339	5.5415
19923262	ras-related protein Rab-5A [Homo sapiens]	33.49	1	3	6	30	9.71231e+06	9.85127e+07	1.8324e+07	5.71624e+07	2.16551e+07	4.60327e+07	1.46606e+07	2.04163e+07	1	9	2	8	2	3	2	3	215	23.6438	8.14795
19923403	exosome complex component RRP4 [Homo sapiens]	3.75	1	1	1	1	0	0	8.591e+06	0	0	0	0	0			1						293	32.7681	7.50342
19923475	tRNA (adenine(58)-N(1))-methyltransferase non-catalytic subunit TRM6 [Homo sapiens]	15.9	1	6	6	16	0	1.15369e+07	0	8.99331e+06	0	3.10812e+06	0	0		7		5		4			497	55.7643	7.54736
19923483	ras-related protein Rab-14 [Homo sapiens]	66.05	12	10	12	49	1.06884e+08	4.48695e+07	4.64184e+07	2.8214e+07	5.90309e+07	2.31657e+07	9.17692e+07	1.59397e+07	3	13	6	8	7	6	2	4	215	23.8819	6.21436
19923497	echinoderm microtubule-associated protein-like 4 isoform a [Homo sapiens]	6.63	2	6	6	7	2.01193e+07	0	1.02177e+07	0	0	0	0	0	5		2						981	108.835	6.31592
19923597	histone deacetylase complex subunit SAP130 isoform b [Homo sapiens]	1.15	2	1	1	1	0	0	0	0	0	0	2.90288e+06	0							1		1048	110.255	9.83252
19923717	E3 ubiquitin-protein ligase DTX3L [Homo sapiens]	3.11	1	2	2	2	0	0	0	0	1.12719e+07	0	0	0					2				740	83.5013	8.06006
19923748	dihydrolipoyllysine-residue succinyltransferase component of 2-oxoglutarate dehydrogenase complex, mitochondrial isoform 1 precursor [Homo sapiens]	9.93	2	4	4	8	5.28064e+06	0	0	6.36223e+06	7.24863e+06	7.10328e+06	0	0	1			5	1	1			453	48.7245	8.95361
19923796	60S ribosomal export protein NMD3 [Homo sapiens]	21.07	1	11	11	28	0	2.48491e+07	0	1.52298e+07	0	1.75933e+06	0	0		14		11		3			503	57.5659	7.13721
19923935	SAGA-associated factor 29 homolog [Homo sapiens]	11.95	1	4	4	6	1.91502e+07	0	7.74536e+06	0	0	0	0	0	4		2						293	33.2172	8.104
19923939	protein KTI12 homolog [Homo sapiens]	2.26	1	1	1	1	0	0	32931837	0	0	0	0	0			1						354	38.5919	6.94678
19924129	DNA repair protein RAD50 [Homo sapiens]	18.29	1	26	26	36	5.23844e+07	0	2.20405e+07	1.73327e+06	1.40155e+07	0	0	0	24		7	2	2		1		1312	153.797	6.88818
20070125	protein disulfide-isomerase precursor [Homo sapiens]	9.84	1	6	6	15	0	1.58515e+06	9.32468e+06	7.03369e+06	8.33595e+06	8.55357e+06	8.5233e+06	0		1	3	3	2	5	1		508	57.0807	4.86865
20070130	transcription factor BTF3 isoform B [Homo sapiens]	11.73	2	1	1	2	0	0	0	0	1.09532e+07	0	5.93751e+06	0					1		1		162	17.6882	7.50342
20070197	dolichyl-diphosphooligosaccharide--protein glycosyltransferase 48 kDa subunit precursor [Homo sapiens]	26.1	1	11	11	23	8.17122e+07	0	5.9563e+07	0	1.72975e+07	0	1.22574e+07	0	10		8		3		2		456	50.6699	6.40479
20070220	protein arginine N-methyltransferase 5 isoform a [Homo sapiens]	7.06	2	4	4	6	3.1e+07	0	2.30862e+07	0	0	0	0	0	1		4	1					637	72.6376	6.29053
20070252	interleukin-36 beta isoform 1 [Homo sapiens]	6.1	1	1	1	1	0	0	0	0	10671996	0	0	0					1				164	18.5095	9.5249
20070260	negative elongation factor B [Homo sapiens]	5.86	1	4	4	7	6.03924e+06	2.13118e+06	4.81533e+06	0	0	0	0	0	3	3	1						580	65.6554	6.12549
20070321	nicotinamide mononucleotide adenylyltransferase 1 [Homo sapiens]	3.94	1	1	1	1	5.87143e+06	0	0	0	0	0	0	0	1								279	31.9126	8.86572
20070344	threonine--tRNA ligase, mitochondrial isoform a [Homo sapiens]	8.64	3	6	6	9	1.51131e+07	0	1.05996e+07	628861	0	0	0	0	5		3	1					718	80.9854	7.29834
20070349	vacuole membrane protein 1 [Homo sapiens]	1.72	1	1	1	2	2.32098e+07	0	1.65874e+07	0	0	0	0	0	1		1						406	46.2079	6.94678
201023341	pre-mRNA 3'-end-processing factor FIP1 isoform 3 [Homo sapiens]	4.04	3	2	2	2	1.86938e+07	0	0	1.53734e+06	0	0	0	0	1			1					520	58.3407	5.5542
20127408	trifunctional enzyme subunit alpha, mitochondrial precursor [Homo sapiens]	36.83	1	24	24	62	1.11424e+08	2.75601e+06	5.84577e+07	2.64059e+06	1.87227e+07	0	3.41993e+06	0	24	2	18	5	10		3		763	82.9469	9.0415
20127499	serine/arginine-rich splicing factor 6 [Homo sapiens]	11.34	1	2	5	10	3.05175e+07	11759639	3.15425e+06	0	3.41223e+06	0	4.05845e+06	0	2	2	2	1	1		2		344	39.5634	11.4292
20127519	targeting protein for Xklp2 [Homo sapiens]	19.68	1	14	14	26	7.42503e+07	0	7.10172e+07	2.11991e+06	5.97217e+06	0	0	0	12		12	1	1				747	85.6	9.23193
20149547	ribosomal protein S6 kinase alpha-1 isoform a [Homo sapiens]	7.76	11	1	6	9	3.22753e+07	0	1.19016e+07	0	2.10918e+06	0	0	0	4		4		1				735	82.6708	7.82568
20149598	mitochondrial dicarboxylate carrier isoform 2 [Homo sapiens]	24.39	3	6	6	27	3.12303e+07	3.10468e+06	2.49211e+07	7.12182e+06	3.79067e+06	1.45712e+06	3.26939e+06	2.71087e+06	5	2	8	5	2	2	2	1	287	31.2623	9.53955
20149619	dehydrogenase/reductase SDR family member 7B [Homo sapiens]	8	1	2	2	4	2.14566e+06	0	3.68132e+06	0	0	0	0	0	2		2						325	35.0966	9.5542
20149621	bifunctional ATP-dependent dihydroxyacetone kinase/FAD-AMP lyase (cyclizing) [Homo sapiens]	8.35	1	4	4	7	0	5.36267e+06	0	5.11797e+06	0	0	0	0		4		3					575	58.91	7.48877
20149629	probable ATP-dependent RNA helicase DDX47 isoform 1 [Homo sapiens]	32.09	2	14	14	41	1.39926e+08	0	1.0339e+08	0	2.00366e+07	0	3.20134e+07	0	16		14		5		6		455	50.6147	9.1001
201861823	fermitin family homolog 2 isoform 3 [Homo sapiens]	4.58	3	2	2	3	8.09199e+06	0	5.70993e+06	0	0	0	0	0	1		2						633	72.351	7.50342
20270303	mitochondrial Rho GTPase 2 [Homo sapiens]	4.85	2	2	3	3	1.56598e+07	0	1.52627e+07	0	0	0	0	0	1		2						618	68.0747	5.85889
20270337	RNA polymerase-associated protein LEO1 [Homo sapiens]	1.2	1	1	1	1	0	0	0	0	0	0	0	0	1								666	75.3593	4.51318
20270343	ADP-ribosylation factor-like protein 8A isoform 1 [Homo sapiens]	4.84	2	1	1	1	0	0	0	0	5101074	0	0	0					1				186	21.402	7.76709
20270367	mitochondrial translocator assembly and maintenance protein 41 homolog precursor [Homo sapiens]	12.97	1	3	3	5	1.26626e+07	0	1.20491e+07	0	0	0	0	0	3		2						316	35.8847	8.74854
203096856	kinesin-like protein KIF7 [Homo sapiens]	1.71	5	1	2	2	4.533e+06	0	0	0	0	0	0	0	1						1		1343	150.495	6.78564
203098013	all-trans-retinol 13,14-reductase precursor [Homo sapiens]	1.15	1	1	1	1	0	1.36534e+06	0	0	0	0	0	0		1							610	66.7767	8.27979
203098816	pyruvate dehydrogenase protein X component, mitochondrial isoform 2 [Homo sapiens]	4.73	3	2	2	3	1.67041e+07	0	0	2.68598e+06	0	0	0	0	1			2					486	51.4282	6.34131
20336290	putative ATP-dependent RNA helicase DHX30 isoform 2 [Homo sapiens]	29.26	2	32	32	77	9.49356e+07	2.84088e+06	6.60434e+07	5.74957e+06	1.57252e+07	0	6.04702e+06	0	32	2	26	5	9		3		1155	129.357	8.52881
20336302	putative ATP-dependent RNA helicase DHX33 isoform 1 [Homo sapiens]	4.53	2	3	3	5	1.3537e+07	0	7.76229e+06	0	0	0	0	0	2		3						707	78.8238	8.90967
20336746	core histone macro-H2A.1 isoform 1 [Homo sapiens]	43.09	3	14	16	95	8.15338e+08	0	6.99495e+08	0	1.89192e+08	1.46319e+07	2.04081e+08	2.26856e+06	34		28		17	1	14	1	369	39.1592	9.83252
20336752	histone H2B type 1-D [Homo sapiens]	77.78	9	1	17	214	29895236676	8.6111e+07	1.93139e+10	9.01233e+07	6.83839e+09	9.06219e+07	3.97332e+09	2.11953e+06	57	10	63	9	45	2	27	1	126	13.9276	10.3159
20357556	src substrate cortactin isoform b [Homo sapiens]	1.95	3	1	1	1	0	0	7.12439e+06	0	0	0	0	0			1						513	57.4315	5.32568
20357568	L-aminoadipate-semialdehyde dehydrogenase-phosphopantetheinyl transferase [Homo sapiens]	26.86	1	7	7	15	7.66327e+07	0	4.25413e+07	0	5.79483e+06	0	0	0	9		5		1				309	35.7531	6.80029
205277383	hepatocyte growth factor-like protein precursor [Homo sapiens]	1.1	1	1	1	1	0	0	5.27723e+06	0	0	0	0	0			1						725	81.9454	7.79639
205277386	glutamine--fructose-6-phosphate aminotransferase [isomerizing] 1 isoform 2 [Homo sapiens]	21.29	3	14	14	31	3.35338e+07	2.36156e+06	2.7022e+07	0	9.0836e+06	0	0	0	12	1	12		5		1		681	76.7103	6.84424
205277463	transketolase isoform 1 [Homo sapiens]	32.91	2	17	17	28	0	0	1.95538e+07	2.08427e+06	3.86857e+07	0	6.90695e+06	0			7	1	18		2		623	67.8347	7.66455
205360840	dnaJ homolog subfamily A member 3, mitochondrial isoform 2 [Homo sapiens]	17.44	2	6	6	13	6.99501e+07	0	3.37516e+07	0	0	0	0	0	8		5						453	49.5802	9.39307
20544145	casein kinase I isoform delta isoform 2 [Homo sapiens]	14.43	2	1	5	7	2.22313e+07	0	5.61666e+06	0	0	0	5.98782e+06	0	3		3				1		409	46.8029	9.64209
20544151	chromobox protein homolog 3 [Homo sapiens]	13.11	1	2	2	6	3.90027e+07	0	2.65557e+07	0	5.66048e+06	0	0	0	4		1		1				183	20.7984	5.32568
206597441	aldehyde dehydrogenase, dimeric NADP-preferring [Homo sapiens]	4.64	4	1	2	2	0	0	0	0	1.11954e+07	3.0052e+06	0	0					1	1			453	50.3628	6.53662
206597509	arf-GAP domain and FG repeat-containing protein 1 isoform 4 [Homo sapiens]	1.92	4	1	1	1	0	1.5587e+06	0	0	0	0	0	0		1							522	54.1484	8.92432
206597549	coiled-coil domain-containing protein 36 [Homo sapiens]	2.53	1	1	1	1	0	0	0	0	6.21106e+06	0	0	0					1				594	66.3013	8.27979
206725452	leukocyte receptor cluster member 9 [Homo sapiens]	2.79	1	1	1	1	0	1.25432e+06	0	0	0	0	0	0		1							501	53.1334	7.84033
206725530	peptidyl-prolyl cis-trans isomerase FKBP2 precursor [Homo sapiens]	8.45	1	1	1	1	0	0	0	0	9.43503e+06	0	0	0					1				142	15.6393	9.12939
207029415	histone-binding protein RBBP4 isoform b [Homo sapiens]	29.95	3	3	10	31	2.69075e+07	4.52582e+07	9.15323e+06	4.67766e+07	0	1.04547e+07	0	0	3	12	1	10		5			424	47.555	4.89404
207113160	treacle protein isoform d [Homo sapiens]	5.98	6	8	8	15	4.6659e+07	0	2.6325e+07	2.60314e+06	1.20791e+07	0	5.63971e+06	0	2		7	1	4		1		1488	152.015	9.0415
207448705	GTPase-activating Rap/Ran-GAP domain-like protein 3 [Homo sapiens]	0.59	1	1	1	1	0	0	0	0	9.46587e+06	0	0	0					1				1013	112.782	7.6499
207450711	UPF0461 protein C5orf24 [Homo sapiens]	7.45	1	1	1	2	7.61307e+06	1.04198e+06	0	0	0	0	0	0	1	1							188	20.119	9.84717
207450721	ganglioside-induced differentiation-associated protein 2 isoform b [Homo sapiens]	2.02	2	1	1	1	0	2.27784e+06	0	0	0	0	0	0		1							496	56.0135	6.16357
207452735	epiplakin [Homo sapiens]	6.64	3	5	9	14	5.35534e+07	0	1.27521e+07	0	1.27187e+07	0	0	0	2		5		7				5090	555.279	5.60498
208022641	transcription elongation factor B polypeptide 3 [Homo sapiens]	5.89	1	5	5	7	3.87599e+07	0	4.09576e+06	0	1.11053e+06	0	0	0	5		1		1				798	89.8533	9.56885
208022658	beta-galactosidase isoform c preproprotein [Homo sapiens]	4.58	3	2	2	2	0	2.00406e+06	0	0	0	0	0	0		2							546	60.4976	6.99072
20806097	nucleolar complex protein 3 homolog [Homo sapiens]	27.38	2	24	24	61	7.76612e+07	4.85764e+06	9.8994e+07	7.4121e+06	2.21272e+07	0	7.31593e+06	0	18	5	18	5	13		2		800	92.4896	9.17334
208431827	interferon-induced, double-stranded RNA-activated protein kinase isoform a [Homo sapiens]	28.49	2	16	16	45	4.03714e+07	0	3.40354e+07	2.73724e+06	4.07315e+07	2.61087e+06	1.68235e+07	0	10		10	1	15	1	8		551	62.0556	8.39697
208431836	polyadenylate-binding protein 4 isoform 3 [Homo sapiens]	31.85	3	14	24	93	3.05197e+08	8.98273e+06	1.74655e+08	1.78093e+07	6.24925e+07	1.31918e+07	4.13531e+07	6.68055e+06	21	5	21	9	15	10	8	4	631	69.5348	9.5249
208609990	nuclear pore complex protein Nup93 isoform 1 [Homo sapiens]	27.59	2	24	24	48	8.51103e+07	3.53971e+06	4.74872e+07	2.21045e+06	2.63241e+06	0	0	0	25	4	13	2	3		1		819	93.4296	5.71924
208973244	14-3-3 protein zeta/delta [Homo sapiens]	44.08	1	6	10	28	6.6741e+07	1.48554e+07	1.06354e+08	0	3.31726e+07	0	4.05618e+07	3553610	1	4	14		7		1	1	245	27.7277	4.79248
209413730	poliovirus receptor isoform gamma precursor [Homo sapiens]	1.65	4	1	1	1	0	0	1.16338e+08	0	0	0	0	0			1						364	39.2797	6.21436
209413738	dolichyl-diphosphooligosaccharide--protein glycosyltransferase subunit 2 isoform 2 precursor [Homo sapiens]	25.85	2	9	9	25	1.83647e+07	2.58864e+07	1.39501e+07	8.65342e+06	0	6.52506e+06	0	0	1	11	2	8		3			615	67.6814	6.06201
209862760	NADH dehydrogenase [ubiquinone] 1 beta subcomplex subunit 11, mitochondrial isoform 2 [Homo sapiens]	7.19	2	1	1	2	0	0	0	0	1.02359e+07	0	8.89457e+06	0					1		1		153	17.3057	5.22412
209862778	Abelson tyrosine-protein kinase 2 isoform e [Homo sapiens]	4.98	10	2	2	2	1.25895e+07	0	6.425e+06	0	0	0	0	0	1		1						542	60.8253	6.60986
209862831	annexin A2 isoform 2 [Homo sapiens]	65.49	2	28	28	65	4.62264e+07	0	2.19051e+07	0	5.12773e+07	6.04467e+06	7.89513e+07	0	10		10		24	1	20		339	38.5798	7.75244
209869995	trifunctional purine biosynthetic protein adenosine-3 isoform 1 [Homo sapiens]	35.45	2	30	30	75	2.52319e+08	4.1194e+06	1.47787e+08	7.19576e+06	2.5678e+07	0	1.54977e+07	0	28	3	31	4	5		4		1010	107.699	6.69775
209969700	coiled-coil domain-containing protein 124 [Homo sapiens]	43.05	1	9	9	21	6.41734e+07	0	3.4744e+07	0	1.00417e+07	0	9.87126e+06	0	9		5		4		3		223	25.8196	9.53955
209969703	protein RCC2 [Homo sapiens]	23.75	1	12	12	29	2.56919e+07	2.41411e+07	0	2.50872e+07	0	5.50135e+06	0	0	2	10		15		2			522	56.0492	8.77783
209969832	FAST kinase domain-containing protein 2 [Homo sapiens]	13.52	1	7	7	8	0	6.29434e+06	0	0	0	0	0	0		8							710	81.41	8.04541
210147571	acidic leucine-rich nuclear phosphoprotein 32 family member E isoform 3 [Homo sapiens]	5.45	2	1	1	2	9.19904e+06	0	9.6533e+06	0	0	0	0	0	1		1						220	25.1101	3.73877
21040257	probable tRNA pseudouridine synthase 1 [Homo sapiens]	6.59	1	2	2	2	1.222e+07	0	2.56298e+07	0	0	0	0	0	1		1						349	37.2295	8.25049
21040371	ATP-dependent RNA helicase DDX39A [Homo sapiens]	37.94	4	6	20	91	6.65812e+08	1.73395e+07	3.29655e+08	1.23522e+08	1.92584e+07	3.30322e+07	3.18189e+07	0	26	7	23	20	3	6	6		427	49.098	5.68115
21071006	protein TSSC4 [Homo sapiens]	2.43	1	1	1	2	0	0	5.90956e+06	0	0	0	0	0	1		1						329	34.3046	5.18604
21071032	probable ATP-dependent RNA helicase DDX41 [Homo sapiens]	15.11	1	9	9	15	3.53398e+07	0	2.16413e+07	0	0	0	0	0	8		7						622	69.793	6.84424
21071054	helicase-like transcription factor [Homo sapiens]	18.14	1	15	15	31	4.60575e+07	3.80598e+06	3.36311e+07	4.0967e+06	8.76375e+06	0	2.93796e+06	0	10	1	13	2	4		1		1009	113.857	8.60205
21218438	transcriptional repressor p66-beta [Homo sapiens]	21.75	1	9	10	30	3.96174e+07	2.70015e+06	3.24092e+07	5.97371e+06	1.87692e+07	3.86463e+06	0	0	10	1	8	2	7	2			593	65.22	9.70068
212274477	lanC-like protein 1 [Homo sapiens]	7.02	1	3	3	4	2.55715e+07	0	2.13585e+07	0	7.91857e+06	0	0	0	1		1		2				399	45.2536	7.75244
212276104	leucine-rich repeat flightless-interacting protein 1 isoform 5 [Homo sapiens]	1.73	3	1	1	1	0	0	0	0	955149	0	0	0					1				752	82.6386	4.61475
212286172	DNA-directed RNA polymerase I subunit RPA2 isoform 2 [Homo sapiens]	2.87	2	2	3	4	2.1023e+07	0	2.95736e+06	4.82214e+07	0	0	0	0	2		1	1					1079	121.908	7.63525
21237783	conserved oligomeric Golgi complex subunit 1 [Homo sapiens]	5.1	1	4	4	5	1.34232e+07	0	1.28513e+07	0	0	0	0	0	4		1						980	108.909	7.31299
21237808	SWI/SNF complex subunit SMARCC2 isoform b [Homo sapiens]	5.49	3	3	6	11	3.37389e+07	1.03362e+06	1.28786e+07	0	5.23806e+06	0	0	0	6	1	3		1				1130	124.764	5.5542
212549553	interleukin enhancer-binding factor 3 isoform d [Homo sapiens]	39.53	5	36	43	221	7.61307e+08	4.21286e+07	6.92493e+08	6.77811e+07	1.28726e+08	5.97491e+06	8.53516e+07	0	61	16	67	22	33	2	20		898	95.7483	8.80713
212549738	anaphase-promoting complex subunit 7 isoform b [Homo sapiens]	10.8	2	6	6	12	0	8.85255e+06	1.82674e+07	1.95831e+06	0	1.02971e+06	0	0	1	6	1	3		1			537	59.9641	8.41162
21264315	EH domain-containing protein 4 [Homo sapiens]	12.75	1	6	7	7	1.72361e+07	0	0	0	5.4624e+06	0	0	0	3				3		1		541	61.1365	6.75635
21264343	scaffold attachment factor B1 isoform 3 [Homo sapiens]	16.17	4	10	18	39	1.62315e+08	9964516	1.12516e+08	1.21253e+07	1.89959e+07	0	0	0	16	2	14	6	1				915	102.58	5.46533
21264355	SWI/SNF-related matrix-associated actin-dependent regulator of chromatin subfamily E member 1 [Homo sapiens]	11.19	1	4	4	4	1.11062e+07	975283	0	2.24977e+06	0	0	0	0	1	1		2					411	46.6206	4.88135
21264575	AT-rich interactive domain-containing protein 1A isoform b [Homo sapiens]	0.39	2	1	1	1	0	0	7.30543e+06	0	0	0	0	0			1						2068	218.197	6.52197
21264602	laminin subunit alpha-5 precursor [Homo sapiens]	0.32	1	1	1	1	0	0	0	0	50777543	0	0	0					1				3695	399.479	7.02002
21264616	epidermal growth factor receptor kinase substrate 8-like protein 2 [Homo sapiens]	1.82	1	1	1	1	0	0	0	0	8.15666e+06	0	0	0					1				715	80.5701	6.84424
21265080	39S ribosomal protein L18, mitochondrial [Homo sapiens]	5	1	1	1	2	0	0	6.66862e+06	0	5.30018e+06	0	0	0			1		1				180	20.5635	9.53955
21265093	39S ribosomal protein L41, mitochondrial [Homo sapiens]	10.95	1	1	1	1	5.10237e+06	0	0	0	0	0	0	0	1								137	15.373	9.56885
21269877	cysteine--tRNA ligase, cytoplasmic isoform a [Homo sapiens]	3.17	4	2	2	2	4.0736e+06	0	3.30469e+06	0	0	0	0	0	1		1						726	82.7939	7.02002
21281677	WD repeat-containing protein 36 [Homo sapiens]	29.34	1	26	26	50	1.02883e+08	3.04858e+06	5.67223e+07	4.916e+06	1.3078e+07	0	3.71174e+06	0	26	3	15	2	3		1		951	105.255	7.53271
21314720	smad nuclear-interacting protein 1 [Homo sapiens]	1.52	1	1	1	1	1.28536e+07	0	0	0	0	0	0	0	1								396	45.7503	9.99365
21327667	ribosome biogenesis protein BOP1 [Homo sapiens]	1.34	1	1	1	1	0	0	0	0	0	0	0	0	1								746	83.5772	6.18896
21327708	nucleosome assembly protein 1-like 1 [Homo sapiens]	5.88	1	2	4	9	0	7.97123e+06	0	1.09054e+07	0	8.64064e+06	0	0		2		4		3			391	45.3459	4.4624
21328448	14-3-3 protein beta/alpha [Homo sapiens]	26.42	2	1	6	18	6.6741e+07	1.48554e+07	1.18209e+08	0	3.94878e+07	0	4.05618e+07	3553610	1	4	7		4		1	1	246	28.0648	4.83057
213417919	interferon-inducible double stranded RNA-dependent protein kinase activator A isoform 3 [Homo sapiens]	6.6	3	1	1	2	2.56373e+07	0	2.91486e+07	0	0	0	0	0	1		1						288	31.6152	8.42627
21359867	cytochrome c1, heme protein, mitochondrial [Homo sapiens]	4	1	1	1	1	1.28771e+07	0	0	0	0	0	0	0	1								325	35.367	8.99756
21359873	serine/threonine-protein kinase PLK1 [Homo sapiens]	3.32	1	2	2	2	1.18228e+07	0	0	0	3.60039e+06	0	0	0	1				1				603	68.2116	8.90967
21359920	ropporin-1A [Homo sapiens]	8.49	2	1	1	1	9.07288e+07	0	0	0	0	0	0	0	1								212	23.8773	5.65576
21359945	condensin complex subunit 3 [Homo sapiens]	13.4	1	14	14	28	7.47833e+07	0	3.01818e+07	2.27352e+06	8.02067e+06	0	0	0	15		9	3	1				1015	114.262	5.59229
21359951	RNA-binding protein 42 [Homo sapiens]	3.54	1	2	2	2	8.33286e+06	0	12090092	0	0	0	0	0	1		1						480	50.382	9.62744
21359965	cleft lip and palate transmembrane protein 1-like protein [Homo sapiens]	4.09	1	2	2	7	7.19464e+06	4.98644e+06	0	4.73038e+06	9.99325e+06	0	6835775	3.90567e+06	1	2		1	1		1	1	538	62.189	8.55811
21361120	calponin-1 [Homo sapiens]	2.36	1	1	1	1	0	0	0	0	2.8112e+06	0	0	0					1				297	33.1496	9.0708
21361144	26S protease regulatory subunit 6A [Homo sapiens]	42.37	1	15	15	31	5.70324e+07	2874970	3.7136e+07	0	3.17632e+06	0	0	0	17	1	12		1				439	49.1725	5.23682
21361176	retinal dehydrogenase 1 [Homo sapiens]	5.79	1	2	3	6	0	4.56354e+06	0	1.0958e+07	0	1.12656e+06	2.08693e+07	0		2		1		1	2		501	54.827	6.72705
21361282	serine/arginine-rich splicing factor 4 [Homo sapiens]	7.69	1	2	5	10	4.52368e+07	11759639	3.1949e+07	0	3.41223e+06	0	4.05845e+06	0	1	2	3	1	1		2		494	56.6453	11.5171
21361322	tubulin beta-4A chain [Homo sapiens]	53.83	1	5	25	247	2.68778e+09	3.24266e+07	1.61803e+09	1.06238e+08	5.49749e+08	1.28128e+08	4.55146e+08	4.39332e+06	70	18	64	19	30	13	31	2	444	49.5539	4.88135
21361331	carbamoyl-phosphate synthase [ammonia], mitochondrial isoform b precursor [Homo sapiens]	45.27	3	62	64	146	45752407	0	7.52236e+06	4.89205e+06	1.76094e+08	2.58384e+06	9.90385e+07	5.38158e+06	1		3	2	81	3	52	4	1500	164.835	6.7417
21361361	acetolactate synthase-like protein [Homo sapiens]	2.69	1	2	2	4	0	3.45778e+06	9.5042e+06	0	0	0	0	0	1	1	2						632	67.8248	8.14795
21361370	glycogen phosphorylase, brain form [Homo sapiens]	16.13	1	5	14	26	9.50716e+07	1.15527e+07	5.65982e+07	1.72303e+06	9.28768e+06	0	5.55751e+06	0	11	4	7	1	2		1		843	96.6345	6.85889
21361376	splicing factor 3A subunit 2 [Homo sapiens]	14.87	1	6	6	12	4.07651e+07	0	2.03993e+07	0	7.95843e+06	0	0	0	6		5		1				464	49.2243	9.64209
21361399	serine/threonine-protein phosphatase 2A 65 kDa regulatory subunit A alpha isoform [Homo sapiens]	8.49	1	4	4	4	0	3.22309e+08	0	3.23678e+06	0	0	0	0		2		2					589	65.2669	5.10986
21361416	ras-related protein R-Ras2 isoform a [Homo sapiens]	11.27	4	2	2	4	5.04338e+06	0	0	0	26480010	4.17262e+06	1.03525e+07	0	1				1	1	1		204	23.3847	6.01123
21361454	pyrroline-5-carboxylate reductase 2 isoform 1 [Homo sapiens]	39.38	2	14	14	24	1.52147e+08	0	1.0123e+08	0	0	0	0	0	12		12						320	33.6157	7.76709
21361462	EH domain-containing protein 2 [Homo sapiens]	7	1	2	3	4	1.01823e+07	0	0	0	4.95134e+06	0	0	0	1				3				543	61.1227	6.45557
21361468	nucleolar protein 11 [Homo sapiens]	4.17	1	4	4	4	1.42809e+07	0	7.47218e+06	0	0	0	0	0	2		2						719	81.0719	6.07471
21361497	acyl-CoA dehydrogenase family member 9, mitochondrial [Homo sapiens]	10.31	1	6	6	10	0	4.98404e+06	2.26899e+06	1.96568e+06	0	3.15167e+06	0	0		5	1	1		3			621	68.7167	7.95752
21361499	sentrin-specific protease 3 [Homo sapiens]	12.2	1	6	6	16	3.21579e+07	1.77562e+06	2.95703e+07	0	8.35605e+06	888901	0	0	7	1	5		2	1			574	64.9687	8.55811
21361517	UBX domain-containing protein 1 [Homo sapiens]	6.73	1	1	2	3	1.89513e+07	0	1.77621e+07	0	3.62054e+06	0	0	0	1		1		1				312	35.0857	5.35107
21361565	ATP synthase subunit b, mitochondrial precursor [Homo sapiens]	9.77	1	4	4	7	0	7.25764e+06	1.50105e+07	5.88007e+06	0	0	0	0		3	3	1					256	28.8903	9.36377
21361598	MAGUK p55 subfamily member 6 [Homo sapiens]	5.37	1	3	3	3	0	5.20646e+06	0	4.08213e+06	0	0	0	0		2		1					540	61.0788	6.17627
21361619	toll-interacting protein [Homo sapiens]	3.28	1	1	1	1	0	0	0	0	0	0	5.39493e+06	0							1		274	30.2622	5.97314
21361625	exocyst complex component 2 [Homo sapiens]	4.65	1	3	3	4	1.21789e+07	0	1.18137e+07	0	0	0	0	0	3		1						924	104	6.90283
21361633	leucine-rich repeat-containing protein 40 [Homo sapiens]	36.54	1	20	20	35	6.8037e+07	0	5.01908e+07	1.65618e+06	2.7488e+06	0	0	0	15		17	2	1				602	68.2071	6.43018
21361657	protein disulfide-isomerase A3 precursor [Homo sapiens]	30.89	1	13	13	31	0	1.30674e+06	9.8326e+06	1.56085e+07	0	2.42063e+07	5.56774e+06	3.41868e+06		1	2	12		11	1	4	505	56.7468	6.354
21361659	importin-9 [Homo sapiens]	6.34	1	6	6	9	2.97064e+07	0	8.94838e+06	0	0	0	0	0	6		3						1041	115.889	4.80518
21361709	regulation of nuclear pre-mRNA domain-containing protein 1A [Homo sapiens]	26.92	1	5	7	12	3.71406e+07	0	2.17039e+07	0	0	0	0	0	6		6						312	35.6976	7.54736
21361787	tetratricopeptide repeat protein 17 [Homo sapiens]	0.53	1	1	1	1	5.23659e+06	0	0	0	0	0	0	0	1								1141	129.477	6.58057
21361794	cullin-associated NEDD8-dissociated protein 1 [Homo sapiens]	31.46	1	34	37	91	1.88668e+08	5.93928e+06	1.11418e+08	6.44663e+06	3.77219e+07	0	1.27203e+07	0	38	6	30	6	8		3		1230	136.289	5.78271
21361863	stonin-2 isoform 1 [Homo sapiens]	0.99	2	1	1	3	0	0	0	0	1.39363e+08	8.99153e+06	340946385	0					1	1	1		905	101.102	5.38916
21361875	protein LTV1 homolog [Homo sapiens]	2.53	1	1	1	1	9.04742e+06	0	0	0	0	0	0	0	1								475	54.8212	4.90674
21389315	tricarboxylate transport protein, mitochondrial isoform a precursor [Homo sapiens]	25.72	2	10	10	21	2.96656e+07	0	2.57163e+07	1.62472e+06	5.22579e+06	0	2.84355e+06	0	6		7	3	3		2		311	33.991	9.89111
21396480	RNA-binding protein Raly isoform 2 [Homo sapiens]	49.66	2	19	19	51	2.43437e+08	0	1.89626e+08	0	2.77826e+07	0	2.3558e+07	0	19		19		7		6		290	30.3458	9.62744
214010175	CLIP-associating protein 1 isoform 3 [Homo sapiens]	4.01	4	3	5	6	1.4709e+07	0	6.23182e+06	0	0	0	0	0	4		2						1471	162.011	8.80713
214010216	structural maintenance of chromosomes protein 6 [Homo sapiens]	4.77	1	5	5	7	1.77056e+07	0	1.14887e+07	679750	0	0	0	0	4		2	1					1091	126.246	6.99072
21450816	uracil phosphoribosyltransferase homolog [Homo sapiens]	3.56	1	1	1	1	1.11277e+06	0	0	0	0	0	0	0	1								309	33.765	6.03662
21464101	14-3-3 protein gamma [Homo sapiens]	23.48	2	1	6	18	6.6741e+07	1.48554e+07	1.19689e+08	0	3.94878e+07	0	4.05618e+07	3553610	1	4	6		5		1	1	247	28.2849	4.89404
215276969	dolichyl-phosphate beta-glucosyltransferase isoform 2 [Homo sapiens]	10.88	2	3	3	3	2.147e+07	0	1.28994e+06	0	0	0	0	0	2		1						294	33.5037	9.43701
21536286	creatine kinase B-type [Homo sapiens]	30.18	2	9	9	15	3.17118e+07	0	7.66151e+07	0	9.89539e+06	0	0	0	4		9		2				381	42.6173	5.59229
21536326	heterogeneous nuclear ribonucleoprotein U-like protein 1 isoform a [Homo sapiens]	17.29	2	14	14	29	9.71877e+07	4.11078e+06	4.30145e+07	5.25914e+06	3.16612e+06	0	0	0	11	3	12	2	1				856	95.6793	6.91748
215490009	aminoacyl tRNA synthase complex-interacting multifunctional protein 1 isoform a precursor [Homo sapiens]	51.28	2	17	17	39	1.57504e+08	0	9.71582e+07	0	8.16593e+06	0	2.35055e+07	0	16		12		5		6		312	34.3311	8.42627
215490049	mortality factor 4-like protein 2 [Homo sapiens]	3.13	1	1	1	1	3.9135e+07	0	0	0	0	0	0	0	1								288	32.2878	9.71533
215490089	histone deacetylase complex subunit SAP18 [Homo sapiens]	56.98	1	10	10	17	7.70628e+07	0	4.1577e+07	0	1.30883e+07	0	1.07692e+07	0	12		1		3		1		172	19.5141	9.80322
215490098	protein spinster homolog 1 isoform 4 [Homo sapiens]	3.74	4	1	1	1	0	0	0	0	0	0	0	0	1								454	48.9819	7.75244
21553323	GTP-binding protein Di-Ras1 [Homo sapiens]	3.03	2	1	1	1	1.21844e+07	0	0	0	0	0	0	0	1								198	22.3144	8.71924
215598561	enhancer of mRNA-decapping protein 3 [Homo sapiens]	21.85	1	8	8	9	0	1.34594e+07	0	5.16996e+07	0	0	0	0		8		1					508	56.0424	7.10791
215599585	integrator complex subunit 12 [Homo sapiens]	1.95	1	1	1	2	0	1.25235e+07	0	8.83527e+06	0	0	0	0		1		1					462	48.7771	9.68604
215820628	FLYWCH family member 2 [Homo sapiens]	7.86	1	1	1	1	0	611604	0	0	0	0	0	0		1							140	14.5545	8.45557
215982802	F-box only protein 5 isoform b [Homo sapiens]	1.75	2	1	1	1	0	2.72206e+06	0	0	0	0	0	0		1							401	45.3241	8.85107
215983058	magnesium transporter protein 1 [Homo sapiens]	11.99	1	4	4	9	1.77838e+07	451345	1.19057e+07	0	0	0	4.36575e+06	0	4	1	2				2		367	41.5043	9.93506
21614544	protein S100-A8 [Homo sapiens]	46.24	1	6	6	26	1.01112e+08	7.24751e+06	65354511	8.58435e+06	2.77208e+07	4.42544e+06	6.30139e+07	6310227	3	1	5	1	5	1	9	1	93	10.8276	7.03467
21618347	dual specificity mitogen-activated protein kinase kinase 3 isoform A [Homo sapiens]	16.35	4	5	5	9	1.7721e+07	0	1.2042e+07	0	0	0	5.67649e+06	0	4		3				2		318	36.1493	6.25244
21624607	coactosin-like protein [Homo sapiens]	33.8	1	6	6	17	2.18695e+07	0	1.07332e+07	0	2.98672e+07	0	1.49736e+07	0	3		2		8		4		142	15.935	5.66846
216548091	leucine zipper protein 1 [Homo sapiens]	1.77	1	1	1	1	0	0	0	0	2.52188e+06	0	0	0					1				1076	120.202	8.49951
216548152	RNA pseudouridylate synthase domain-containing protein 3 isoform 2 [Homo sapiens]	5.06	2	2	2	2	5.83874e+06	0	1.37533e+07	0	0	0	0	0	1		1						336	36.9219	10.2866
216548564	protein RRNAD1 isoform 2 [Homo sapiens]	2.17	2	1	1	2	3.38923e+08	0	2.14633e+08	0	0	0	0	0	1		1						277	29.6551	8.29443
21703367	GTP-binding protein Di-Ras2 [Homo sapiens]	5.53	1	1	1	4	3.98779e+07	0	44995498	4.90518e+06	0	0	6.15502e+07	0	1		1	1			1		199	22.4706	8.76318
217035105	dnaJ homolog subfamily C member 11 [Homo sapiens]	11.63	1	6	6	8	2.16701e+07	0	1.26221e+07	0	0	0	0	0	5		3						559	63.2387	8.39697
217035107	cleavage and polyadenylation specificity factor subunit 7 isoform 3 [Homo sapiens]	25.54	3	10	10	41	2.34177e+06	3.88913e+07	3.75994e+06	4.43236e+07	2.65906e+06	1.0142e+07	2.37981e+06	7.2263e+06	1	10	2	14	1	7	1	5	462	51.0648	7.78174
217035150	inosine-5'-monophosphate dehydrogenase 1 isoform g [Homo sapiens]	8.18	7	2	4	5	0	3.68405e+06	0	1.98269e+07	0	0	0	0		1		4					489	52.564	6.63916
217272851	prolyl 4-hydroxylase subunit alpha-1 isoform 3 precursor [Homo sapiens]	5.81	3	2	2	6	1.17415e+07	1.1437e+06	0	0	0	6.28248e+06	1.03335e+07	0	2	1				2	1		516	58.921	6.02393
217272859	polyribonucleotide 5'-hydroxyl-kinase Clp1 isoform 2 [Homo sapiens]	4.99	2	2	2	2	8.3369e+06	0	0	0	0	0	0	0	2								361	40.6697	6.55127
217272861	prolyl 4-hydroxylase subunit alpha-2 isoform 2 precursor [Homo sapiens]	1.88	2	1	1	1	0	0	0	0	0	3.43979e+06	0	0						1			533	60.5946	5.70654
217272894	116 kDa U5 small nuclear ribonucleoprotein component isoform b [Homo sapiens]	37.25	5	32	33	99	2.27232e+08	6.64526e+06	2.28469e+08	2.02645e+07	6.94209e+07	0	16584004	0	31	6	32	10	14		6		937	105.317	5.22412
217330644	ribosome biogenesis protein WDR12 [Homo sapiens]	5.91	1	3	3	3	0	0	2.72967e+07	0	0	0	0	0			3						423	47.6777	5.89697
217330646	activated RNA polymerase II transcriptional coactivator p15 [Homo sapiens]	13.39	1	2	2	3	1.95906e+07	0	2.19434e+07	0	2.22032e+06	0	0	0	1		1		1				127	14.3864	9.59814
21735544	dual specificity mitogen-activated protein kinase kinase 7 [Homo sapiens]	2.86	1	1	1	1	8.2945e+06	0	0	0	0	0	0	0	1								419	47.4545	9.15869
21735621	malate dehydrogenase, mitochondrial precursor [Homo sapiens]	24.85	1	7	7	13	0	3.92989e+06	3.52473e+07	0	8.87502e+06	0	9316113	0		2	7		3		1		338	35.4807	8.67529
217416362	zinc finger CCCH domain-containing protein 8 [Homo sapiens]	3.09	1	1	1	2	12178747	0	8.63964e+06	0	0	0	0	0	1		1						291	33.5545	8.27979
217416369	GTP-binding protein SAR1a [Homo sapiens]	40.91	2	9	9	21	1.01112e+07	7.40674e+06	1.96023e+07	9.22696e+06	8.11992e+07	2.48213e+07	1.64304e+07	0	3	4	1	1	10	1	1		198	22.3525	6.68311
217416379	heterogeneous nuclear ribonucleoprotein L-like isoform 2 [Homo sapiens]	3.54	2	2	2	2	0	0	6.76697e+06	2.34659e+06	0	0	0	0			1	1					537	59.6098	7.72314
217416398	hyaluronan mediated motility receptor isoform c [Homo sapiens]	3.81	4	3	3	3	14219166	0	5.89598e+06	0	0	0	0	0	2		1						709	82.2508	5.88428
21914862	cat eye syndrome critical region protein 5 isoform 1 [Homo sapiens]	18.32	2	5	5	6	3.3448e+07	0	7.20484e+06	0	0	0	0	0	5		1						393	43.5603	6.90283
21914927	lymphoid-specific helicase [Homo sapiens]	14.08	1	11	11	17	3.72942e+07	1.62621e+06	1.55259e+07	0	0	0	0	0	11	2	4						838	97.0122	7.92822
219521872	mitochondrial pyruvate carrier 2 [Homo sapiens]	12.6	1	2	2	3	7.47634e+06	0	7.48984e+06	0	0	0	0	0	2		1						127	14.2696	10.4331
21955172	pleckstrin homology-like domain family B member 2 isoform c [Homo sapiens]	1.9	3	2	2	2	0	0	0	0	1.94422e+06	0	0	0					2				1210	136.802	7.53271
219555712	eukaryotic translation initiation factor 5A-1 isoform B [Homo sapiens]	38.96	4	6	6	12	1.373e+07	0	2.44329e+07	0	3.06873e+07	0	9.55679e+06	0	3		2		5		2		154	16.8214	5.23682
219689132	sodium-coupled neutral amino acid transporter 4 [Homo sapiens]	1.83	1	1	1	1	0	0	0	0	0	0	0	0	1								547	60.7246	6.46826
219802034	nuclear factor related to kappa-B-binding protein isoform 1 [Homo sapiens]	1.46	2	1	1	1	0	0	1.93484e+06	0	0	0	0	0			1						1299	138.915	9.24658
219803946	partner of Y14 and mago isoform 2 [Homo sapiens]	10.34	2	2	2	3	1.47567e+07	0	1.36536e+07	0	0	0	0	0	1		2						203	22.691	9.43701
219842250	periphilin-1 isoform 8 [Homo sapiens]	2.39	7	1	1	2	2.13823e+07	0	20230314	0	0	0	0	0	1		1						293	33.8534	6.63916
219842259	usherin isoform A [Homo sapiens]	0.65	2	1	1	1	0	0	0	0	1.26824e+07	0	0	0					1				1546	170.935	7.18115
219842325	microtubule-associated protein RP/EB family member 2 isoform 2 [Homo sapiens]	32.39	5	8	8	11	3.94048e+07	0	1.17257e+07	0	0	0	0	0	7		4						284	32.2159	5.43994
219842333	glutathione S-transferase kappa 1 isoform c [Homo sapiens]	17.76	4	3	3	10	2.97445e+06	4.26503e+06	4.18107e+06	0	7.8239e+06	0	3.40543e+06	0	1	3	2		3		1		214	24.1697	9.18799
22027538	programmed cell death 6-interacting protein isoform 1 [Homo sapiens]	37.21	3	31	31	88	1.30384e+08	6.1404e+06	1.06058e+08	4.68192e+06	2.20256e+07	0	9.29675e+06	0	32	5	29	4	14		4		868	95.9631	6.52197
22027541	programmed cell death protein 7 [Homo sapiens]	2.89	1	1	1	1	0	0	0	1.87778e+06	0	0	0	0				1					485	54.6662	9.94971
22027622	TNF receptor-associated factor 4 [Homo sapiens]	1.7	1	1	1	3	0	0	0	0	0	4.53975e+06	2.2264e+07	0						1	2		470	53.5074	8.14795
22027655	AP-1 complex subunit sigma-2 isoform 2 [Homo sapiens]	5.73	2	1	1	2	1.58673e+07	0	6.71227e+06	0	0	0	0	0	1		1						157	18.6028	5.46533
22035569	PAX3- and PAX7-binding protein 1 isoform 2 [Homo sapiens]	2.45	2	3	3	4	2.71118e+07	0	7.91892e+07	0	0	0	0	0	3		1						815	93.1128	5.66846
22035590	39S ribosomal protein L24, mitochondrial [Homo sapiens]	22.22	1	4	4	8	1.11364e+07	0	9.88514e+06	6.43745e+06	4.99887e+06	0	0	0	1		1	5	1				216	24.899	9.29053
22035592	39S ribosomal protein L35, mitochondrial isoform a [Homo sapiens]	5.32	1	1	1	1	0	0	0	0	6.00118e+06	0	0	0					1				188	21.5008	11.2974
22035653	apolipoprotein L2 [Homo sapiens]	3.26	1	1	1	1	0	0	0	0	1.61195e+06	0	0	0					1				337	37.0694	6.7417
22035694	GDNF family receptor alpha-3 preproprotein [Homo sapiens]	5.75	1	1	1	1	0	0	0	0	0	0	22091143	0							1		400	44.4809	7.73779
221136756	chromodomain Y-like protein isoform d [Homo sapiens]	3.64	2	1	1	2	0	4.83033e+06	0	2.36675e+06	0	0	0	0		1		1					412	45.1062	8.66064
221136781	S1 RNA-binding domain-containing protein 1 [Homo sapiens]	9.35	1	10	10	12	3.98296e+07	0	1.10162e+07	0	0	0	0	0	10		2						995	111.705	8.71924
221136939	U4/U6 small nuclear ribonucleoprotein Prp31 [Homo sapiens]	44.49	1	18	18	59	0	5.72025e+07	8.59676e+06	5.8299e+07	0	8.69595e+06	0	5.3092e+06		22	3	25		6		3	499	55.4214	5.78271
221219004	WD repeat-containing protein 74 [Homo sapiens]	11.43	1	4	4	8	1.35236e+07	0	1.14255e+07	0	5.39174e+06	0	0	0	3		3		2				385	42.4147	8.32373
221219056	dnaJ homolog subfamily C member 7 isoform 2 [Homo sapiens]	21	2	10	10	16	0	1.86999e+07	0	1.09429e+07	0	4.22857e+06	0	0		8		7		1			438	50.0648	8.11865
221307584	prohibitin-2 isoform 1 [Homo sapiens]	77.59	2	29	29	124	4.4931e+08	4.21819e+06	5.72161e+08	2.75818e+06	5.56004e+07	4.14621e+06	5.35811e+07	0	38	4	41	2	21	3	15		299	33.2759	9.83252
221316570	cysteine and histidine-rich domain-containing protein 1 isoform b [Homo sapiens]	26.84	5	9	9	24	1.36354e+08	0	6.84919e+07	0	7.47664e+06	0	8.42505e+06	0	13		9		1		1		313	35.2636	7.76709
221316573	barrier-to-autointegration factor [Homo sapiens]	17.98	1	2	2	3	1.12775e+07	0	0	0	4.02797e+06	0	0	0	1				2				89	10.052	6.0874
221316632	coatomer subunit beta [Homo sapiens]	31.16	1	23	23	54	1.12521e+08	4.39147e+06	5.90506e+07	3.59217e+06	1.55831e+07	0	7.68392e+06	0	24	4	16	3	5		2		953	107.074	6.04932
221316689	CTP synthase 2 [Homo sapiens]	14.51	1	4	7	12	5.14497e+07	2290977	2.29552e+07	0	0	0	0	0	5	1	6						586	65.6358	6.90283
221316723	N-acetyltransferase 10 isoform a [Homo sapiens]	35.02	2	34	34	122	2.5863e+08	2.6176e+06	1.75883e+08	1.40724e+07	2.84533e+07	0	1.04825e+07	0	46	3	39	17	14		3		1025	115.631	8.26514
22202629	apoptosis-inducing factor 1, mitochondrial isoform 2 precursor [Homo sapiens]	36.12	5	16	16	37	7.39071e+07	3.67848e+06	5.73132e+07	8.64023e+06	1.37096e+07	696070	1.85205e+06	0	11	1	12	7	4	1	1		609	66.2536	8.93896
222080062	NADH dehydrogenase [ubiquinone] flavoprotein 2, mitochondrial precursor [Homo sapiens]	14.86	1	3	3	4	0	4.673e+06	0	7.13194e+06	0	0	0	0		1		3					249	27.374	8.06006
22208971	high mobility group protein HMG-I/HMG-Y isoform a [Homo sapiens]	23.36	1	3	4	19	1.55252e+08	0	2.32003e+07	0	3.73261e+07	0	4.16749e+07	0	9		3		4		3		107	11.6691	10.3159
22208979	high mobility group protein HMG-I/HMG-Y isoform b [Homo sapiens]	14.58	1	1	2	3	0	0	0	0	0	0	0	0	3								96	10.6726	10.3159
22212934	sigma non-opioid intracellular receptor 1 isoform 2 [Homo sapiens]	4.17	2	1	1	1	0	2.04426e+06	0	0	0	0	0	0		1							192	21.469	5.98584
222136585	protein timeless homolog [Homo sapiens]	3.06	2	4	4	4	1.20142e+07	0	0	0	0	0	0	0	4								1208	138.572	5.40186
222136607	tetratricopeptide repeat protein 26 isoform 3 [Homo sapiens]	7.84	3	3	3	3	0	1.33741e+06	0	0	0	0	0	0		3							523	60.4297	7.41553
222136639	C-1-tetrahydrofolate synthase, cytoplasmic [Homo sapiens]	34.76	1	31	32	73	1.75065e+08	0	1.16675e+08	1.12066e+07	3.16168e+07	0	9.44577e+06	0	30		24	6	10		3		935	101.467	7.29834
222136641	serine/threonine-protein kinase Nek9 [Homo sapiens]	2.96	1	3	3	3	2.88657e+07	0	14488323	0	0	0	0	0	1		2						979	107.1	5.74463
222144293	importin subunit alpha-1 [Homo sapiens]	15.61	1	3	9	28	1.3491e+07	4.55168e+07	1.62922e+07	2.94265e+07	2.50318e+06	6.57332e+06	4.88796e+06	4348956	2	10	3	7	1	3	1	1	538	60.1836	5.0083
222352111	MKI67 FHA domain-interacting nucleolar phosphoprotein [Homo sapiens]	22.18	1	5	5	9	4.18998e+07	0	2.72954e+07	0	0	0	0	0	5		4						293	34.201	9.87646
222352151	poly(rC)-binding protein 1 [Homo sapiens]	42.98	5	6	11	37	2.06559e+08	0	1.26955e+08	0	2.71388e+07	0	2.32554e+07	0	15		13		5		4		356	37.4739	7.09326
222418639	melanoma-associated antigen B2 [Homo sapiens]	22.88	4	7	7	16	0	0	0	0	4.11504e+07	5.07958e+06	4.62727e+07	2.8445e+06					5	3	7	1	319	35.2551	8.76318
222537743	phosphatidylinositol phosphatase PTPRQ precursor [Homo sapiens]	0.48	1	1	1	1	0	0	71606160	0	0	0	0	0			1						2299	257.101	5.73193
222831595	probable ATP-dependent RNA helicase DDX60 [Homo sapiens]	6.13	1	10	10	10	0	0	0	0	1.09748e+07	0	7.4604e+06	0					9		1		1712	197.727	7.59131
223029410	talin-1 [Homo sapiens]	0.87	1	2	2	2	5.23888e+06	0	2.03348e+06	0	0	0	0	0	1		1						2541	269.599	6.07471
223029424	large subunit GTPase 1 homolog [Homo sapiens]	3.8	1	3	3	3	1.1632e+07	0	0	0	4452653	0	0	0	2				1				658	75.1784	6.37939
22325364	ubiquitin-associated protein 2 [Homo sapiens]	0.8	1	1	1	1	0	0	0	0	0	0	0	0					1				1119	117.044	7.34229
223278381	RRP12-like protein isoform 2 [Homo sapiens]	15.86	2	17	17	33	6.18935e+07	0	5.20984e+07	2.85654e+06	7.47197e+06	0	7.04322e+06	0	13		13	1	3		3		1236	137.028	8.71924
223278387	calmodulin-like protein 5 [Homo sapiens]	26.71	1	3	3	7	0	0	4.2357e+07	0	5.39174e+07	0	3.58932e+07	0			4		1		2		146	15.8828	4.43701
223468571	39S ribosomal protein L23, mitochondrial [Homo sapiens]	26.14	1	3	3	3	1.22734e+07	0	2.02428e+07	0	9.48507e+06	0	0	0	1		1		1				153	17.7701	9.68604
223468574	vesicle-associated membrane protein 7 isoform 2 [Homo sapiens]	9.5	3	2	2	3	1.30741e+07	0	0	0	8.68173e+06	0	0	0	2				1				179	20.1076	9.29053
223468663	aldo-keto reductase family 1 member B10 [Homo sapiens]	2.53	1	1	1	1	0	1.13235e+07	0	0	0	0	0	0		1							316	35.9968	7.84033
223555917	protein LYRIC [Homo sapiens]	18.04	1	9	9	20	4.05831e+07	0	4.10665e+07	0	1.33499e+07	0	2.87574e+07	0	9		7		2		2		582	63.7988	9.31982
223555953	COUP transcription factor 2 isoform c [Homo sapiens]	14.94	5	4	4	8	2.81093e+07	0	1.01926e+07	0	0	0	0	0	5		3						261	29.1438	6.40479
223555963	HBS1-like protein isoform 2 [Homo sapiens]	12.93	3	7	7	10	3.35675e+07	2786231	1.76437e+07	0	0	0	0	0	5	1	4						642	70.5804	7.1665
223555989	zinc finger C2HC domain-containing protein 1A [Homo sapiens]	8.92	1	3	3	3	0	0	4.35086e+06	0	0	0	0	0			3						325	35.07	9.81787
223556010	protein arginine N-methyltransferase 3 isoform 3 [Homo sapiens]	2.42	3	1	1	2	6.80087e+06	0	5.62761e+06	0	0	0	0	0	1		1						454	51.5092	6.22705
223671856	coiled-coil domain-containing protein 85C [Homo sapiens]	2.15	1	1	1	1	0	1.48969e+07	0	0	0	0	0	0		1							419	45.182	6.96143
223718097	mitochondrial inner membrane protein OXA1L [Homo sapiens]	5.45	1	3	3	4	1.16666e+07	0	2.03977e+07	0	0	0	0	0	2		2						495	55.234	9.68604
223718134	cyclin-dependent kinase 6 [Homo sapiens]	6.44	46	1	2	9	276028873	1.87508e+07	2.40359e+08	1.99311e+07	5.28367e+07	0	5.69388e+07	0	1	2	1	2	1		2		326	36.915	6.45557
223890243	60S ribosomal protein L10 isoform a [Homo sapiens]	44.86	4	16	16	135	2.74034e+08	3.35806e+08	1.7374e+08	1.54657e+08	1.47921e+08	9.90747e+07	7.55262e+07	7.69653e+07	15	26	15	31	15	10	15	8	214	24.5879	10.0815
223941785	paired amphipathic helix protein Sin3a [Homo sapiens]	9.43	1	12	12	17	3.20573e+07	0	1.80066e+07	0	7.13536e+06	0	0	0	9		7		1				1273	145.085	7.25439
223941808	peptide-N(4)-(N-acetyl-beta-glucosaminyl)asparagine amidase isoform 4 [Homo sapiens]	7.35	4	4	4	4	1.11889e+07	0	2.32817e+06	0	0	0	0	0	3		1						558	63.7875	8.104
223942035	adaptin ear-binding coat-associated protein 2 isoform 3 [Homo sapiens]	2.53	4	1	1	2	1.23072e+07	0	9.45931e+06	0	0	0	0	0	1		1						237	25.2517	6.21436
223972638	tRNA-splicing endonuclease subunit Sen2 isoform 4 [Homo sapiens]	19.65	4	8	8	8	0	4.46893e+06	0	1.0106e+07	0	0	0	0		6		2					402	45.503	7.94287
224028246	non-POU domain-containing octamer-binding protein isoform 1 [Homo sapiens]	51.17	2	35	37	305	4.17645e+08	6.17194e+08	4.90273e+08	4.6831e+08	4.60888e+07	9.02244e+07	4.23257e+07	7.69569e+07	23	83	38	92	6	33	11	19	471	54.1973	8.95361
224282119	SURP and G-patch domain-containing protein 2 [Homo sapiens]	10.81	1	12	12	16	3.16251e+08	0	3.98217e+07	0	0	0	0	0	10		6						1082	120.132	7.28369
224282149	6-phosphofructo-2-kinase/fructose-2,6-bisphosphatase 3 isoform 2 [Homo sapiens]	11.6	2	4	5	7	0	1.99761e+06	0	3.73654e+06	0	0	0	0		2		5					500	57.251	8.20654
224451135	splicing factor, arginine/serine-rich 15 isoform 3 [Homo sapiens]	2.22	6	3	3	6	2.74061e+07	0	2.36713e+07	3.02547e+06	0	0	0	0	3		2	1					1125	123.566	9.62744
224465235	histone-lysine N-methyltransferase EHMT1 isoform 2 [Homo sapiens]	1.49	2	1	1	1	0	0	1.54677e+06	0	0	0	0	0			1						808	86.6494	6.30322
224493972	thioredoxin domain-containing protein 5 isoform 3 [Homo sapiens]	7.41	2	3	3	3	6050395	0	0	0	0	2.69854e+06	0	0	1					2			324	36.155	5.46533
224586882	Y-box-binding protein 3 isoform a [Homo sapiens]	26.08	3	5	14	37	2.22729e+08	1.95228e+07	1.77356e+08	1.35334e+07	3.17663e+07	2.02312e+07	2.00065e+07	0	14	5	8	6	2	1	1		372	40.066	9.77393
224589071	ribosome biogenesis protein BMS1 homolog [Homo sapiens]	9.44	1	10	10	12	3.94116e+07	0	26675392	0	15069051	0	0	0	6		5		1				1282	145.716	6.44287
224589127	transmembrane protein 33 [Homo sapiens]	24.29	1	7	7	21	4.02883e+07	4.87155e+07	0	2.20719e+07	1.34972e+07	0	0	0	2	11		7	1				247	27.9598	9.70068
224591401	phosphatidylinositol 4-kinase type 2-beta [Homo sapiens]	1.87	1	1	1	1	0	0	0	801293	0	0	0	0				1					481	54.7097	5.97314
224591430	cell growth-regulating nucleolar protein [Homo sapiens]	24.54	1	10	10	22	1.08725e+08	0	5.38687e+07	0	0	0	0	0	14		8						379	43.6069	9.56885
224593278	probable ATP-dependent RNA helicase DDX27 [Homo sapiens]	22.74	1	19	20	40	1.12327e+08	5.49862e+06	1.05126e+08	4.91958e+06	7.92152e+06	0	0	0	15	2	17	2	4				796	89.7792	9.27588
224809295	DNA repair protein complementing XP-C cells isoform 1 [Homo sapiens]	6.17	2	7	7	9	2.18027e+07	0	1.00069e+07	2.38308e+06	0	0	0	0	5		3	1					940	105.887	8.89502
224809329	peptidyl-prolyl cis-trans isomerase FKBP5 isoform 1 [Homo sapiens]	2.19	1	1	1	1	0	0	0	1.74327e+06	0	0	0	0				1					457	51.1796	5.89697
224809474	ankycorbin isoform b [Homo sapiens]	2	4	2	2	3	1.48107e+07	0	0	0	5.41806e+06	0	0	0	1				2				951	106.839	5.97314
224994205	wolframin [Homo sapiens]	1.46	1	1	1	1	4.24949e+06	0	0	0	0	0	0	0	1								890	100.227	8.04541
225007652	ribonucleases P/MRP protein subunit POP1 [Homo sapiens]	6.15	1	6	6	9	1.46472e+07	0	3.55372e+07	0	5.25789e+06	0	0	0	3		3		2		1		1024	114.636	9.21729
22538437	cathepsin B preproprotein [Homo sapiens]	5.31	1	1	1	1	0	0	0	0	480274	0	0	0					1				339	37.7968	6.30322
22538465	proteasome subunit beta type-3 [Homo sapiens]	8.78	1	1	1	1	0	0	0	1.53003e+06	0	0	0	0				1					205	22.9335	6.55127
22538467	proteasome subunit beta type-4 [Homo sapiens]	3.79	1	1	1	1	0	0	0	1.89278e+06	0	0	0	0				1					264	29.1855	5.97314
22547134	39S ribosomal protein L37, mitochondrial [Homo sapiens]	11.58	1	4	4	6	2.3152e+07	0	1.52087e+07	0	0	0	0	0	2		4						423	48.0871	8.5874
22547189	serine hydroxymethyltransferase, cytosolic isoform 2 [Homo sapiens]	5.18	2	1	2	4	1.60089e+07	4.60729e+06	0	1.48365e+07	0	0	3.15649e+06	0	1	1		1			1		444	48.9969	7.69385
22547195	sterol regulatory element-binding protein 1 isoform b [Homo sapiens]	0.61	2	1	1	1	0	0	0	0	0	0	0	0			1						1147	121.599	8.1333
22547201	zinc finger protein ZIC 4 isoform 3 [Homo sapiens]	1.8	6	1	1	1	0	644302	0	0	0	0	0	0		1							334	36.5432	9.5249
225543099	platelet-activating factor acetylhydrolase IB subunit gamma [Homo sapiens]	3.9	1	1	1	1	0	0	0	0	0	0	0	0		1							231	25.7182	6.84424
225543166	sorting and assembly machinery component 50 homolog [Homo sapiens]	23.24	1	13	13	28	2.21975e+08	2.33073e+07	0	4.73122e+07	0	0	0	0	7	9		11		1			469	51.9433	6.90283
225543288	SUMO-activating enzyme subunit 1 isoform c [Homo sapiens]	17.29	3	5	5	8	3.98408e+07	0	3.76353e+07	0	3.18284e+06	0	0	0	5		2		1				266	29.7923	7.00537
225545550	telomere length regulation protein TEL2 homolog [Homo sapiens]	6.57	1	5	5	6	1.28181e+07	0	5.14339e+06	0	0	0	0	0	4		2						837	91.6892	5.75732
225735625	disco-interacting protein 2 homolog A isoform e [Homo sapiens]	0.72	3	1	1	1	0	0	0	0	3.74296e+06	0	0	0					1				1110	119.392	8.23584
225903437	glycogen synthase kinase-3 beta isoform 2 [Homo sapiens]	7.14	2	1	2	2	2.66682e+07	0	0	0	0	0	0	0	2								420	46.7149	8.77783
226246648	MANSC domain-containing protein 4 precursor [Homo sapiens]	5.29	1	1	1	1	0	0	0	0	1.05747e+07	0	0	0					1				340	37.8548	8.01611
226371618	signal recognition particle 54 kDa protein isoform 2 [Homo sapiens]	6.59	2	3	3	3	0	0	0	2.54036e+06	0	0	0	0				3					455	50.3363	8.93896
226371636	histone acetyltransferase KAT8 isoform 1 [Homo sapiens]	3.28	2	1	1	1	0	1.62001e+06	0	0	0	0	0	0		1							458	52.3697	8.26514
226371669	disks large-associated protein 5 isoform b [Homo sapiens]	3.56	2	3	3	4	8.15058e+06	0	9.21047e+06	0	0	0	0	0	2		2						842	94.1193	9.0708
226371718	poly [ADP-ribose] polymerase 9 isoform c [Homo sapiens]	4.51	3	3	3	4	0	0	0	0	8.18166e+06	0	1.29592e+07	0					2		2		710	80.2395	8.06006
226371731	inactive hydroxysteroid dehydrogenase-like protein 1 isoform a [Homo sapiens]	14.85	2	5	5	7	2.14911e+07	0	1.22513e+07	0	0	0	0	0	4		3						330	36.9781	8.71924
226491502	probable asparagine--tRNA ligase, mitochondrial isoform 1 precursor [Homo sapiens]	3.98	2	2	2	2	2.00062e+07	0	0	0	0	0	0	0	2								477	54.0557	7.23975
226493203	tRNA:m(4)X modification enzyme TRM13 homolog [Homo sapiens]	1.46	1	1	1	1	0	0	0	2022306	0	0	0	0				1					481	54.2128	8.08936
226497734	probable RNA-binding protein 19 [Homo sapiens]	4.06	1	4	4	5	7.81888e+06	0	0	0	1.22622e+06	0	0	0	4				1				960	107.265	6.53662
226509740	splicing factor, arginine/serine-rich 19 [Homo sapiens]	1.98	1	3	3	5	1.14444e+07	0	1.01853e+07	0	6.33401e+06	0	0	0	3		1		1				1312	139.186	9.24658
22748747	protein LSM12 homolog [Homo sapiens]	11.28	1	2	2	4	1.65553e+07	8.08018e+06	4.9326e+06	4.51045e+06	0	0	0	0	1	1	1	1					195	21.6871	7.73779
22748937	exportin-5 [Homo sapiens]	12.21	1	12	12	15	2.59286e+07	0	1.78534e+06	0	0	0	0	0	13		2						1204	136.222	5.79541
22749323	mixed lineage kinase domain-like protein isoform 1 [Homo sapiens]	4.46	1	2	2	3	0	0	0	0	0	4.00767e+06	1.11635e+07	0						2	1		471	54.4445	8.82178
227908867	protein arginine N-methyltransferase 6 [Homo sapiens]	2.13	1	1	1	2	13883162	0	9.01297e+06	0	0	0	0	0	1		1						375	41.9111	5.43994
228008293	heterogeneous nuclear ribonucleoprotein Q isoform 5 [Homo sapiens]	37.25	8	17	23	119	9.94466e+08	5.00455e+07	9.84386e+08	1.13631e+08	2.0934e+08	4.50238e+07	1.93451e+08	1.75627e+07	33	8	29	17	12	8	9	3	561	62.4893	7.56201
229577273	BUD13 homolog isoform 2 [Homo sapiens]	4.74	2	2	2	4	9.9295e+06	0	0	0	0	0	3.91015e+06	0	2		1				1		485	55.5337	9.56885
229577436	spermatogenesis-associated protein 5-like protein 1 [Homo sapiens]	1.46	1	1	1	1	0	0	0	0	3.77495e+06	0	0	0					1				753	80.6599	8.08936
229892270	DDB1- and CUL4-associated factor 13 [Homo sapiens]	15.41	1	9	9	13	5.08617e+07	0	2.82499e+07	0	0	0	0	0	10		3						597	67.5081	9.29053
23065563	glutathione S-transferase Mu 5 [Homo sapiens]	7.8	6	2	2	6	0	0	0	9.7343e+06	3.58898e+07	9.53177e+06	3.17149e+07	0				1	2	1	2		218	25.6582	7.38623
23097240	leucine-rich repeat and WD repeat-containing protein 1 [Homo sapiens]	5.72	1	3	3	3	1.19291e+07	0	0	0	0	0	0	0	3								647	70.8162	7.21045
23097250	TIP41-like protein isoform 1 [Homo sapiens]	25.74	2	6	6	6	2.01571e+07	0	1.63523e+07	0	0	0	0	0	2		4						272	31.4237	5.90967
23110925	proteasome subunit beta type-6 isoform 1 proprotein [Homo sapiens]	8.79	2	2	2	5	0	0	8.50909e+06	0	1.0645e+07	0	6.49472e+06	0	1		1		2		1		239	25.3414	4.91943
23110939	proteasome subunit alpha type-3 isoform 2 [Homo sapiens]	5.65	2	1	1	1	0	0	8095778	0	0	0	0	0			1						248	27.6297	5.32568
23110942	proteasome subunit alpha type-5 isoform 1 [Homo sapiens]	19.92	2	4	4	9	7.70659e+06	7.81457e+06	1.20077e+07	3.41654e+06	1.00505e+07	2.48598e+06	0	0	2	1	3	1	1	1			241	26.3942	4.79248
23110944	proteasome subunit alpha type-6 [Homo sapiens]	9.35	1	2	2	5	0	0	1.17794e+07	4.08777e+06	5.7692e+06	0	6.68618e+06	0			1	1	1		2		246	27.3818	6.75635
23111018	RNA-binding protein 10 isoform 2 [Homo sapiens]	7.16	5	4	4	4	0	0	7.04941e+06	0	0	0	0	0			4						852	94.3122	6.72705
23111021	regucalcin [Homo sapiens]	2.34	1	1	1	2	0	0	0	0	1.92978e+07	0	1.83901e+07	0					1		1		299	33.2314	6.25244
23111038	sorting nexin-2 isoform 1 [Homo sapiens]	18.69	2	9	9	13	3.90508e+07	0	2.06843e+07	1.80111e+06	1.35253e+07	0	0	0	6		5	1	1				519	58.4347	5.12256
23111062	splicing factor, suppressor of white-apricot homolog isoform 2 [Homo sapiens]	0.74	2	1	1	1	0	0	0	0	0	0	0	0	1								951	104.758	8.04541
231567183	acyl-coenzyme A thioesterase 13 isoform 2 [Homo sapiens]	21.37	2	2	2	3	0	0	0	0	1.85504e+07	0	1.30683e+07	0					2		1		117	12.3585	8.49951
231570186	zinc finger CCCH domain-containing protein 14 isoform 6 [Homo sapiens]	2.19	9	1	2	2	1.79037e+07	0	1.28642e+06	0	0	0	0	0	1		1						730	82.2601	7.31299
23199991	casein kinase I isoform epsilon [Homo sapiens]	20.91	1	3	7	8	2.18365e+07	0	4.11623e+06	0	0	0	5.98782e+06	0	5		2				1		416	47.2852	9.65674
23238211	actin-related protein 2/3 complex subunit 2 [Homo sapiens]	3	1	1	1	1	0	0	1.42146e+07	0	0	0	0	0			1						300	34.3115	7.35693
23238226	cdc42 effector protein 1 [Homo sapiens]	5.63	1	2	2	2	0	3.7203e+06	0	2.04765e+06	0	0	0	0		1		1					391	40.27	7.15186
23238231	high mobility group nucleosome-binding domain-containing protein 3 isoform HMGN3b [Homo sapiens]	19.48	4	1	1	5	5.55854e+07	0	3.28778e+06	0	0	0	1.01665e+07	0	2		2				1		77	8.37253	10.2573
23308577	D-3-phosphoglycerate dehydrogenase [Homo sapiens]	23.26	1	14	14	51	1.87245e+07	1.70539e+08	2.14459e+07	1.55305e+08	5.26253e+06	4.55394e+06	0	0	2	21	2	22	1	3			533	56.6144	6.7124
23308697	signal recognition particle receptor subunit alpha isoform 1 [Homo sapiens]	18.18	4	11	11	26	3.36958e+07	0	1.4402e+07	0	1.95214e+07	0	1.19515e+07	1.32647e+06	9		5		6		5	1	638	69.7672	8.95361
23397429	eukaryotic translation initiation factor 3 subunit M [Homo sapiens]	21.66	1	5	5	11	5.39637e+07	0	1.50296e+07	0	0	0	0	0	8		3						374	42.4758	5.63037
23503295	casein kinase II subunit beta [Homo sapiens]	14.88	1	3	3	11	3.40299e+07	8.29396e+06	1.91998e+07	1.02033e+07	1.29453e+07	3.54674e+06	0	0	3	2	2	2	1	1			215	24.926	5.5542
23510283	elongator complex protein 3 [Homo sapiens]	11.15	1	5	5	6	0	5.39285e+06	0	3.03473e+06	0	0	0	0		3		3					547	62.2191	8.88037
23510340	ubiquitin-like modifier-activating enzyme 1 [Homo sapiens]	7.09	1	6	6	12	8.80293e+06	0	4.14817e+07	1.73968e+06	4.76806e+06	0	0	0	2		6	1	3				1058	117.774	5.75732
23510381	transportin-1 isoform 2 [Homo sapiens]	7.64	4	7	7	8	2.6171e+07	2.48182e+06	2.20683e+07	0	0	0	0	0	4	1	3						890	101.244	4.95752
23510448	DNA replication licensing factor MCM5 [Homo sapiens]	29.7	1	19	19	35	9.19145e+07	2.88176e+06	5.45447e+07	3.27922e+06	2.06328e+07	0	5.44523e+06	0	13	3	10	1	6		2		734	82.2332	8.36768
23618867	sideroflexin-1 [Homo sapiens]	27.33	1	10	10	24	1.40594e+08	0	129072523	0	1.18565e+07	0	0	0	7		15		2				322	35.5963	9.0708
236459851	ubinuclein-2 [Homo sapiens]	1.56	1	2	2	2	13398617	0	0	0	0	0	0	0	1		1						1347	145.998	9.18799
237649015	probable rRNA-processing protein EBP2 isoform 2 [Homo sapiens]	55.88	2	21	21	53	1.34508e+08	0	8.97162e+07	0	2.27831e+07	0	8.66477e+06	0	21		22		6		4		306	34.8304	10.0962
237681111	sodium/potassium-transporting ATPase subunit alpha-1 isoform d [Homo sapiens]	10.08	11	8	8	12	3.73866e+07	1.5344e+06	2.57984e+07	0	1.77063e+07	0	1.08498e+07	0	7	1	2		1		1		992	109.48	5.31299
237820620	glutamate-rich WD repeat-containing protein 1 [Homo sapiens]	28.92	1	8	8	23	0	3.06471e+07	0	3.21042e+07	0	2389811	0	2.69034e+06		10		11		1		1	446	49.3882	4.91943
237858797	lymphocyte antigen 6K isoform 3 precursor [Homo sapiens]	9.52	3	1	1	1	0	0	0	0	0	8.12395e+06	0	0						1			105	11.8939	5.90967
238776833	THO complex subunit 4 [Homo sapiens]	39.02	1	7	7	21	2.52817e+08	0	2.10511e+08	7.67262e+06	1.25226e+08	0	7.93873e+07	0	8		9	1	2		1		264	27.5409	11.0483
238814322	mitochondrial 10-formyltetrahydrofolate dehydrogenase precursor [Homo sapiens]	11.81	1	9	9	16	3.58766e+07	0	1.84643e+07	682546	0	0	0	0	8		7	1					923	101.681	6.52197
238859597	RNA-binding protein 34 isoform 1 [Homo sapiens]	38.84	2	15	15	30	6.87034e+07	8850132	9.78292e+06	4.471e+07	0	3.75416e+06	0	0	11	1	1	16		1			430	48.5351	10.1108
238908505	DNA-directed RNA polymerase III subunit RPC2 isoform 2 [Homo sapiens]	7.81	2	9	9	11	2.80761e+07	0	1.51214e+07	0	0	0	0	0	9		2						1075	121.042	8.55811
239049391	membrane metallo-endopeptidase-like 1 [Homo sapiens]	0.9	1	1	1	1	0	0	2.9863e+06	0	0	0	0	0			1						779	89.3101	5.87158
239049591	glycogen [starch] synthase, muscle isoform 2 [Homo sapiens]	5.05	3	3	3	4	1.43288e+07	0	8.61465e+06	0	1.01919e+07	0	0	0	2		1		1				673	76.4348	6.53662
23943858	sorting nexin-8 [Homo sapiens]	4.52	1	1	1	1	0	1.68077e+06	0	0	0	0	0	0		1							465	52.5361	7.38623
23943912	phosphoinositide 3-kinase regulatory subunit 4 [Homo sapiens]	3.98	1	4	4	5	1.1081e+07	0	5.08264e+06	0	0	0	0	0	4		1						1358	153.007	7.1665
239582772	uncharacterized protein C2orf47, mitochondrial precursor [Homo sapiens]	7.9	1	2	2	2	1.50302e+07	0	0	0	1.3394e+06	0	0	0	1				1				291	32.524	9.17334
239787829	glioma tumor suppressor candidate region gene 2 protein [Homo sapiens]	9.83	1	5	5	6	1.14373e+07	0	1.93341e+07	0	0	0	0	0	1		5						478	54.3564	10.3159
239787844	testis-expressed sequence 10 protein isoform 2 [Homo sapiens]	12.49	2	8	8	15	3.12694e+07	2.47283e+06	2.12469e+07	0	6.05279e+06	0	0	0	7	1	4		3				913	103.85	9.36377
239788483	tRNA-dihydrouridine(47) synthase [NAD(P)(+)]-like isoform 2 [Homo sapiens]	3.19	2	1	1	1	7.55969e+06	0	0	0	0	0	0	0	1								408	46.0765	7.57666
24041023	polycomb protein EED isoform b [Homo sapiens]	2.25	2	1	1	2	2.63619e+07	0	1.85171e+07	0	0	0	0	0	1		1						400	45.4953	6.7124
240849501	UAP56-interacting factor isoform 2 [Homo sapiens]	6.16	2	2	2	4	1.45748e+07	0	1.27043e+07	0	0	0	0	0	2		2						292	32.984	11.8394
24111250	guanine nucleotide-binding protein subunit alpha-13 [Homo sapiens]	11.94	14	2	4	8	3.864e+07	0	5.58089e+07	0	2.39241e+07	2.19713e+06	2.68937e+07	0	4		1		1	1	1		377	44.0217	8.00146
241982785	ubiquitin fusion degradation protein 1 homolog isoform B [Homo sapiens]	8.65	2	2	2	2	7.72391e+06	0	0	0	0	0	0	0	2								266	29.8818	5.38916
242117971	RNA binding motif protein, X-linked-like-1 [Homo sapiens]	43.85	3	1	23	75	7.39439e+08	6.97723e+06	6.53461e+08	6.38461e+06	3.99941e+07	0	3.73414e+07	0	30	1	36	1	3		4		390	42.1162	9.89111
24233517	inhibitor of nuclear factor kappa-B kinase-interacting protein isoform 1 [Homo sapiens]	20.95	1	5	7	13	1.6945e+07	0	7.09871e+06	0	4.59524e+06	0	8.31083e+06	0	6		2		3		2		377	43.0565	4.91943
24234688	stress-70 protein, mitochondrial precursor [Homo sapiens]	43.59	1	30	31	110	247032126	4.36377e+06	2.337e+08	1.22142e+07	1.61206e+08	1.75375e+06	6.62485e+07	0	31	3	31	10	22	1	12		679	73.6348	6.16357
24234699	keratin, type I cytoskeletal 19 [Homo sapiens]	68.75	3	19	32	188	5.17745e+09	9.26544e+08	3.26233e+09	9.34364e+08	3.23889e+09	8.48064e+08	5.57914e+09	1.96666e+08	24	14	22	11	45	12	57	3	400	44.0791	5.13525
24307899	GTPase Era, mitochondrial [Homo sapiens]	5.03	3	2	2	2	0	0	1.10047e+07	0	0	0	0	0	1		1						437	48.3195	8.83643
24307939	T-complex protein 1 subunit epsilon [Homo sapiens]	53.42	1	33	34	105	1.61985e+07	1.36721e+08	9.26387e+07	8.70909e+07	1.10114e+06	1.40807e+07	0	2.89543e+06	2	40	8	40	1	10		4	541	59.6328	5.65576
24307969	cytoplasmic FMR1-interacting protein 1 isoform a [Homo sapiens]	19.23	3	24	24	39	6.5515e+09	812445	4.12551e+07	2.97471e+06	9.70027e+06	0	0	0	19	2	14	2	2				1253	145.089	6.90283
24307971	serine/threonine-protein kinase 38-like [Homo sapiens]	23.28	1	8	9	15	0	2.81387e+06	0	1.61772e+07	0	0	0	0		2		13					464	53.9684	6.81494
24307983	cap-specific mRNA (nucleoside-2'-O-)-methyltransferase 1 [Homo sapiens]	17.13	2	14	14	22	4.2898e+07	0	2.15358e+07	638651	6.56055e+06	0	0	0	12		6	1	2		1		835	95.26	7.04932
24308039	E3 UFM1-protein ligase 1 [Homo sapiens]	13.35	1	11	11	15	2.88948e+07	829145	1.91333e+07	0	0	0	0	0	11	1	3						794	89.5398	6.78564
24308049	peptidylprolyl isomerase domain and WD repeat-containing protein 1 [Homo sapiens]	1.86	1	1	1	1	5.55595e+06	0	0	0	0	0	0	0	1								646	73.5279	7.15186
24308171	zinc finger protein 280C [Homo sapiens]	2.71	1	2	2	3	2.60403e+07	0	1.68959e+07	0	0	0	0	0	2		1						737	83.0423	9.11475
24308207	leucine-rich repeat-containing protein 47 [Homo sapiens]	26.93	1	15	15	40	1.05948e+08	0	6.41089e+07	3.0034e+06	1.79507e+07	0	1.30987e+07	0	15		11	1	8		5		583	63.4337	8.27979
24308227	zinc finger protein 687 [Homo sapiens]	1.21	1	1	1	2	3.30187e+06	0	3473462	0	0	0	0	0	1		1						1237	129.446	8.19189
24308295	grpE protein homolog 1, mitochondrial precursor [Homo sapiens]	17.05	1	4	4	8	0	1.18984e+07	0	7.0446e+06	0	1.61656e+06	0	0		5		2		1			217	24.2639	8.11865
24308382	leukocyte receptor cluster member 8 [Homo sapiens]	5.13	1	5	5	6	9.09653e+06	0	5.0164e+06	0	0	0	0	0	4		2						800	88.102	9.11475
24308514	glutathione S-transferase A5 [Homo sapiens]	11.71	4	4	4	11	0	0	2.12147e+07	1.20976e+07	5.63293e+07	0	5.57276e+07	0			1	1	4		5		222	25.7056	8.03076
24415404	midasin [Homo sapiens]	0.34	1	1	2	2	2.14476e+07	0	0	0	0	0	0	0	2								5596	632.42	5.68115
24430139	RNA polymerase II-associated protein 1 [Homo sapiens]	1.01	1	1	1	1	993556	0	0	0	0	0	0	0	1								1393	152.659	6.37939
24430146	nuclear pore complex protein Nup153 isoform 2 [Homo sapiens]	14.1	3	17	17	27	3.76437e+07	0	2.46466e+07	918261	1.0421e+07	0	0	0	14		10	2	1				1475	153.843	8.73389
24430151	26S protease regulatory subunit 4 [Homo sapiens]	44.55	2	15	17	64	1.40443e+08	9.4569e+07	8.16498e+07	6.48498e+07	6.05702e+06	3.40914e+07	0	1.74655e+07	3	20	7	15	2	10		7	440	49.1537	6.21436
24430190	keratin, type I cytoskeletal 15 [Homo sapiens]	23.03	2	1	14	150	5.17745e+09	9.26544e+08	3.26233e+09	9.34364e+08	3.01779e+09	8.48064e+08	5.57914e+09	1.37749e+08	21	16	21	14	29	12	30	7	456	49.1671	4.76709
24430192	keratin, type I cytoskeletal 16 [Homo sapiens]	70.82	3	24	44	492	7.56706e+09	1.57625e+09	3.94785e+09	1.14534e+09	4.34603e+09	1.20442e+09	6.95858e+09	712452345	61	36	90	25	102	27	114	37	473	51.2362	5.04639
24432106	DBIRD complex subunit KIAA1967 [Homo sapiens]	8.78	1	7	7	14	2.15657e+07	0	1.96757e+07	0	4.99784e+06	0	9.72893e+06	0	5		5		3		1		923	102.838	5.22412
24475816	very-long-chain enoyl-CoA reductase [Homo sapiens]	17.21	1	6	6	10	5.90906e+06	4.19024e+06	8.50654e+06	3.00744e+06	10011434	0	1.64831e+07	3.51692e+06	1	2	2	2	1		1	1	308	36.0108	9.45166
24497435	26S protease regulatory subunit 8 isoform 1 [Homo sapiens]	51.97	3	16	18	51	1.24587e+08	9.09525e+07	8.8315e+07	6.33212e+07	4.99065e+06	3.26484e+07	1.07051e+07	18293716	22	3	17	2	3	1	1	2	406	45.5971	7.54736
24497447	nuclear pore complex protein Nup50 isoform a [Homo sapiens]	20	2	6	6	9	0	4.3578e+06	0	7.04179e+06	0	0	0	0		3		6					440	46.8337	8.26514
24497517	homeobox protein Hox-A5 [Homo sapiens]	5.19	1	1	1	1	3.69476e+06	0	0	0	0	0	0	0	1								270	29.327	9.24658
24497601	endothelial differentiation-related factor 1 isoform beta [Homo sapiens]	25.18	2	4	4	7	4.91841e+07	0	1.30096e+07	0	1.02533e+07	0	0	0	3		2		2				139	15.4712	9.77393
24497620	signal recognition particle subunit SRP68 isoform 1 [Homo sapiens]	37.64	3	21	21	41	4.8286e+07	0	3.38143e+07	4.02164e+06	5.72418e+06	0	0	0	18		15	4	4				627	70.6856	8.55811
24797086	importin-5 [Homo sapiens]	6.73	3	7	7	10	1.33338e+07	1.39692e+06	7.66637e+06	1.83104e+06	0	0	0	0	5	1	3	1					1115	125.464	4.91943
24797097	pyrroline-5-carboxylate reductase 1, mitochondrial isoform 1 [Homo sapiens]	45.77	2	12	12	30	1.72859e+08	0	1.77627e+08	0	2.48236e+07	3.29569e+06	0	0	9		18		1	1	1		319	33.3396	7.60596
24797106	FAS-associated factor 2 [Homo sapiens]	20.45	1	8	8	18	0	1.19947e+07	0	1.99251e+07	0	6.95936e+06	0	0		6		10		2			445	52.5905	5.61768
25092725	ribosomal RNA-processing protein 7 homolog A [Homo sapiens]	10.36	1	3	3	5	1.59925e+07	0	8.18139e+06	0	0	0	0	0	2		3						280	32.314	9.5835
25092737	histone H2A type 1-A [Homo sapiens]	42.75	2	1	6	64	1.76304e+10	9.29569e+07	1.19419e+10	9.93725e+07	4.70657e+09	4.15355e+07	3.22278e+09	4.504e+07	21	4	13	5	10	3	7	1	131	14.2249	10.8579
25121987	condensin complex subunit 2 [Homo sapiens]	10.53	1	7	7	19	4.48669e+07	2.01234e+06	2.62141e+07	3.19692e+06	0	0	0	0	8	2	7	2					741	82.5113	5.05908
25121993	RNA-binding protein Musashi homolog 2 isoform b [Homo sapiens]	5.98	2	1	1	1	9.68268e+06	0	0	0	0	0	0	0	1								251	28.4021	8.49951
251823858	regulatory-associated protein of mTOR isoform 2 [Homo sapiens]	2.89	2	3	3	3	1.77651e+07	0	0	0	0	0	0	0	3								1177	131.431	7.03467
251831110	cytochrome c oxidase subunit II [Homo sapiens]	16.3	1	3	3	4	2.84628e+07	8.37434e+06	0	0	1.32174e+07	0	0	0	1	1			2				227	25.5482	4.81787
251831112	ATP synthase F0 subunit 6 [Homo sapiens]	7.08	1	2	2	4	7.26797e+07	0	27456493	0	4.96521e+07	0	0	0	2		1		1				226	24.8009	10.0962
25188179	voltage-dependent anion-selective channel protein 3 isoform 1 [Homo sapiens]	14.49	2	3	4	8	1.58457e+08	0	6.81406e+07	0	2.64181e+07	0	2.30284e+07	0	2		4		1		1		283	30.6393	8.66064
25306283	ribosome-releasing factor 2, mitochondrial isoform 3 [Homo sapiens]	1.36	3	1	1	1	0	0	4.42637e+06	0	0	0	0	0			1						513	57.0237	7.09326
253970504	RNA-binding protein EWS isoform 4 [Homo sapiens]	15.5	5	9	9	42	2.00499e+08	5.89896e+06	1.75634e+08	1.7642e+07	1.01264e+07	4.01551e+06	1.91244e+07	0	14	2	12	6	3	1	4		600	62.469	9.39307
254028240	serine/threonine-protein kinase MARK2 isoform f [Homo sapiens]	12.41	7	6	7	13	2.3168e+07	2.94721e+06	8.30827e+06	0	0	0	1.19758e+07	0	6	1	4				2		709	79.3777	9.61279
254039648	synaptotagmin-like protein 5 isoform 2 [Homo sapiens]	4.52	1	1	1	1	0	0	0	0	0	4.63691e+07	0	0						1			752	83.8664	8.646
254553403	TPT1-like protein [Homo sapiens]	5	2	1	1	1	0	0	0	0	0	3.15085e+06	0	0						1			140	15.7589	6.18896
254553431	THUMP domain-containing protein 2 [Homo sapiens]	2.39	1	1	1	2	0	2.38968e+06	0	1.17635e+06	0	0	0	0		1		1					503	56.3974	7.81104
25470890	DAZ-associated protein 1 isoform a [Homo sapiens]	23.81	2	6	6	15	6.82801e+07	0	5.65467e+07	0	5.25096e+06	0	1.01034e+07	0	8		5		1		1		378	40.5038	8.27979
255003738	polypyrimidine tract-binding protein 3 isoform 2 [Homo sapiens]	16.22	6	2	10	54	4.96107e+07	5.94589e+08	2.64551e+07	6.80443e+08	1.91823e+07	1.03892e+08	2.10513e+07	9.19615e+07	4	12	3	18	2	9	1	5	524	56.7855	9.20264
255308875	7-dehydrocholesterol reductase [Homo sapiens]	4.21	1	2	2	3	3.14558e+07	0	2.139e+07	0	0	0	0	0	2		1						475	54.4538	8.70459
255652953	zinc finger CCCH domain-containing protein 18 [Homo sapiens]	2.2	1	2	2	2	8.52347e+06	0	0	0	0	0	0	0	2								953	106.316	8.32373
255653002	glycogen phosphorylase, liver form isoform 2 [Homo sapiens]	36.04	4	20	29	60	1.02139e+08	1.15527e+07	5.8914e+07	2.4192e+06	7.79724e+06	0	5.55751e+06	0	26	4	22	4	3		1		813	93.0751	7.29834
255918129	lipase maturation factor 2 [Homo sapiens]	1.13	1	1	1	3	0	0	1.12025e+07	0	1.24095e+07	0	8.97787e+06	0			1		1		1		707	79.6475	10.0962
255918141	chromosome alignment-maintaining phosphoprotein 1 [Homo sapiens]	4.68	1	4	4	4	9.71744e+06	0	0	0	0	0	0	0	3		1						812	89.0429	8.44092
255982614	putative pre-mRNA-splicing factor ATP-dependent RNA helicase DHX16 isoform 1 [Homo sapiens]	10.57	2	11	12	31	1.09822e+08	2.29512e+07	6.35837e+07	1.07199e+07	7.24872e+06	0	1.05714e+07	0	13	1	9	2	4		2		1041	119.189	6.80029
256222019	ras-related protein Rab-10 [Homo sapiens]	32.5	14	4	8	32	1.19265e+08	4.31958e+07	6.20294e+07	2.73038e+07	9.18288e+07	1.8671e+07	5.33528e+07	15441978	9	2	7	1	8	1	3	1	200	22.5266	8.38232
256222415	filamin-B isoform 4 [Homo sapiens]	3.41	4	5	9	18	1.1634e+07	0	6.91144e+06	0	2.00342e+07	2.25051e+06	2.24023e+07	0	1		2		8	1	6		2578	275.496	5.78271
256223453	probable ATP-dependent RNA helicase DDX20 [Homo sapiens]	13.71	1	10	10	19	5.91446e+07	0	2.33363e+07	1.63403e+06	0	0	0	0	10		6	1	1		1		824	92.1825	6.94678
256419016	metal-response element-binding transcription factor 2 isoform c [Homo sapiens]	3.87	3	2	2	2	1.22592e+07	0	5.73635e+06	0	0	0	0	0	1		1						491	55.6888	8.47021
256773176	WD repeat-containing protein 46 isoform 1 [Homo sapiens]	27.7	2	15	15	31	6.56231e+07	0	4.63282e+07	6.73342e+06	1.33435e+06	0	3.24868e+06	0	13		13	3	1		1		610	68.0288	9.67139
256773275	probable ATP-dependent RNA helicase DDX28 [Homo sapiens]	8.15	1	5	5	8	0	4.82369e+06	0	3.7351e+06	0	0	0	0		5		3					540	59.5445	10.4185
256818782	PAP-associated domain-containing protein 5 isoform b [Homo sapiens]	2.92	2	1	1	2	4.14646e+06	0	3.78933e+06	0	0	0	0	0	1		1						651	70.7635	9.51025
257196151	immunoglobulin-like and fibronectin type III domain-containing protein 1 [Homo sapiens]	0.46	1	1	1	2	0	0	6.65818e+07	0	0	0	5.01486e+07	0			1				1		3708	383.568	5.98584
257467482	protein argonaute-2 isoform 2 [Homo sapiens]	1.94	5	2	2	2	1.00753e+07	0	0	0	0	0	0	0	1						1		825	93.5601	9.26123
25777602	26S proteasome non-ATPase regulatory subunit 2 [Homo sapiens]	26.87	1	22	22	64	9.33286e+07	2.93298e+06	5.89722e+07	2.93281e+06	1.68586e+07	0	9.31982e+06	0	22	7	21	3	7		4		908	100.136	5.19873
25777612	26S proteasome non-ATPase regulatory subunit 3 [Homo sapiens]	50.75	1	31	31	110	1.60409e+08	4.82924e+06	1.35243e+08	1.27625e+07	2.75107e+07	2.82198e+06	1.85048e+07	0	36	6	26	15	14	4	9		534	60.9395	8.44092
25777615	26S proteasome non-ATPase regulatory subunit 7 [Homo sapiens]	15.74	1	5	5	7	2.30173e+07	0	2.50561e+07	0	0	0	2.55109e+06	0	3		3				1		324	37.0025	6.771
25777671	serine/threonine-protein phosphatase 1 regulatory subunit 10 [Homo sapiens]	6.6	1	6	6	9	4.44982e+07	0	1.0717e+07	0	1.52207e+06	0	0	0	6		2		1				940	98.996	9.17334
25777730	aldehyde dehydrogenase X, mitochondrial precursor [Homo sapiens]	17.41	6	8	9	17	2.35641e+07	5.06965e+06	5.1474e+06	13619616	0	1.12656e+06	0	0	3	2	1	10		1			517	57.2132	6.99072
258613943	aspartyl/asparaginyl beta-hydroxylase isoform f [Homo sapiens]	18.11	9	11	12	20	2.83791e+07	0	2.159e+07	0	1.93498e+07	0	9.80401e+06	0	4		2		11		3		729	83.2162	4.91943
258645172	2-oxoisovalerate dehydrogenase subunit alpha, mitochondrial isoform 2 precursor [Homo sapiens]	2.25	2	1	1	1	3.80257e+06	0	0	0	0	0	0	0	1								444	50.3682	8.26514
259013537	thymidylate kinase isoform 2 [Homo sapiens]	31.38	2	6	6	13	2517839	1.23597e+07	0	7.77127e+06	3.89315e+06	3.08163e+06	0	0	1	4		5	2	1			188	21.051	8.74854
259013556	fragile X mental retardation syndrome-related protein 2 [Homo sapiens]	21.4	1	7	12	35	8.40109e+07	4.7505e+06	2.33675e+07	7.94097e+06	3.87565e+07	2.68469e+06	25061932	0	12	3	4	3	10	1	2		673	74.178	6.22705
259089405	probable E3 ubiquitin-protein ligase HERC6 isoform 2 [Homo sapiens]	0.71	2	1	1	1	0	0	0	0	5.90868e+06	0	0	0					1				986	111.012	7.95752
259089438	transmembrane protein 14C [Homo sapiens]	8.93	1	1	1	2	0	0	7.76082e+06	0	5.65608e+06	0	0	0			1		1				112	11.557	9.87646
259155302	nuclear factor NF-kappa-B p105 subunit isoform 2 [Homo sapiens]	1.65	2	1	1	1	0	0	0	0	0	0	0	0	1								968	105.29	5.40186
259155315	mitochondrial 2-oxoglutarate/malate carrier protein isoform 2 [Homo sapiens]	47.85	3	12	12	34	6.67719e+07	0	8.3333e+07	4.21372e+06	1.92552e+07	6.39906e+06	2.16216e+07	0	12		12	3	4	1	2		303	32.9633	9.87646
259490234	dachshund homolog 1 isoform c [Homo sapiens]	2.17	5	1	1	1	7.09524e+06	0	0	0	0	0	0	0	1								506	51.9734	8.79248
259906024	apoptotic chromatin condensation inducer in the nucleus isoform 5 [Homo sapiens]	18.35	5	10	10	25	4.83117e+07	0	2.82541e+07	0	4.01609e+06	0	0	0	13		11		1				583	67.5255	7.59131
260166619	zinc phosphodiesterase ELAC protein 2 isoform 3 [Homo sapiens]	0.89	3	1	1	1	0	0	2.65797e+06	0	0	0	0	0			1						786	87.508	7.97217
260275230	enoyl-CoA delta isomerase 2, mitochondrial isoform 1 [Homo sapiens]	5.49	2	2	2	2	1.11323e+07	0	0	0	0	0	0	0	2								364	40.1576	8.76318
260436860	AP-1 complex subunit beta-1 isoform b [Homo sapiens]	12.78	3	4	12	17	4.54854e+07	0	2.53152e+07	0	11517749	0	0	0	10		6		1				939	103.468	5.16064
260436922	suprabasin isoform 1 precursor [Homo sapiens]	27.29	3	7	8	17	10587795	1.19871e+06	6.61269e+06	0	9.23377e+06	1.69343e+06	9.52739e+06	2.94411e+06	1	2	3		3	1	3	4	590	60.5046	7.00537
26051233	serine beta-lactamase-like protein LACTB, mitochondrial isoform b [Homo sapiens]	2.68	2	1	1	1	0	0	0	0	0	1.40204e+06	0	0						1			373	41.2132	8.17725
26051235	nuclear pore complex protein Nup133 [Homo sapiens]	4.58	1	4	4	6	1.0838e+07	0	1.07023e+07	0	3.0552e+06	0	0	0	3		2		1				1156	128.898	5.09717
26051237	nucleoporin p54 isoform 1 [Homo sapiens]	8.28	1	4	4	6	0	3.54927e+06	0	2.71524e+06	0	0	0	0		3		3					507	55.4014	7.02002
26051240	tumor necrosis factor alpha-induced protein 2 [Homo sapiens]	7.03	1	4	4	4	0	0	0	0	7.02241e+06	0	0	0					4				654	72.6161	6.45557
26051278	nuclear envelope pore membrane protein POM 121 isoform 2 [Homo sapiens]	1.83	3	2	2	3	1.91177e+07	0	1.07991e+07	0	0	0	0	0	2		1						984	98.9766	9.84717
260593665	xaa-Pro dipeptidase isoform 3 [Homo sapiens]	2.33	3	1	1	2	0	1949736	0	2.35985e+06	0	0	0	0		1		1					429	47.2304	6.07471
260656005	NADH dehydrogenase [ubiquinone] flavoprotein 1, mitochondrial isoform 2 precursor [Homo sapiens]	16.26	2	7	7	13	6.59617e+07	0	4.05868e+07	0	0	0	8.39892e+06	0	6		6				1		455	49.8363	8.20654
260656028	hydroxymethylglutaryl-CoA synthase, mitochondrial isoform 2 precursor [Homo sapiens]	1.93	2	1	1	1	0	0	0	0	5.29335e+06	0	0	0					1				466	52.4483	7.88428
260656039	neuropathy target esterase isoform c [Homo sapiens]	1.23	4	1	1	1	0	0	0	0	8.88455e+06	0	0	0					1				1300	143.261	7.73779
260763955	NADH dehydrogenase [ubiquinone] 1 alpha subcomplex subunit 13 [Homo sapiens]	9.72	1	1	1	1	3.78777e+07	0	0	0	0	0	0	0	1								144	16.6876	8.42627
260764007	crossover junction endonuclease EME1 isoform 2 [Homo sapiens]	1.23	2	1	1	1	6.60933e+06	0	0	0	0	0	0	0	1								570	63.2122	7.04932
26080431	ATPase family AAA domain-containing protein 5 [Homo sapiens]	0.6	1	1	1	1	0	0	1.52155e+06	0	0	0	0	0			1						1844	207.441	9.18799
260898743	NADH dehydrogenase [ubiquinone] iron-sulfur protein 2, mitochondrial isoform 2 precursor [Homo sapiens]	15.32	2	7	7	17	6.65966e+07	0	3.91206e+07	0	2.23328e+06	0	0	0	8		8		1				457	51.8185	8.14795
261278315	U3 small nucleolar RNA-associated protein 14 homolog A isoform 2 [Homo sapiens]	27.54	3	16	16	37	4.24503e+07	1.37685e+06	3.66216e+07	3.03775e+06	6.11612e+06	0	3.31756e+06	0	16	2	13	3	2		1		719	81.9549	7.85498
261862352	serine hydroxymethyltransferase, mitochondrial isoform 3 [Homo sapiens]	44.1	7	17	19	38	3.2191e+07	8.8436e+06	0	4.48761e+07	0	6.23433e+06	0	2.11826e+06	5	5		23		4		1	483	53.4214	8.14795
261878481	probable ATP-dependent RNA helicase DHX40 isoform 2 [Homo sapiens]	6.98	3	4	4	5	9.83556e+06	0	4.92364e+06	0	0	0	0	0	3		1					1	702	80.1695	8.49951
262050666	microtubule-associated tumor suppressor 1 isoform 6 [Homo sapiens]	2.17	5	1	1	1	0	0	1.75689e+07	0	0	0	0	0			1						415	48.02	7.76709
262073007	monocarboxylate transporter 1 [Homo sapiens]	8.4	1	5	5	18	1.33954e+08	0	6.97681e+07	3.11141e+06	0	0	1.47547e+07	0	9		6	1			2		500	53.9089	8.66064
262073108	histone deacetylase 8 isoform 4 [Homo sapiens]	14.38	4	1	1	1	1.24451e+07	0	0	0	0	0	0	0	1								146	16.0397	5.13525
262359914	excitatory amino acid transporter 1 isoform 2 [Homo sapiens]	2.41	2	1	1	4	0	1.33732e+06	1.39022e+06	779750	2.03632e+06	0	0	0		1	1	1	1				497	55.1133	9.01221
262359929	protein ELYS [Homo sapiens]	0.92	1	2	2	2	13557572	0	0	0	0	0	0	0	1						1		2275	253.303	6.63916
262399361	dual specificity protein kinase TTK isoform 2 [Homo sapiens]	3.15	2	2	2	2	63563298	0	2.62181e+06	0	0	0	0	0	1		1						856	96.883	8.1626
26638657	39S ribosomal protein L20, mitochondrial [Homo sapiens]	5.37	1	1	1	2	0	0	7.30772e+06	0	1.039e+07	0	0	0			1		1				149	17.4316	10.8579
26638659	39S ribosomal protein L40, mitochondrial [Homo sapiens]	11.65	1	2	2	4	1.37633e+07	0	3.419e+06	0	2.95894e+06	0	0	0	1		2		1				206	24.4752	9.62744
266453278	ataxin-10 isoform 2 [Homo sapiens]	3.89	3	1	2	3	1.62011e+07	0	0	0	3.60003e+06	0	0	0	2				1				411	46.2572	5.08447
266453768	6-phosphofructokinase, muscle type isoform 2 [Homo sapiens]	32.56	2	19	23	63	1.10928e+08	6.74616e+06	6.40402e+07	8.28617e+06	2.04387e+07	2.33253e+06	1.36257e+07	0	22	5	15	6	11	1	3		780	85.1284	7.98682
26667177	39S ribosomal protein L46, mitochondrial [Homo sapiens]	23.66	1	5	5	11	2.23341e+07	0	3.4374e+07	0	2.66326e+06	0	0	0	5		3	1	2				279	31.6854	7.04932
26667186	calcium/calmodulin-dependent protein kinase type II subunit delta isoform 1 [Homo sapiens]	20.08	7	6	10	23	6.07811e+07	1.37488e+07	3.29812e+07	6.57892e+06	0	3.39792e+06	0	0	9	2	6	4		2			478	54.0935	7.25439
26667191	calcium/calmodulin-dependent protein kinase type II subunit gamma isoform 4 [Homo sapiens]	20.61	6	6	10	22	5.35485e+07	1.31888e+07	3.83178e+07	7.83439e+06	0	5.85304e+06	0	0	3	7	1	7		4			495	55.9255	7.18115
267844813	neuron navigator 1 isoform 2 [Homo sapiens]	0.81	2	1	1	1	0	0	0	1.89895e+06	0	0	0	0				1					1483	160.674	8.45557
267844826	metaxin-3 isoform 2 [Homo sapiens]	2.82	2	1	1	1	7.68382e+06	0	0	0	0	0	0	0	1								248	27.8834	7.79639
269846807	protein strawberry notch homolog 1 isoform 2 [Homo sapiens]	3.52	4	4	4	5	9.9201e+06	0	5.71411e+06	0	0	0	0	0	3		2						1392	154.088	7.88428
269846910	non-structural maintenance of chromosomes element 4 homolog A isoform 2 [Homo sapiens]	2.34	2	1	1	1	7.99563e+06	0	0	0	0	0	0	0	1								384	44.1451	5.43994
269847404	WD repeat-containing protein 76 isoform 2 [Homo sapiens]	1.42	2	1	1	2	0	0	0	1.03476e+06	3.57636e+06	0	0	0				1	1				562	62.5144	9.1001
269847750	protein CMSS1 isoform 2 [Homo sapiens]	10.34	2	3	3	6	1.81854e+07	0	2.02515e+07	0	0	0	0	0	3		3						261	29.9452	9.53955
269847874	probable ATP-dependent RNA helicase YTHDC2 [Homo sapiens]	10.14	1	13	13	16	3.1737e+07	0	9.30207e+06	1.11542e+06	0	0	0	0	10		5	1					1430	160.147	8.39697
270265879	NAD-dependent malic enzyme, mitochondrial isoform 2 precursor [Homo sapiens]	1.67	2	1	1	1	0	0	0	2.51281e+06	0	0	0	0				1					479	53.5517	8.54346
271398277	cytosolic non-specific dipeptidase isoform 2 [Homo sapiens]	2.05	2	1	1	2	0	0	0	2.03654e+06	0	1.75925e+06	0	0				1		1			391	43.8053	6.48096
271398379	nucleoporin NDC1 isoform 2 [Homo sapiens]	5.84	2	4	4	4	0	1.93792e+06	7.57761e+06	0	0	0	0	0		3	1						634	71.9462	9.05615
27262630	nuclear autoantigenic sperm protein isoform 3 [Homo sapiens]	2.23	3	1	1	1	0	0	2.05486e+07	0	0	0	0	0			1						449	48.7746	4.39893
27262651	ataxin-2-like protein isoform D [Homo sapiens]	7.76	6	7	7	10	3.13012e+07	0	1.55748e+07	3.54402e+06	0	0	0	0	7		2	1					1044	110.258	8.85107
27363461	mitochondrial import inner membrane translocase subunit TIM16 [Homo sapiens]	8.8	2	1	1	2	0	0	0	0	6.20233e+06	0	4.863e+06	0					1		1		125	13.8162	9.70068
27414497	zinc finger CCCH domain-containing protein 7A [Homo sapiens]	0.62	1	1	1	1	7.33475e+06	0	0	0	0	0	0	0	1								971	110.466	7.29834
27436873	E3 ubiquitin-protein ligase SHPRH isoform b [Homo sapiens]	0.78	2	1	1	1	3.66267e+06	0	0	0	0	0	0	0	1								1659	190.375	7.62061
27436901	39S ribosomal protein L12, mitochondrial [Homo sapiens]	11.11	1	3	3	8	3.08015e+07	0	1.49896e+07	0	7.09282e+06	0	0	0	3		4		1				198	21.3346	8.86572
27436946	lamin isoform A [Homo sapiens]	60.69	4	50	52	176	7.64804e+07	6.67613e+06	5.31277e+07	3.06072e+06	1.51781e+08	1.90273e+07	1.29547e+08	3.46711e+06	13	10	16	2	66	16	48	5	664	74.0947	7.02002
27477041	AP-2 complex subunit alpha-2 isoform 2 [Homo sapiens]	21.09	2	8	15	27	3.10496e+07	788955	1.83785e+07	1.02126e+06	1.30624e+07	0	1.06585e+07	0	11	2	7	1	5		1		939	103.895	6.96143
27477070	TATA-binding protein-associated factor 172 [Homo sapiens]	0.76	1	2	2	2	5023725	0	0	0	0	0	0	0	2								1849	206.756	6.52197
27477134	nuclear pore membrane glycoprotein 210 precursor [Homo sapiens]	10.97	1	19	19	34	4.67294e+07	0	3.99786e+07	0	1.72917e+07	0	1.28494e+07	0	10		12		8		4		1887	204.983	6.81494
27477136	zinc finger CCCH-type antiviral protein 1 isoform 1 [Homo sapiens]	30.6	3	28	28	88	2.75925e+07	0	1.36095e+07	1.52757e+06	9.85796e+07	1.11684e+07	1.23979e+08	4.35274e+06	11		6	2	27	11	25	6	902	101.367	8.39697
27501458	chromosome transmission fidelity protein 18 homolog [Homo sapiens]	3.08	1	4	4	5	1.42439e+07	0	5.4032e+06	0	0	0	0	0	4		1						975	107.317	7.21045
27597059	dnaJ homolog subfamily C member 9 [Homo sapiens]	35.77	1	11	11	24	7.60167e+07	0	9.93611e+07	0	0	0	0	0	11		13						260	29.8911	5.73193
27597090	transcription elongation factor SPT6 [Homo sapiens]	0.46	1	1	1	1	0	0	2.36684e+07	0	0	0	0	0			1						1726	198.949	4.90674
27735067	uncharacterized protein C19orf21 [Homo sapiens]	5.6	1	3	3	5	0	0	0	0	7.76736e+06	0	3.04597e+06	0					3		2		679	75.311	6.82959
27777657	serpin A12 precursor [Homo sapiens]	4.11	1	2	2	2	0	0	0	0	5.63856e+06	0	0	0					1		1		414	47.145	9.29053
27777675	vomeronasal type-1 receptor 5 [Homo sapiens]	1.68	2	1	1	1	2.55057e+07	0	0	0	0	0	0	0	1								357	40.7516	9.20264
27881482	probable ATP-dependent RNA helicase DDX58 [Homo sapiens]	4.11	1	3	3	3	0	0	0	0	5.74509e+06	0	0	0					3				925	106.531	6.40479
27881506	ATP-binding cassette sub-family F member 2 isoform a [Homo sapiens]	23.92	2	16	16	35	1.05342e+08	5.35269e+06	5.92439e+07	5.8425e+06	3.06732e+07	0	1.38122e+07	0	14	1	10	2	6		2		623	71.2446	7.37158
27883842	polycomb complex protein BMI-1 [Homo sapiens]	2.45	3	1	1	1	7.63716e+06	0	0	0	0	0	0	0	1								326	36.9254	8.63135
27883866	synembryn-A [Homo sapiens]	2.79	2	1	2	5	1.09003e+08	0	9.57302e+06	0	2.59131e+06	629814	0	0	2		1		1	1			537	60.3338	5.32568
27886582	39S ribosomal protein L39, mitochondrial isoform a [Homo sapiens]	3.25	2	1	1	2	6.78941e+06	0	8.56391e+06	0	0	0	0	0	1		1						338	38.6967	7.6499
27886588	protein-tyrosine kinase 2-beta isoform b [Homo sapiens]	0.83	5	1	1	2	1.68589e+07	0	9.34611e+06	0	0	0	0	0	1		1						967	111.112	5.90967
27894310	interleukin-36 receptor antagonist protein [Homo sapiens]	11.61	1	1	1	1	0	0	7.92151e+06	0	0	0	0	0			1						155	16.9515	5.19873
28076869	serpin B4 [Homo sapiens]	33.08	1	4	18	32	1.97444e+07	0	1.0338e+08	0	1.44286e+07	0	2.3439e+07	3.71459e+06	2		20		5		4	1	390	44.8255	6.21436
281182404	gamma-taxilin isoform 1 [Homo sapiens]	12.69	2	6	7	11	4.80931e+07	1.4629e+06	1.47201e+07	0	0	0	0	0	7	1	3						528	60.5481	7.51807
281604151	serine/threonine-protein phosphatase PGAM5, mitochondrial isoform 3 [Homo sapiens]	12.16	4	4	4	5	0	0	3.64941e+07	0	3.93135e+06	0	0	0			4		1				255	28.0025	7.25439
28173554	histone H2B type 3-B [Homo sapiens]	66.67	5	2	15	173	2.3217e+10	8.58744e+07	1.61645e+10	9.01233e+07	5.84914e+09	9.06219e+07	3.08554e+09	2.11953e+06	43	8	53	8	35	2	23	1	126	13.8995	10.3159
28178821	isocitrate dehydrogenase [NAD] subunit beta, mitochondrial isoform a precursor [Homo sapiens]	39.74	3	16	16	32	6.05287e+07	0	3.62399e+07	0	5.76012e+06	0	1.17051e+07	0	21		7		3		1		385	42.1566	8.45557
28178825	isocitrate dehydrogenase [NADP] cytoplasmic [Homo sapiens]	15.46	1	4	6	11	4.38507e+07	9.12193e+06	2.48389e+07	0	5.93653e+06	0	8.34834e+06	0	2	1	2		2		4		414	46.6295	7.00537
28178832	isocitrate dehydrogenase [NADP], mitochondrial precursor [Homo sapiens]	37.39	1	14	16	29	5.54572e+07	9.12193e+06	3.63924e+07	0	0	0	1.06466e+07	0	16	1	11				1		452	50.8769	8.68994
28178838	isocitrate dehydrogenase [NAD] subunit gamma, mitochondrial isoform b precursor [Homo sapiens]	6.32	2	3	3	6	3.57777e+07	0	2.52129e+07	0	0	0	5.61772e+06	0	3		2				1		380	41.4415	8.82178
28195394	histone H2A type 2-B [Homo sapiens]	45.38	2	2	6	44	1.39106e+10	177873834	9.88114e+09	1.42027e+08	3.37883e+09	6.55062e+07	3.97536e+09	4.504e+07	15	2	11	3	7	2	3	1	130	13.9868	10.8872
28212272	nucleolar protein 9 [Homo sapiens]	2.36	1	1	1	3	3871129	0	3.39125e+06	0	0	0	0	0	1		2						636	69.3945	7.28369
282403491	ribosomal biogenesis protein LAS1L isoform 2 [Homo sapiens]	13.53	3	7	7	13	3.57577e+07	1.9216e+06	1.74632e+07	2.6133e+06	0	0	0	0	6	1	5	1					717	81.1919	4.69092
283046708	la-related protein 4 isoform e [Homo sapiens]	2.92	6	1	1	3	2.41536e+06	591462	0	0	0	0	0	0	1	1	1						445	49.9202	5.42725
283135173	RNA-binding protein FUS isoform 3 [Homo sapiens]	15.33	3	9	11	61	2.85902e+08	1.22021e+07	2.9147e+08	1.66855e+07	4.87355e+07	7.19536e+06	6.96428e+07	5.71956e+06	15	1	17	7	8	2	9	2	522	53.1657	9.36377
283436222	ATPase family AAA domain-containing protein 3A isoform 2 [Homo sapiens]	50.17	3	12	36	168	1.92526e+08	7.08694e+07	1.90068e+08	1.61689e+07	5.55566e+07	1.48454e+07	6.33516e+07	3.62926e+06	36	30	36	10	22	10	23	1	586	66.1772	9.24658
28372497	E3 ubiquitin-protein ligase UBR1 [Homo sapiens]	1.14	1	2	2	2	3.31823e+06	0	0	0	0	0	0	0	2								1749	200.08	6.01123
28373194	proteasomal ubiquitin receptor ADRM1 precursor [Homo sapiens]	11.3	1	4	4	6	5.37533e+07	0	1.01826e+07	0	2.68216e+06	0	2.12128e+06	0	2		2		1		1		407	42.1268	5.07178
283806604	sphingomyelin phosphodiesterase 4 isoform 3 [Homo sapiens]	2.09	3	2	2	3	4.95874e+07	0	8.8076e+06	0	0	0	0	0	2		1						764	86.1385	8.646
283806679	cytoplasmic dynein 2 heavy chain 1 isoform 1 [Homo sapiens]	0.28	2	1	2	3	3.14885e+07	0	1.55405e+07	0	0	0	0	0	1		2						4307	492.311	6.53662
283806705	spermatid perinuclear RNA-binding protein isoform 2 [Homo sapiens]	21.43	2	10	17	50	1.74626e+08	4.41084e+06	1.46267e+08	1.00008e+07	6.46435e+06	0	2.46391e+07	972882	16	2	17	6	3		5	1	658	71.921	8.646
283837894	zinc finger MYM-type protein 3 isoform 2 [Homo sapiens]	0.59	2	1	1	1	1.75228e+07	0	0	0	0	0	0	0	1								1358	150.986	6.354
284055276	exonuclease 1 isoform a [Homo sapiens]	2.37	2	2	2	3	5.65338e+06	0	4.18867e+06	0	0	0	0	0	2		1						803	89.1751	8.42627
28416940	ribosome maturation protein SBDS [Homo sapiens]	18.8	1	5	5	12	3.87547e+07	0	4.87594e+07	0	1.38902e+07	0	9.11513e+06	1.3444e+06	3		6		1		1	1	250	28.7453	8.74854
284448553	NADH-cytochrome b5 reductase 3 isoform 2 [Homo sapiens]	20.5	3	5	5	6	0	0	1.85364e+07	0	0	0	0	0			6						278	31.6084	7.57666
28460688	alpha-taxilin [Homo sapiens]	16.3	1	8	9	12	3.23418e+07	2.67743e+06	9.74287e+06	0	0	0	0	0	9	1	2						546	61.8532	6.52197
284795266	signal recognition particle receptor subunit beta [Homo sapiens]	20.66	1	5	5	6	1.63983e+07	0	3.13695e+07	0	9.63507e+06	0	0	0	4		1		1				271	29.6838	9.0415
284813529	protein VPRBP isoform 2 [Homo sapiens]	1.33	2	2	2	3	8.09277e+06	0	2.43229e+06	0	3156807	0	0	0	1		1		1				1506	168.829	5.05908
284813531	DNA mismatch repair protein Msh3 [Homo sapiens]	12.4	1	11	11	14	2.95039e+07	0	5.22748e+06	0	0	0	0	0	11		3						1137	127.332	8.01611
284925165	SUN domain-containing protein 1 isoform c [Homo sapiens]	4.99	5	4	4	5	3.27592e+07	0	5777589	0	1.78808e+06	0	0	0	3		1		1				682	76.3545	6.63916
285002264	4-hydroxyphenylpyruvate dioxygenase isoform 2 [Homo sapiens]	2.54	2	1	1	2	0	0	0	7.82575e+06	5.31604e+06	0	0	0				1	1				354	40.4717	6.34131
28557745	zinc-binding alcohol dehydrogenase domain-containing protein 2 [Homo sapiens]	2.39	1	1	1	1	0	0	0	0	0	0	0	0	1								377	40.1148	8.17725
28558973	mediator of RNA polymerase II transcription subunit 14 [Homo sapiens]	0.76	1	1	1	1	6.00398e+06	0	0	0	0	0	0	0	1								1454	160.504	8.73389
28559039	mediator of RNA polymerase II transcription subunit 1 [Homo sapiens]	0.57	1	1	1	1	0	0	1.57021e+06	0	0	0	0	0			1						1581	168.373	8.73389
28559069	DNA (cytosine-5)-methyltransferase 3A isoform a [Homo sapiens]	1.43	1	1	1	1	0	0	0	0	0	0	0	0	1								912	101.793	6.56592
28872734	39S ribosomal protein L43, mitochondrial isoform a [Homo sapiens]	20.75	4	4	4	5	7.70122e+06	0	1.37387e+07	0	1.43626e+07	0	4.88905e+06	0	1		2		1		1		159	17.8423	9.87646
28872796	CCAAT/enhancer-binding protein beta [Homo sapiens]	4.64	3	1	2	3	0	0	0	0	8.97233e+06	0	1.2742e+07	0					1		2		345	36.0832	8.30908
28872812	MORC family CW-type zinc finger protein 3 [Homo sapiens]	3.51	1	3	3	4	1.31067e+07	0	7.37506e+06	0	0	0	0	0	3		1						939	107.045	5.60498
28875797	chromatin target of PRMT1 protein isoform 1 [Homo sapiens]	19.76	3	5	5	29	1.09279e+08	2.00596e+06	130766067	1.21486e+07	2.12774e+07	3.65454e+06	2.38688e+07	0	8	1	8	4	3	1	4		248	26.3803	12.2349
288915539	plastin-3 isoform 2 [Homo sapiens]	5.47	3	3	3	3	0	0	1.29958e+07	0	6.00357e+06	0	0	0			1		2				603	67.5566	5.65576
289176994	phosphorylase b kinase regulatory subunit alpha, skeletal muscle isoform isoform 3 [Homo sapiens]	1.56	3	2	2	2	3.71884e+06	0	0	0	0	0	0	0	2								1151	129.306	5.96045
289191297	integrator complex subunit 9 isoform 3 [Homo sapiens]	2.05	3	1	1	1	3502946	0	0	0	0	0	0	0	1								634	71.0913	6.02393
28933465	syntaxin-12 [Homo sapiens]	3.26	1	1	1	1	0	0	2.35396e+06	0	0	0	0	0			1						276	31.6223	5.59229
289547625	DNA-binding protein SATB2 [Homo sapiens]	5.73	3	4	4	6	1.44082e+07	0	1.18362e+07	0	0	0	0	0	3		3						733	82.504	6.90283
289577116	eukaryotic translation initiation factor 4 gamma 2 isoform 1 [Homo sapiens]	10.69	2	8	8	10	3.39058e+07	0	1.34573e+07	0	0	0	0	0	8		2						907	102.297	7.13721
29029559	exportin-2 isoform 1 [Homo sapiens]	32.23	2	26	26	77	2.06957e+08	1.04508e+07	1.31546e+08	1.04727e+07	1.75105e+07	0	0	0	34	8	24	7	4				971	110.346	5.77002
29029601	probable ATP-dependent RNA helicase DHX37 [Homo sapiens]	7.17	1	8	8	15	1.93515e+07	0	1.76996e+07	0	11927829	0	1.65384e+06	0	6		5		3		1		1157	129.464	8.104
290542345	YTH domain family protein 2 isoform 1 [Homo sapiens]	10.19	2	4	6	9	2.79815e+07	0	1.54693e+07	5.94605e+06	0	0	1.03981e+07	0	5		2	1			1		579	62.2957	8.79248
291045183	N-acetylserotonin O-methyltransferase-like protein isoform 3 [Homo sapiens]	1.49	2	1	1	1	0	0	1.02934e+07	0	0	0	0	0			1						605	67.15	6.13818
291084508	NF-kappa-B-repressing factor isoform 2 [Homo sapiens]	37.1	2	25	25	44	9.38385e+07	3.6329e+06	4.74352e+07	1.05731e+06	5.01422e+06	0	4.58102e+06	0	21	1	16	1	3		2		690	77.6242	8.79248
291084570	MAP7 domain-containing protein 3 isoform 2 [Homo sapiens]	6.06	3	5	5	6	1.77798e+07	0	7.42161e+06	0	2.85222e+06	0	0	0	4		1		1				858	96.6834	9.31982
291084635	60 kDa SS-A/Ro ribonucleoprotein isoform 4 [Homo sapiens]	37.84	4	17	17	38	0	4.1253e+07	0	2.88337e+07	0	4.7609e+06	0	4.71866e+06		16		19		1		2	518	58.4452	8.36768
291084655	polyadenylate-binding protein 4-like [Homo sapiens]	4.67	1	1	3	3	1.72412e+08	0	0	0	4.78639e+06	0	0	0	2				1				428	48.0734	9.1001
291084757	pyruvate dehydrogenase E1 component subunit alpha, somatic form, mitochondrial isoform 4 precursor [Homo sapiens]	45.68	5	24	24	52	1.43237e+08	0	9.23306e+07	0	0	0	0	0	30		22						359	40.1621	8.27979
291167749	zinc finger homeobox protein 4 [Homo sapiens]	0.44	1	1	1	1	0	0	0	0	2.1616e+06	0	0	0					1				3616	398.712	6.30322
291167764	kinesin-like protein KIF21A isoform 4 [Homo sapiens]	2.22	8	2	3	3	6.53211e+06	0	0	0	6.85259e+06	0	0	0	1				1		1		1621	180.625	6.32861
291190783	leucine-rich repeat-containing protein 16A isoform 2 [Homo sapiens]	1.47	2	2	2	2	0	0	0	0	8.01984e+06	0	5.10951e+06	0					1		1		1365	150.791	7.76709
291190787	probable E3 ubiquitin-protein ligase MYCBP2 [Homo sapiens]	0.26	1	1	1	1	2.50006e+06	0	0	0	0	0	0	0	1								4678	513.309	7.02002
291219929	rab-like protein 6 isoform 4 [Homo sapiens]	3.18	3	1	1	1	8.48883e+06	0	0	0	0	0	0	0	1								314	35.786	7.66455
291327466	mRNA-decapping enzyme 1A [Homo sapiens]	4.12	1	2	2	3	9.39314e+06	0	9.35963e+06	0	0	0	0	0	2		1						582	63.2392	6.25244
291575128	L-lactate dehydrogenase B chain [Homo sapiens]	39.22	1	14	14	40	5.27185e+07	0	1.317e+08	0	2.97627e+07	0	2.22775e+07	0	7		16		11		6		334	36.6151	6.04932
291621675	protrudin isoform g [Homo sapiens]	2.1	7	1	1	2	3.31493e+07	0	8.45108e+06	0	0	0	0	0	1		1						286	31.5914	4.85596
29171753	liprin-alpha-1 isoform a [Homo sapiens]	1.77	4	2	2	4	1.22591e+07	0	9.73605e+06	0	3.83475e+06	0	0	0	2		1		1				1185	133.887	6.25244
293336691	histone deacetylase 2 [Homo sapiens]	26.64	2	6	11	53	1.1214e+08	6.14763e+07	7.0558e+07	4.60865e+07	1.65251e+07	1.26069e+07	1.20124e+07	1.04669e+07	8	15	7	15	1	4	1	2	488	55.3288	5.90967
29337296	melanoma-associated antigen D4 isoform 2 [Homo sapiens]	1.08	3	1	1	1	2455839	0	0	0	0	0	0	0	1								739	81.0338	6.62451
294345475	galectin-3 isoform 2 [Homo sapiens]	16.5	2	3	3	7	0	0	1.3996e+07	0	1.14865e+07	0	1.11932e+07	0			1		4		2		200	20.5109	8.57275
294459921	ubiquitin-40S ribosomal protein S27a precursor [Homo sapiens]	58.33	4	17	17	133	3.40896e+09	1.22396e+08	1.37794e+09	5.37057e+07	7.28262e+08	3.65077e+07	4.07445e+08	4.01345e+07	53	9	24	7	21	5	12	2	156	17.9535	9.64209
294489346	motile sperm domain-containing protein 2 isoform 2 [Homo sapiens]	1.76	2	1	1	1	0	0	3.40269e+06	0	0	0	0	0			1						455	52.0877	6.13818
294660765	abhydrolase domain-containing protein 16A isoform b [Homo sapiens]	10.86	2	6	6	13	0	5.44195e+06	0	4.32876e+06	0	6.70811e+06	0	4.37048e+06		4		3		4		2	525	59.3451	7.84033
295054220	telomere-associated protein RIF1 isoform 2 [Homo sapiens]	3.27	2	7	7	7	1.18683e+07	0	3.9405e+06	0	2.1141e+07	0	0	0	4		2		1				2446	271.52	5.41455
29540566	armadillo repeat-containing X-linked protein 3 [Homo sapiens]	3.43	1	1	1	1	0	0	9.95388e+06	0	0	0	0	0			1						379	42.4739	8.36768
29550850	Golgi membrane protein 1 [Homo sapiens]	1.75	1	1	1	1	0	0	0	0	2.4977e+06	0	0	0					1				401	45.3058	4.97021
29558022	protein phosphatase 1B isoform 2 [Homo sapiens]	54.78	6	1	18	75	0	0	1.19548e+08	8.67012e+07	3.87265e+07	3.47666e+07	9.40638e+07	5.58791e+07			12	21	11	8	12	11	387	42.7437	5.19873
29568103	U1 small nuclear ribonucleoprotein 70 kDa [Homo sapiens]	7.78	1	4	4	6	1.57433e+07	0	1.57717e+07	0	8.50588e+06	0	0	0	2		2		2				437	51.5258	9.93506
29570791	casein kinase II subunit alpha isoform a [Homo sapiens]	30.43	3	8	8	16	5.03075e+07	0	3.81783e+07	0	7.21679e+06	0	0	0	8		7		1				391	45.1148	7.73779
29570798	amidophosphoribosyltransferase proprotein [Homo sapiens]	8.32	1	4	4	7	0	4.44652e+06	0	3.7573e+06	0	0	0	0		4		3					517	57.3624	6.75635
295821189	S-methylmethionine--homocysteine S-methyltransferase BHMT2 isoform 2 [Homo sapiens]	11.71	2	1	3	10	0	5.77069e+06	9.96352e+06	8.23044e+06	2.46699e+07	0	3.12462e+07	0	1	1	1	1	3		3		299	33.1455	5.97314
295821202	cystathionine beta-synthase [Homo sapiens]	17.79	1	11	11	30	5.78962e+07	2.30538e+07	5.47217e+07	1.22831e+07	0	0	0	0	5	13	10	2					551	60.5482	6.65381
295821207	cell division control protein 45 homolog isoform 3 [Homo sapiens]	5.77	3	3	3	8	2.38778e+07	0	1.80899e+07	1.68761e+06	5.50058e+06	0	0	0	3		3	1	1				520	60.206	5.80811
295842266	enoyl-CoA delta isomerase 1, mitochondrial isoform 2 precursor [Homo sapiens]	2.81	2	1	1	1	0	0	7.68191e+06	0	0	0	0	0			1						285	30.8763	8.89502
296010848	asparagine synthetase [glutamine-hydrolyzing] isoform b [Homo sapiens]	47.04	3	22	22	39	0	6.24223e+07	0	4.61176e+07	0	0	0	0		23		16					540	62.1287	7.06396
296010882	zinc finger X-chromosomal protein isoform 2 [Homo sapiens]	2.78	6	1	1	2	0	0	11548376	0	0	0	0	0			2						576	66.0224	8.42627
296080714	GPI transamidase component PIG-T isoform 4 precursor [Homo sapiens]	5.67	4	3	3	4	0	0	1.06077e+07	0	5.63331e+06	0	0	0			3		1				476	54.084	8.20654
296278252	uncharacterized protein CXorf57 isoform 2 [Homo sapiens]	2.77	2	2	2	2	0	0	6.11305e+06	0	0	0	0	0			2						758	86.5192	8.27979
296317339	voltage-dependent anion-selective channel protein 2 isoform 2 [Homo sapiens]	30.95	2	8	9	28	1.38132e+08	1.59257e+06	1.5112e+08	0	1.97509e+07	0	1.96886e+07	0	11	1	10		3		3		294	31.5465	7.56201
296434309	FAD synthase isoform 3 [Homo sapiens]	5.61	4	2	2	2	0	0	0	1.52977e+06	0	0	0	0				2					446	49.1671	5.96045
296434319	transcriptional enhancer factor TEF-1 [Homo sapiens]	7.98	5	1	3	5	0	2.85228e+06	0	3.44171e+06	0	1.37989e+06	0	0		3		1		1			426	47.915	8.14795
29648305	zinc finger CCHC domain-containing protein 3 [Homo sapiens]	9.18	3	4	4	7	2.64757e+07	0	1.07553e+07	0	0	0	0	0	4		3						403	43.5199	8.52881
296531465	band 4.1-like protein 5 isoform 3 [Homo sapiens]	3.37	5	2	2	3	6.94903e+06	1.75666e+06	0	0	0	0	0	0	1	2							505	57.8494	9.1001
296841075	WD repeat-containing protein 44 isoform 3 [Homo sapiens]	1.46	3	1	1	1	0	0	0	253011	0	0	0	0				1					824	91.2157	5.49072
29725609	epidermal growth factor receptor isoform a precursor [Homo sapiens]	4.13	8	5	5	6	0	0	0	0	1.3738e+07	0	8952853	0					5		1		1210	134.19	6.68311
297307111	terminal uridylyltransferase 7 isoform 1 [Homo sapiens]	1.27	2	2	2	3	2.54001e+06	0	3.61659e+06	0	0	0	0	0	1		2						1495	171.122	6.82959
29788768	tubulin beta-2B chain [Homo sapiens]	54.16	2	2	25	275	2.54816e+09	3.3442e+07	1.38973e+09	9.70078e+07	5.49749e+08	1.1142e+08	4.45923e+08	4.39332e+06	83	19	64	19	36	17	35	2	445	49.9209	4.89404
29788785	tubulin beta chain [Homo sapiens]	54.73	2	6	27	354	2.68778e+09	3.3442e+07	1.61803e+09	1.06238e+08	5.49749e+08	1.28128e+08	4.55146e+08	4.39332e+06	103	20	85	22	52	24	46	2	444	49.639	4.89404
29789283	WD repeat-containing protein 75 [Homo sapiens]	10.6	1	8	8	12	5.21636e+07	0	2.04603e+07	0	0	0	0	0	7		5						830	94.4385	5.96045
298231213	mitochondrial import inner membrane translocase subunit TIM14 isoform 2 [Homo sapiens]	8.79	2	1	1	2	1.16277e+07	0	0	0	5.10317e+06	0	0	0	1				1				91	10.0724	10.0522
29824427	cytoplasmic dynein 2 light intermediate chain 1 isoform 2 [Homo sapiens]	4.98	3	1	1	1	0	0	4338026	0	0	0	0	0			1						201	22.4186	7.37158
29826282	protein phosphatase 1G [Homo sapiens]	1.83	1	1	1	1	6.404e+06	0	0	0	0	0	0	0	1								546	59.2347	4.36084
29826287	39S ribosomal protein L47, mitochondrial isoform a [Homo sapiens]	22.4	2	6	6	9	2.12363e+07	0	2.85985e+06	0	9.34225e+06	0	9.98719e+06	0	4		1		3		1		250	29.4319	10.3745
29826323	alpha-adducin isoform c [Homo sapiens]	8.08	4	4	4	4	6.63067e+06	0	0	0	0	0	0	0	4								631	69.9413	6.45557
29826335	eukaryotic translation initiation factor 2 subunit 2 [Homo sapiens]	27.63	1	10	10	26	1.801e+08	0	5.85197e+07	8.36042e+06	8.74866e+06	5.28028e+06	9.7819e+06	0	12		6	1	3	1	3		333	38.3644	5.79541
29837655	polymerase delta-interacting protein 3 isoform 1 [Homo sapiens]	44.42	2	17	17	42	7.59138e+07	0	6.43517e+07	0	3.88023e+06	0	6.97609e+06	0	17		17		4		4		421	46.0605	9.99365
298566315	bifunctional UDP-N-acetylglucosamine 2-epimerase/N-acetylmannosamine kinase isoform 5 [Homo sapiens]	1.63	5	1	1	2	1.02144e+07	0	0	0	3.36169e+06	0	0	0	1				1				612	66.7416	6.80029
29893564	microspherule protein 1 isoform 1 [Homo sapiens]	4.76	3	2	2	2	0	1.42775e+06	0	3.35433e+06	0	0	0	0		1		1					462	51.7712	9.37842
299829255	probable ATP-dependent RNA helicase DHX35 isoform 2 [Homo sapiens]	1.34	2	1	1	1	0	0	0	0	0	0	0	0			1						672	75.3922	8.646
299829279	neutrophil cytosol factor 2 isoform 3 [Homo sapiens]	1.57	4	1	1	1	0	0	0	0	0	0	0	0	1								445	50.3055	5.36377
299890871	dynactin subunit 1 isoform 5 [Homo sapiens]	11.49	10	12	13	23	5.48634e+07	0	3.2629e+07	2.60762e+06	5.51285e+06	0	0	0	12		7	2	2				1236	136.735	5.40186
300116164	origin recognition complex subunit 4 isoform 2 [Homo sapiens]	3.41	3	1	1	1	6.08453e+06	0	0	0	0	0	0	0	1								352	40.844	6.53662
300192933	AFG3-like protein 2 [Homo sapiens]	11.29	4	9	9	17	7.7395e+07	3.03638e+06	3.00487e+07	2.29682e+06	4.26393e+06	0	0	0	9	1	4	1	2				797	88.5282	8.66064
300244569	serine/arginine-rich splicing factor 11 isoform 2 [Homo sapiens]	1.66	2	1	1	1	1.54095e+07	0	0	0	0	0	0	0	1								483	53.3821	10.521
300360505	importin-8 isoform 2 [Homo sapiens]	6.01	2	3	3	4	9.79393e+06	0	2.86401e+06	0	0	0	0	0	3		1						832	95.9745	4.97021
300360515	actin-related protein 2/3 complex subunit 1A isoform 2 [Homo sapiens]	7.58	2	2	2	3	4.30864e+06	0	9.38026e+06	0	0	0	0	0	1		2						356	39.6338	8.22119
300388142	transcriptional repressor CTCF isoform 2 [Homo sapiens]	6.02	13	3	3	9	2.46726e+07	0	1.01988e+07	1.89401e+06	0	0	0	0	4		4	1					399	45.9683	8.42627
300388183	26S proteasome non-ATPase regulatory subunit 1 isoform 2 [Homo sapiens]	3.9	2	3	3	6	1.12307e+07	0	1.10944e+07	1.19309e+06	0	0	0	0	3	1	1	1					922	102.193	5.2749
30061567	la-related protein 1B isoform 1 [Homo sapiens]	4.49	3	1	4	7	4.3107e+07	0	1.93125e+07	0	0	0	0	0	4		3						914	105.257	7.60596
300863096	cyclin-dependent kinase inhibitor 2A isoform p14ARF [Homo sapiens]	16.67	1	3	3	6	5.11479e+06	0	0	0	2.7362e+07	0	1.08162e+07	0	1				4		1		132	13.8946	12.4106
300863105	sterile alpha motif domain-containing protein 9 [Homo sapiens]	5.54	2	8	8	8	0	0	0	0	5.68304e+06	0	0	0					6		2		1589	184.165	7.82568
30089999	actin-like protein 6A isoform 2 [Homo sapiens]	10.08	3	3	3	5	2.99576e+07	0	1.65742e+07	0	7.33964e+06	0	0	0	2		2		1				387	43.2084	6.13818
300934762	coronin-1A [Homo sapiens]	11.5	1	5	5	5	0	0	0	0	0	0	1.59669e+07	0							5		461	50.9938	6.68311
301129172	death-inducer obliterator 1 isoform b [Homo sapiens]	3.78	3	4	4	4	4.06102e+07	0	3.89541e+06	0	2.21282e+06	0	0	0	2		1		1				1189	129.1	8.47021
301129207	uridine-cytidine kinase-like 1 isoform 2 [Homo sapiens]	4.32	2	3	3	4	0	3.62469e+06	0	1.92073e+06	0	0	0	0		3		1					533	59.4288	7.97217
301171467	ATP-dependent RNA helicase DDX3X isoform 2 [Homo sapiens]	50.53	8	33	34	178	5.30242e+08	3.66713e+07	3.47596e+08	4.73594e+07	7.04738e+07	1.21109e+07	5.15562e+07	0	43	16	47	25	23	3	20	1	661	73.111	7.18115
301336155	tRNA (cytosine(34)-C(5))-methyltransferase isoform 2 [Homo sapiens]	31.42	3	21	21	58	6.4995e+07	3.45355e+06	5.27499e+07	3.70387e+06	4.01195e+07	2.24369e+06	2.36396e+07	0	16	1	14	4	15	1	7		732	82.3407	7.00537
301601658	double-stranded RNA-specific adenosine deaminase isoform d [Homo sapiens]	30.08	2	3	34	98	1.22484e+08	0	1.11352e+08	5.16512e+06	5.38382e+07	0	2.83576e+07	0	30		30	4	21		13		931	103.576	8.66064
301898023	tetratricopeptide repeat protein 27 isoform 2 [Homo sapiens]	1.13	2	1	1	1	4.59304e+06	0	0	0	0	0	0	0	1								793	90.9214	5.8335
302129652	annexin A6 isoform 2 [Homo sapiens]	22.93	3	13	13	21	4.82374e+07	0	3.04231e+07	2.28686e+06	5.9434e+06	0	0	0	9		8	2	2				641	72.3779	5.60498
30240932	EH domain-containing protein 1 [Homo sapiens]	2.06	1	1	1	1	0	3.12297e+06	0	0	0	0	0	0		1							534	60.5887	6.82959
302699211	pogo transposable element with ZNF domain isoform 3 [Homo sapiens]	3.27	6	5	5	7	2.13153e+07	0	1.17784e+07	0	0	0	0	0	4		3						1315	145.203	7.18115
303227926	matrin-3 isoform a [Homo sapiens]	23.14	2	18	18	51	1.19646e+08	3.31953e+06	6.11857e+07	5.6135e+06	2.48527e+07	0	1.16374e+07	0	20	3	16	5	5		2		847	94.5648	6.25244
303519091	pleckstrin homology domain-containing family O member 2 isoform 2 [Homo sapiens]	3.64	2	1	1	1	0	0	1.83506e+07	0	0	0	0	0			1						440	47.7562	5.2749
30410716	exocyst complex component 1 isoform 2 [Homo sapiens]	1.25	2	1	1	2	1.52519e+07	0	8.36209e+06	0	0	0	0	0	1		1						879	100.219	6.59521
30425428	probable E3 ubiquitin-protein ligase DTX3 [Homo sapiens]	1.73	1	1	1	1	2.28473e+07	0	0	0	0	0	0	0	1								347	37.9636	8.73389
304435905	putative GTP-binding protein 6 [Homo sapiens]	9.5	1	5	5	8	0	3.97396e+06	0	9.17082e+06	0	0	0	521618		2		5				1	516	56.8481	9.42236
304571975	L-xylulose reductase isoform 2 [Homo sapiens]	4.55	2	1	1	2	0	0	0	0	3.54438e+06	0	3.50227e+06	0					1		1		242	25.7265	8.104
304766523	UPF0505 protein C16orf62 [Homo sapiens]	2.28	1	2	2	2	1.25941e+07	0	0	0	8.57661e+06	0	0	0	1				1				1052	118.537	7.84033
30520329	glycerol-3-phosphate acyltransferase 6 [Homo sapiens]	3.29	1	1	1	1	4.75771e+06	0	0	0	0	0	0	0	1								456	52.0372	9.18799
305410848	uncharacterized protein LOC100507003 precursor [Homo sapiens]	2.12	1	1	1	4	0	0	0	0	0	0	0	2.43962e+08								4	518	56.0694	5.98584
30578410	dolichyl-diphosphooligosaccharide--protein glycosyltransferase subunit STT3B [Homo sapiens]	10.17	1	7	8	14	5.63973e+07	0	2.57155e+07	0	0	0	1.29797e+07	0	8		5				1		826	93.6137	8.90967
30581135	structural maintenance of chromosomes protein 1A [Homo sapiens]	32.04	4	43	43	105	1.07034e+08	4.46913e+06	7.62395e+07	9.19656e+06	2.94029e+07	0	2.10167e+07	0	35	4	29	3	20		14		1233	143.144	7.63525
305855078	CGG triplet repeat-binding protein 1 [Homo sapiens]	5.39	1	1	1	1	7939854	0	0	0	0	0	0	0	1								167	18.8086	8.95361
305855090	ras-related protein Rab-9A [Homo sapiens]	5.47	2	1	1	2	4.70287e+07	0	0	0	2.44956e+07	0	0	0	1				1				201	22.8232	5.46533
306482646	serine/arginine-rich splicing factor 2 [Homo sapiens]	9.95	2	3	3	4	0	0	1.11321e+08	0	4.10229e+07	0	0	0			1		3				221	25.4612	11.854
306482694	serine/arginine-rich splicing factor 7 isoform 2 [Homo sapiens]	21.68	2	4	5	14	6.37019e+07	2.10029e+07	6.97725e+07	0	1.5282e+07	0	0	0	5	1	6		2				226	25.9963	11.7661
306774089	protein TFG isoform 2 [Homo sapiens]	2.53	2	1	1	2	0	0	0	4.89863e+06	0	3.91693e+06	0	0				1		1			396	42.994	5.17334
306922384	calcium uptake protein 1, mitochondrial isoform 3 [Homo sapiens]	2.52	3	1	1	1	1.03559e+07	0	0	0	0	0	0	0	1								278	32.1012	9.02686
306966132	spectrin alpha chain, non-erythrocytic 1 isoform 3 [Homo sapiens]	1.84	5	3	4	4	5.52025e+06	0	2.2747e+06	0	3.49538e+06	0	1.25913e+07	0	1		1		1		1		2452	282.108	5.33838
307133775	endoribonuclease Dicer isoform 2 [Homo sapiens]	0.87	2	1	1	1	6.22299e+06	0	0	0	0	0	0	0	1								1829	208.315	5.73193
307219194	pleckstrin homology domain-containing family A member 5 isoform 3 [Homo sapiens]	10.53	4	1	1	1	1.54379e+07	0	0	0	0	0	0	0	1								76	8.7173	5.80811
307548863	dihydrofolate reductase, mitochondrial [Homo sapiens]	3.74	2	1	1	1	0	0	0	0	0	0	3.8484e+07	0							1		187	21.6062	7.97217
307746921	aprataxin isoform h [Homo sapiens]	3.82	6	1	1	1	1.27996e+07	0	0	0	0	0	0	0	1								288	33.1041	9.26123
30795212	insulin-like growth factor 2 mRNA-binding protein 3 [Homo sapiens]	32.47	1	12	17	67	4.62607e+08	1.10724e+07	3.8176e+08	3.00457e+07	4.76476e+07	3.77824e+06	2.69033e+07	0	23	5	16	7	9	2	5		579	63.6656	8.86572
30795227	D-tyrosyl-tRNA(Tyr) deacylase 1 [Homo sapiens]	7.18	1	1	1	1	0	0	0	2.08191e+06	0	0	0	0				1					209	23.409	8.23584
308081964	E3 ubiquitin-protein ligase ZFP91 isoform 2 [Homo sapiens]	2.11	2	1	1	3	0	1.30775e+06	0	1.45049e+06	0	689424	0	0		1		1		1			569	63.3187	7.35693
308193310	interferon-related developmental regulator 1 isoform 2 [Homo sapiens]	8.73	2	3	3	6	0	4.78911e+06	0	3.64513e+06	0	0	0	0		3		3					401	45.307	6.7124
308193325	trypsin-3 isoform 4 preproprotein [Homo sapiens]	5.42	4	1	1	8	5.19754e+07	6.16806e+06	8.37913e+07	1.28136e+07	9.2594e+07	1.38317e+07	8.86359e+07	1.3328e+07	1	1	1	1	1	1	1	1	240	25.8777	5.8335
308199454	interferon regulatory factor 3 isoform 5 [Homo sapiens]	6.41	4	2	2	4	0	1.40965e+07	0	1.82669e+07	0	0	0	0		2		2					281	30.7594	5.10986
308737003	origin recognition complex subunit 3 isoform 3 [Homo sapiens]	1.41	3	1	1	1	1.01824e+07	0	0	0	0	0	0	0	1								568	65.8862	7.62061
309747081	DNA polymerase epsilon subunit 2 isoform 3 [Homo sapiens]	14.34	3	5	5	9	0	9.07663e+06	0	5.78447e+06	0	0	0	0		4		5					502	56.7479	6.21436
310120335	PREDICTED: protein FAM27D1-like [Homo sapiens]	5.45	1	1	1	1	0	0	6.28543e+06	0	0	0	0	0			1						165	18.8656	11.8247
31044432	LEM domain-containing protein 2 isoform 1 [Homo sapiens]	4.97	1	2	2	3	0	2.89964e+06	0	1.93024e+06	0	0	0	0		2		1					503	56.9395	8.99756
310750370	ensconsin isoform 8 [Homo sapiens]	2.32	6	1	1	1	0	0	0	0	4.02223e+06	0	0	0					1				603	66.8977	9.51025
310750378	xin actin-binding repeat-containing protein 1 isoform 2 [Homo sapiens]	0.62	2	1	1	1	3.48783e+07	0	0	0	0	0	0	0	1								1121	122.059	5.26221
31083243	serine/threonine-protein phosphatase 2A 56 kDa regulatory subunit gamma isoform isoform c [Homo sapiens]	5.35	5	1	2	4	1.71675e+07	2.38404e+06	1.10602e+07	2.98017e+06	0	0	0	0	1	1	1	1					449	52.5915	7.18115
31083288	serine/threonine-protein phosphatase 2A 56 kDa regulatory subunit delta isoform isoform 3 [Homo sapiens]	9.48	4	3	4	11	1.58996e+07	1.65114e+06	1.21971e+07	1.90341e+06	5.09252e+06	0	1.81706e+06	0	3	1	4	1	1		1		496	58.4155	6.771
31083351	exocyst complex component 3 [Homo sapiens]	1.88	1	2	2	4	1.53115e+07	0	8.94045e+06	0	0	0	0	0	2		2						745	85.5133	6.29053
311771625	phosphatidylinositol 4-kinase beta isoform 3 [Homo sapiens]	4.75	3	2	2	2	1.55736e+07	0	1.82206e+06	0	0	0	0	0	1		1						484	54.941	6.25244
311893345	copine-1 isoform c [Homo sapiens]	2.8	3	2	2	2	0	0	2.46845e+06	0	2.04801e+06	0	0	0			1		1				536	58.8935	5.8335
311893365	calpain-1 catalytic subunit [Homo sapiens]	7.56	1	5	5	5	4.0952e+06	0	1.293e+07	0	8.61855e+06	0	0	0	2		2		1				714	81.8382	5.66846
312283703	malate dehydrogenase, cytoplasmic isoform 3 [Homo sapiens]	13.06	3	2	2	3	0	0	1.75403e+07	0	0	0	6.8094e+06	0			1				2		245	27.008	9.11475
312284072	40S ribosomal protein S17-like [Homo sapiens]	35.56	1	8	8	38	1.27184e+08	0	4.24722e+07	0	6.11953e+07	0	2.59754e+07	0	16		8		9		5		135	15.5404	9.84717
312433998	lactotransferrin isoform 2 [Homo sapiens]	21.92	2	13	13	31	4.23652e+07	4.27046e+06	4.79238e+07	0	1.50894e+07	1.96063e+06	2.22847e+07	0	9	4	9		4	1	4		666	73.1142	7.85498
312434017	histone acetyltransferase KAT7 isoform 5 [Homo sapiens]	4.75	5	2	2	3	0	0	1.08329e+07	0	0	0	0	0	1		2						442	51.4069	8.92432
312596888	centrosomal protein of 112 kDa isoform a [Homo sapiens]	1.26	1	1	1	2	5.81846e+06	0	1.18706e+07	0	0	0	0	0	1		1						955	112.679	6.68311
31317305	U3 small nucleolar ribonucleoprotein protein MPP10 [Homo sapiens]	8.22	1	5	5	6	1.7403e+07	0	1.18674e+07	0	0	0	0	0	4		2						681	78.8157	4.85596
313569776	60S ribosomal protein L17 isoform a [Homo sapiens]	47.28	4	11	11	68	3.54627e+08	0	1.91032e+08	0	1.62246e+08	0	6.79359e+07	0	23		18		17		10		184	21.3833	10.1694
313661434	serine/threonine-protein kinase Nek1 isoform 5 [Homo sapiens]	1.48	6	1	2	2	5.82925e+06	0	5.81384e+07	0	0	0	0	0	1		1						1214	137.983	5.68115
313747419	bromodomain-containing protein 2 isoform 3 [Homo sapiens]	14.59	3	8	9	13	4.47801e+07	0	15359209	0	0	0	0	0	10		3						754	83.0997	9.0708
313747584	Golgi-specific brefeldin A-resistance guanine nucleotide exchange factor 1 isoform 3 [Homo sapiens]	3.72	3	5	6	8	2.24512e+08	0	2.28004e+08	0	0	0	0	0	6		2						1855	205.885	5.75732
31377644	ATPase family AAA domain-containing protein 1 [Homo sapiens]	4.71	1	2	2	3	1.33524e+07	0	7.38287e+06	0	0	0	0	0	1		2						361	40.718	6.90283
31377697	procollagen galactosyltransferase 1 precursor [Homo sapiens]	16.4	1	9	9	19	2.27445e+07	0	1.43329e+07	2.78798e+06	2.68941e+07	1.83798e+06	4.77234e+06	0	5		3	1	6	1	3		622	71.5905	7.31299
31377750	YTH domain family protein 1 [Homo sapiens]	5.01	1	2	3	4	8.3618e+06	0	3.96602e+06	0	0	0	0	0	2		2						559	60.8358	8.79248
31377806	polymeric immunoglobulin receptor precursor [Homo sapiens]	0.92	1	1	1	1	0	0	1.17825e+07	0	0	0	0	0			1						764	83.2317	5.74463
314122241	protein PRRC2A [Homo sapiens]	3.2	1	4	6	9	1.84743e+07	1.81282e+06	1.66287e+07	0	0	0	0	0	4	1	4						2157	228.724	9.45166
31415882	exosome complex component RRP43 [Homo sapiens]	6.88	1	1	1	1	0	0	6.93112e+06	0	0	0	0	0			1						276	30.0203	5.30029
315075338	ADP-ribosylation factor-like protein 2 isoform 2 [Homo sapiens]	7.01	2	1	1	1	1.55332e+07	0	0	0	0	0	0	0	1								157	18.0443	5.93506
315139004	proteasome subunit beta type-2 isoform 3 [Homo sapiens]	13.1	3	1	1	1	0	0	0	1.94997e+06	0	0	0	0				1					84	9.55109	8.77783
315283203	integrator complex subunit 7 isoform 3 [Homo sapiens]	3.82	4	4	4	4	4.71282e+07	0	0	0	0	0	0	0	4								942	104.63	7.98682
31542656	probable ATP-dependent RNA helicase DDX49 [Homo sapiens]	11.39	1	4	4	6	2.59112e+07	0	9.34601e+06	6.22513e+06	0	0	0	0	1		1	4					483	54.192	9.05615
31543091	protein MAK16 homolog [Homo sapiens]	8.33	1	3	3	5	1.79929e+07	0	1.85016e+07	0	0	0	0	0	2		3						300	35.3467	5.37646
31543415	growth arrest and DNA damage-inducible proteins-interacting protein 1 [Homo sapiens]	11.71	1	2	2	4	9563847	0	1.16103e+07	0	4.08708e+06	0	0	0	2		1		1				222	25.3682	10.0229
31543419	bifunctional polynucleotide phosphatase/kinase [Homo sapiens]	29.37	1	12	12	29	0	2.79426e+07	1.53982e+07	1.49817e+07	0	1.57666e+06	0	0		14	4	9		2			521	57.0405	8.45557
315434204	E3 ubiquitin-protein ligase SMURF1 isoform 3 [Homo sapiens]	1.37	3	1	1	1	8.22288e+06	0	0	0	0	0	0	0	1								728	83.1422	7.26904
315434216	28S ribosomal protein S29, mitochondrial isoform 3 [Homo sapiens]	16.25	3	4	4	5	1.53053e+07	0	8.18843e+07	0	0	0	0	0	4		1						357	41.0184	8.98291
31543667	ATP-dependent RNA helicase SUPV3L1, mitochondrial precursor [Homo sapiens]	4.58	1	3	3	3	7.81967e+06	0	0	0	0	0	0	0	3								786	87.9354	7.98682
31543831	tubulin gamma-1 chain [Homo sapiens]	18.18	2	7	7	11	5.55563e+07	0	3.55583e+07	0	2.83574e+07	0	2.11541e+07	0	7		2		1		1		451	51.1378	6.13818
31559829	keratin, type I cytoskeletal 25 [Homo sapiens]	5.78	3	1	3	185	6.53176e+09	1.2762e+09	3.24488e+09	8.47747e+08	4.19877e+09	8.13077e+08	3.69128e+09	1.28153e+09	9	15	28	12	37	15	36	33	450	49.2874	5.08447
31563338	forkhead box protein K2 [Homo sapiens]	3.94	1	2	3	6	1.83219e+07	1.71851e+06	1.20772e+07	0	0	0	0	0	3	1	2						660	69.0196	9.53955
31563366	39S ribosomal protein L55, mitochondrial isoform a [Homo sapiens]	12.5	2	2	2	3	4.50488e+06	0	3.1738e+06	0	0	0	0	0	2		1						128	15.1191	11.1509
31563503	activity-dependent neuroprotector homeobox protein [Homo sapiens]	13.07	1	12	12	24	2.31097e+07	0	1.99212e+07	889446	0	0	0	0	12		11	1					1102	123.485	7.34229
31563534	replication factor C subunit 2 isoform 1 [Homo sapiens]	20.34	2	6	6	9	5.11184e+07	0	5.46046e+07	0	0	0	0	0	4		5						354	39.1321	6.44287
31621305	leucine-rich PPR motif-containing protein, mitochondrial precursor [Homo sapiens]	13.49	1	19	19	34	4.3799e+07	0	4.04132e+07	1.83902e+06	4.53992e+06	0	0	0	16		14	2	2				1394	157.805	6.12549
31652228	39S ribosomal protein L21, mitochondrial isoform a [Homo sapiens]	16.67	2	2	2	2	0	0	0	0	1.34817e+07	0	0	0					2				120	13.7377	10.0669
31652242	transcription factor 20 isoform 2 [Homo sapiens]	1.24	2	2	2	3	9.02424e+06	0	7.82391e+06	0	0	0	0	0	2		1						1938	209.525	9.08545
31652264	RNA-binding protein 26 [Homo sapiens]	10	1	9	10	17	36123467	0	1.37491e+07	2.94224e+06	0	0	0	0	11	1	4	1					980	110.598	9.0708
31657094	actin-binding protein anillin [Homo sapiens]	5.52	1	5	5	5	2.12145e+07	0	3.88562e+06	0	0	0	0	0	4		1						1124	124.122	8.07471
31657129	phosphoribosylformylglycinamidine synthase [Homo sapiens]	2.69	1	4	4	5	1.54122e+07	0	1.10612e+07	0	0	0	0	0	3		2						1338	144.643	5.75732
316659409	actin, cytoplasmic 2 [Homo sapiens]	58.93	4	9	32	349	4.22814e+09	1.02562e+08	2.7728e+09	2.4181e+07	2.38464e+09	1.92457e+08	2.00125e+09	1.09113e+07	70	24	66	5	100	23	57	4	375	41.7658	5.47803
316983124	60S ribosomal protein L36a isoform a [Homo sapiens]	22.54	4	3	5	8	2.09591e+07	0	1.80927e+07	0	1.8127e+07	0	1.27506e+07	0	3		1		2		2		142	16.3677	10.4331
316983158	NADH-ubiquinone oxidoreductase 75 kDa subunit, mitochondrial isoform 3 [Homo sapiens]	43.83	5	22	22	51	7.82147e+07	4.07912e+06	4.82163e+07	4.84176e+06	8.19472e+06	0	4.58418e+06	0	20	4	19	4	3		1		616	67.4813	5.32568
31711992	dihydrolipoyllysine-residue acetyltransferase component of pyruvate dehydrogenase complex, mitochondrial precursor [Homo sapiens]	13.76	1	8	8	17	7.43738e+07	3.59693e+06	4.51015e+07	1.08834e+07	1.54179e+07	0	0	0	8	1	5	1	2				647	68.9531	7.84033
31712030	ancient ubiquitous protein 1 [Homo sapiens]	7.56	1	3	3	3	8986194	0	1.41937e+07	0	0	0	0	0	2		1						410	45.758	8.646
31742503	histone H3.2 [Homo sapiens]	53.68	5	16	16	113	1.1618e+10	2.25762e+07	4.14343e+09	1.43828e+07	2.76869e+09	2.35167e+07	9.3469e+08	1.65216e+07	38	4	25	4	22	1	18	1	136	15.3785	11.2681
318037207	Na(+)/H(+) exchange regulatory cofactor NHE-RF3 isoform 2 [Homo sapiens]	1.96	1	1	1	1	4.98745e+08	0	0	0	0	0	0	0	1								408	44.6374	5.12256
318037347	G-protein-signaling modulator 1 isoform c [Homo sapiens]	6.02	2	1	1	1	1.01271e+07	0	0	0	0	0	0	0	1								166	18.0126	4.70361
31880783	protein pelota homolog [Homo sapiens]	13.25	1	5	5	8	3.40253e+07	0	8.83417e+06	0	0	0	0	0	6		2						385	43.332	6.34131
31881687	replication factor C subunit 4 [Homo sapiens]	7.99	1	3	3	3	7.75877e+07	0	11409770	0	0	0	0	0	1		2						363	39.6569	8.01611
319655561	alpha-aminoadipic semialdehyde dehydrogenase isoform 2 [Homo sapiens]	6.46	3	3	3	4	0	815617	0	2.49507e+06	0	0	0	0		1		3					511	55.3315	6.85889
31982904	nucleoporin NUP53 [Homo sapiens]	3.99	1	1	1	3	1.23179e+07	0	9.54241e+06	0	1.07564e+06	0	0	0	1		1		1				326	34.7515	9.08545
31982936	sphingosine-1-phosphate lyase 1 [Homo sapiens]	29.75	1	15	15	26	8.5808e+06	1.19882e+07	0	1.78951e+07	0	4.91382e+06	0	0	1	8		14		3			568	63.4827	9.15869
319996623	putative RNA-binding protein 15 isoform 2 [Homo sapiens]	26.42	2	20	21	41	6.86192e+07	0	8.02831e+07	3.67454e+06	1.4712e+07	0	0	0	20		16	2	3				969	106.302	10.1108
320118865	pleiotropic regulator 1 isoform 2 [Homo sapiens]	42.38	2	21	21	97	1.47895e+07	4.92558e+07	3.82011e+06	7.0433e+07	0	1.22528e+07	0	1.74649e+07	7	34	1	37		8		10	505	56.2547	9.17334
320461686	TRMT1-like protein isoform 2 [Homo sapiens]	10.4	2	5	5	6	2.07232e+07	0	2.1465e+07	0	0	0	0	0	4		2						577	64.9638	8.47021
320461711	peroxiredoxin-1 [Homo sapiens]	53.27	1	14	18	131	1.31898e+08	1.41721e+08	1.4655e+08	9.47548e+07	3.41504e+08	2.08649e+08	1.21438e+08	6.12237e+07	10	21	12	19	24	24	13	8	199	22.0963	8.1333
321117185	ubiquitin-conjugating enzyme E2 E1 isoform 3 [Homo sapiens]	5	5	1	1	2	0	4.64725e+06	0	3.5502e+06	0	0	0	0		1		1					160	17.9882	8.77783
321267477	protein NipSnap homolog 2 isoform 2 [Homo sapiens]	6.07	2	1	2	5	31846584	0	2.08641e+07	4.57233e+06	9.99891e+06	3.21057e+06	0	0	1		1	1	1	1			247	29.0341	10.3452
321267511	protein NipSnap homolog 1 isoform 2 [Homo sapiens]	8.33	2	2	3	5	1.95123e+07	0	1.77223e+07	5.35506e+06	0	0	0	0	2		2	1					264	31.4448	9.11475
32129199	SAP domain-containing ribonucleoprotein [Homo sapiens]	13.33	1	3	3	4	1.10716e+07	0	1.44233e+07	0	0	0	0	0	2		2						210	23.6564	6.41748
32130516	nuclear export mediator factor NEMF [Homo sapiens]	11.15	1	11	11	16	2.87871e+07	0	1.79071e+07	0	3.38534e+06	0	0	0	8		5		3				1076	122.894	6.354
321400114	protein CASP isoform f [Homo sapiens]	1.58	7	1	1	1	7.4754e+08	0	0	0	0	0	0	0	1								632	71.9802	5.5542
32171238	brain-specific angiogenesis inhibitor 1-associated protein 2-like protein 1 [Homo sapiens]	6.85	1	4	4	7	0	8.61202e+06	0	4.57049e+06	0	0	1.51959e+07	0		3		2		1	1		511	56.8471	8.67529
32189371	transmembrane protein 165 precursor [Homo sapiens]	6.17	1	1	1	1	1.71716e+07	0	0	0	0	0	0	0	1								324	34.8835	7.02002
32189392	peroxiredoxin-2 [Homo sapiens]	44.44	1	12	13	45	1.06871e+08	4.47686e+07	1.00726e+08	8.4836e+07	2.49816e+08	250356201	8.33567e+07	58007854	5	4	7	2	19	3	4	1	198	21.8782	5.97314
32189394	ATP synthase subunit beta, mitochondrial precursor [Homo sapiens]	54.82	1	21	21	127	3.11829e+08	1.83119e+07	1.77051e+08	3.97819e+07	4.71281e+07	3.63599e+07	7.60664e+07	4.20978e+06	29	9	23	20	12	16	17	1	529	56.5246	5.40186
322506101	histone-lysine N-methyltransferase EZH2 isoform e [Homo sapiens]	2.16	6	2	2	2	2.02932e+07	0	0	0	0	0	0	0	2								695	79.5702	7.2251
32261309	probable G-protein coupled receptor 135 [Homo sapiens]	1.42	1	1	1	1	1.10206e+07	0	0	0	0	0	0	0	1								494	51.703	9.77393
32307144	procollagen-lysine,2-oxoglutarate 5-dioxygenase 1 precursor [Homo sapiens]	3.03	3	3	3	4	1.14796e+07	0	0	0	1.30999e+07	0	0	0	1				3				727	83.4974	6.94678
32307161	cullin-1 [Homo sapiens]	14.69	1	12	12	19	3.79795e+07	1.0373e+06	2.61428e+07	0	3.38035e+06	0	0	0	12	1	5		1				776	89.622	8.00146
323276700	40S ribosomal protein S10 [Homo sapiens]	64.24	2	12	13	42	2.18372e+08	0	1.0792e+08	1.97884e+06	4.6787e+07	0	19444968	0	18		12	1	9		2		165	18.8859	10.1548
323510698	signal recognition particle 19 kDa protein isoform 3 [Homo sapiens]	10	2	1	1	1	9.65339e+06	0	0	0	0	0	0	0	1								120	13.6452	10.228
324021730	rho GTPase-activating protein 19 isoform 2 [Homo sapiens]	3.01	3	1	1	1	0	0	0	2.77059e+06	0	0	0	0				1					465	52.4335	9.29053
32455260	peroxiredoxin-5, mitochondrial isoform b precursor [Homo sapiens]	25.88	3	2	2	2	0	0	0	0	6.9555e+06	0	0	0					2				170	17.3831	8.76318
32481209	MAP kinase-activated protein kinase 2 isoform 2 [Homo sapiens]	5.75	3	2	2	2	0	0	0	0	0	0	0	0			2						400	45.5385	8.67529
32483374	nucleolar protein 56 [Homo sapiens]	33.5	1	24	24	115	335475773	2.19559e+07	2.652e+08	3.65893e+07	4.72036e+07	5.8744e+06	3.13408e+07	4.61282e+06	29	13	34	17	12	3	6	1	594	66.0087	9.18799
32483377	thioredoxin-dependent peroxide reductase, mitochondrial isoform b [Homo sapiens]	27.31	2	5	5	10	0	8.54497e+06	1.10146e+07	1.2767e+07	1.30591e+07	4.24335e+06	0	0		4	2	1	2	1			238	25.8223	7.45947
32483399	serine/threonine-protein kinase PAK 2 [Homo sapiens]	20.23	7	11	11	22	0	1.55761e+07	0	8.83018e+06	0	5.25902e+06	0	3.65711e+06		9		6		3		4	524	58.0059	5.96045
32490557	poly(A) polymerase alpha isoform 1 [Homo sapiens]	2.28	1	2	2	2	1.06438e+07	0	0	0	0	0	0	0	2								745	82.791	7.37158
32528286	cytosolic acyl coenzyme A thioester hydrolase isoform hBACHd [Homo sapiens]	24.62	4	7	7	14	6.15427e+07	0	3.25778e+07	0	3.90307e+06	0	0	0	8		5		1				329	36.5446	7.78174
32528293	ecto-NOX disulfide-thiol exchanger 2 isoform a [Homo sapiens]	1.38	2	1	1	1	0	0	0	2.24087e+06	0	0	0	0				1					581	66.5784	6.01123
32528306	replication factor C subunit 1 isoform 1 [Homo sapiens]	15	2	14	14	28	4.26049e+07	1.51271e+06	3.30688e+07	2.2419e+06	3.54423e+06	0	0	0	11	2	11	2	2				1147	128.104	9.36377
325651836	SWI/SNF-related matrix-associated actin-dependent regulator of chromatin subfamily A member 5 [Homo sapiens]	40.59	1	29	47	153	2.95555e+08	5.98779e+06	1.94737e+08	1.38599e+07	4.47431e+07	0	1.75426e+07	0	65	7	45	12	18		6		1052	121.828	8.08936
325652048	transcription elongation factor B polypeptide 1 isoform b [Homo sapiens]	10.42	2	1	1	3	0	0	4.24068e+06	0	5.20268e+06	0	3.02788e+06	0			1		1		1		96	10.8254	5.36377
325652118	probable aminopeptidase NPEPL1 isoform 3 [Homo sapiens]	2.53	3	1	1	1	0	980633	0	0	0	0	0	0		1							475	50.4986	6.52197
325910897	ras-related protein Rab-43 isoform a [Homo sapiens]	8.96	10	1	2	15	198598071	4.31958e+07	9.5894e+07	2.73038e+07	1.35447e+08	1.8671e+07	9.17692e+07	15441978	3	2	2	1	3	1	2	1	212	23.3247	5.64307
325910904	aldehyde dehydrogenase, mitochondrial isoform 2 precursor [Homo sapiens]	5.32	2	1	2	4	0	6.65912e+06	0	6.15463e+06	0	1.12656e+06	0	0		1		2		1			470	50.9568	6.20166
325974509	seipin isoform 3 [Homo sapiens]	3.14	3	1	1	2	0	0	0	0	0	2.02997e+06	5.62609e+06	0						1	1		287	32.6331	9.59814
32698688	citron Rho-interacting kinase isoform 2 [Homo sapiens]	1.04	2	2	2	2	0	0	5.31774e+06	0	0	0	0	0			2						2027	231.286	6.56592
32698700	histone lysine demethylase PHF8 isoform 2 [Homo sapiens]	8.4	4	6	9	11	1.55623e+07	0	1.65667e+07	0	3.89143e+06	0	0	0	5		4		2				1024	113.842	8.36768
32698730	nuclear fragile X mental retardation-interacting protein 2 [Homo sapiens]	4.6	1	2	3	5	8684384	0	0	1.03816e+06	4.95046e+06	0	0	0	1			1	2		1		695	76.0747	8.70459
328887951	metalloreductase STEAP4 isoform 2 [Homo sapiens]	3.53	2	1	1	1	0	0	0	0	0	3.65418e+06	0	0						1			283	31.2905	8.74854
328927005	transcription termination factor 1 isoform 2 [Homo sapiens]	2.05	2	1	1	1	0	0	2.95105e+06	0	0	0	0	0			1						390	45.5936	9.14404
32967514	merlin isoform 7 [Homo sapiens]	1.78	5	1	1	1	7.3221e+06	0	0	0	0	0	0	0	1								507	59.0585	7.1665
32967597	pyruvate kinase isozymes R/L isoform 2 [Homo sapiens]	4.42	2	1	3	10	7.93455e+07	3.23644e+08	4.35868e+07	3.10149e+08	3.4428e+07	2.59617e+08	4.47731e+07	1.92177e+08	2	1	1	1	1	1	2	1	543	58.4576	7.04932
32967601	ankyrin-3 isoform 1 [Homo sapiens]	0.64	1	1	1	1	0	0	0	0	0	0	0	8.47626e+06								1	4377	480.113	6.49365
32967605	bromodomain adjacent to zinc finger domain protein 1A isoform b [Homo sapiens]	6.5	2	8	8	11	2.27457e+07	1.88895e+06	1.91351e+07	0	0	0	0	0	4	1	6						1524	175.276	6.81494
330864753	gamma-interferon-inducible protein 16 isoform 1 [Homo sapiens]	34.02	6	20	20	52	0	0	0	0	8.49355e+07	1.38765e+07	4.90254e+07	1.03513e+07					24	8	18	2	729	82.5356	9.1001
33149320	ubiquitin-conjugating enzyme E2 D3 isoform 1 [Homo sapiens]	19.73	5	4	4	5	3.41363e+07	0	1.6512e+07	0	0	0	0	0	4		1						147	16.6764	7.79639
33188445	microtubule-actin cross-linking factor 1 [Homo sapiens]	0.35	5	2	2	2	0	0	2.59656e+06	0	0	0	0	0			2						5430	620.034	5.37646
33188449	SRSF protein kinase 2 isoform a [Homo sapiens]	14.88	5	6	11	27	4.30026e+07	0	2.06338e+07	4.20943e+06	1.52285e+07	0	6.82954e+06	0	7		7	1	8		4		699	78.9793	5.22412
33188463	28S ribosomal protein S9, mitochondrial [Homo sapiens]	17.42	1	7	7	10	3.65101e+07	0	6.604e+07	0	0	0	0	0	5		5						396	45.8058	9.51025
331999954	keratin, type II cytoskeletal 4 [Homo sapiens]	19.62	1	5	11	63	1.76068e+09	2.99017e+08	8.47494e+08	1.34334e+08	1.34567e+09	1.6551e+08	1.77906e+09	1.74091e+08	7	4	6	5	15	8	13	5	520	56.1093	6.60986
332000017	5'-AMP-activated protein kinase subunit gamma-1 isoform 4 [Homo sapiens]	7.36	3	2	2	2	3.70446e+07	0	0	0	0	0	0	0	1		1						299	34.0623	8.45557
332078483	corticosteroid 11-beta-dehydrogenase isozyme 1 [Homo sapiens]	2.74	1	1	1	1	0	0	0	0	3.90091e+06	0	0	0					1				292	32.3796	8.55811
332078559	RAC-gamma serine/threonine-protein kinase isoform 2 [Homo sapiens]	3.66	2	1	1	1	0	3.30178e+06	0	0	0	0	0	0		1							465	53.9971	6.56592
332205939	ras-related protein Rab-11A isoform 2 [Homo sapiens]	42.58	4	7	7	17	1.96214e+07	5.17373e+06	2.0607e+07	0	2.75166e+07	4.88232e+06	1.7791e+07	0	1	2	3		4	2	5		155	17.6481	8.85107
33239451	proliferating cell nuclear antigen [Homo sapiens]	19.92	1	6	6	11	4.23163e+07	0	5.16444e+07	0	16555773	0	0	0	4		5		2				261	28.7503	4.69092
332635095	plasminogen receptor (KT) [Homo sapiens]	6.8	1	1	1	2	0	0	0	0	1.67178e+07	0	8928060	0					1		1		147	17.1899	9.5835
332688220	catenin delta-1 isoform 3A [Homo sapiens]	6.61	15	5	5	5	1.00779e+07	0	4.69979e+06	0	0	0	0	0	2		3						832	92.6178	7.15186
332688227	dynein heavy chain 8, axonemal [Homo sapiens]	0.3	1	1	1	1	0	0	0	0	0	0	2.62401e+07	0							1		4707	538.251	6.12549
332800983	monocarboxylate transporter 4 [Homo sapiens]	7.1	1	3	3	6	0	0	0	0	1.5169e+07	0	2.02215e+07	0					3		3		465	49.4369	7.95752
332801090	heterogeneous nuclear ribonucleoprotein D-like isoform b [Homo sapiens]	42.15	2	15	17	50	6.51554e+08	1.06192e+07	5.29744e+08	1.93321e+07	3.86158e+07	7.96455e+06	4.87676e+07	0	17	5	14	7	2	1	4		363	40.0156	9.96436
33286418	pyruvate kinase isozymes M1/M2 isoform a [Homo sapiens]	78.72	3	3	43	339	1.52839e+08	8.89409e+08	1.25059e+08	5.42655e+08	7.29722e+07	5.01947e+08	8.01562e+07	3.46361e+08	20	74	19	66	28	68	29	35	531	57.9	7.84033
33286422	pyruvate kinase isozymes M1/M2 isoform b [Homo sapiens]	74.58	3	3	43	314	1.52839e+08	8.89409e+08	1.25059e+08	5.42655e+08	7.29722e+07	5.01947e+08	8.01562e+07	3.46361e+08	17	73	15	63	26	62	28	30	531	58.0249	7.7085
33286446	opioid growth factor receptor [Homo sapiens]	1.48	1	1	1	1	0	0	0	0	4078816	0	0	0					1				677	73.2801	4.84326
333360851	serpin H1 precursor [Homo sapiens]	39.95	1	15	15	45	6.23145e+07	0	4.34105e+07	0	3.58229e+07	0	3.89534e+07	0	9		13		13		10		418	46.4112	8.68994
333440440	E3 ubiquitin-protein ligase BRE1B isoform 2 [Homo sapiens]	2.2	3	2	2	2	9.15689e+06	0	0	0	0	0	0	0	2								1000	113.48	6.354
333440449	CLIP-associating protein 2 isoform 1 [Homo sapiens]	8.65	1	2	13	20	2.91008e+07	0	1.45628e+07	0	0	0	0	0	11		9						1515	165.752	8.30908
333440451	CLIP-associating protein 2 isoform 2 [Homo sapiens]	10.28	1	1	12	19	2.91008e+07	0	1.45628e+07	0	0	0	0	0	10		9						1294	140.976	8.39697
33350932	cytoplasmic dynein 1 heavy chain 1 [Homo sapiens]	11.92	4	53	54	85	8.3457e+07	1.97714e+06	7.74393e+07	439093	1.24403e+07	0	6887086	0	43	4	29	1	7		1		4646	532.072	6.40479
33356163	eukaryotic translation initiation factor 1A, Y-chromosomal [Homo sapiens]	18.06	2	2	2	5	1.7459e+07	0	1.02699e+07	0	5.00827e+06	0	3.0638e+06	0	1		1		2		1		144	16.4323	5.23682
33356172	nibrin [Homo sapiens]	4.91	1	4	4	4	1.5884e+07	0	0	0	0	0	0	0	4								754	84.906	6.90283
33356174	pinin [Homo sapiens]	19.11	1	13	13	24	5.71401e+07	0	4.65794e+07	2.43157e+06	1.65495e+06	0	0	0	11		7	4	2				717	81.565	7.13721
33356547	DNA replication licensing factor MCM2 [Homo sapiens]	16.81	1	13	13	39	6.56917e+07	0	3.67914e+07	2.11078e+06	1.20437e+07	0	10675201	0	15		12	1	8		3		904	101.832	5.51611
33356550	G patch domain-containing protein 4 isoform 2 [Homo sapiens]	10	2	4	4	11	2.26194e+07	1.57761e+07	3.59748e+07	1.03053e+07	0	0	0	0	2	4	1	3	1				370	42.0293	9.30518
33383235	protein MCM10 homolog isoform 2 [Homo sapiens]	2.4	2	2	2	3	8.11265e+06	0	3.18854e+06	0	0	0	0	0	1		2						874	98.0224	8.74854
33469919	DNA replication licensing factor MCM4 [Homo sapiens]	27	3	20	20	41	1.07184e+08	4.79841e+06	7.31661e+07	1.1228e+06	4.25541e+07	0	3.77327e+06	0	15	2	13	1	9		1		863	96.4976	6.7417
33469968	DNA replication licensing factor MCM7 isoform 1 [Homo sapiens]	52.57	2	31	31	113	1.47544e+08	9.65061e+06	9.48699e+07	5.38672e+06	4.44359e+07	0	2.23749e+07	0	30	17	28	6	25		7		719	81.2566	6.45557
334724459	synaptotagmin-like protein 3 isoform 2 [Homo sapiens]	1.66	2	1	1	1	256228	0	0	0	0	0	0	0	1								542	60.8864	9.15869
334724463	twinfilin-1 isoform 2 [Homo sapiens]	6.29	2	1	3	3	5.96267e+07	0	1.08131e+07	0	0	0	0	0	1		2						350	40.2577	6.96143
33519455	methionine adenosyltransferase 2 subunit beta isoform 2 [Homo sapiens]	3.72	2	1	1	1	1.1386e+07	0	0	0	0	0	0	0	1								323	36.3784	6.65381
33598946	1-phosphatidylinositol 4,5-bisphosphate phosphodiesterase gamma-1 isoform b [Homo sapiens]	2.02	2	3	3	4	1.07822e+07	0	9.42781e+06	0	0	0	0	0	2		2						1290	148.438	6.04932
33598968	LIM domain only protein 7 isoform 1 [Homo sapiens]	6.45	2	8	8	10	0	0	0	0	1.31931e+07	0	1.2343e+07	0					8		2		1349	153.575	7.75244
336020353	mitogen-activated protein kinase kinase kinase kinase 4 isoform 1 [Homo sapiens]	1.72	17	2	2	5	2.68294e+07	1.87976e+06	2.30992e+07	0	2.69228e+07	0	0	0	2	1	1		1				1165	133.319	7.6499
33620716	E3 ubiquitin-protein ligase RBBP6 isoform 2 [Homo sapiens]	0.4	2	1	1	2	2.64062e+07	0	2.37783e+07	0	0	0	0	0	1		1						1758	197.167	9.62744
33620745	pre-mRNA cleavage complex 2 protein Pcf11 [Homo sapiens]	1.16	1	2	2	3	9.32152e+06	0	5.35122e+06	0	0	0	0	0	1		2						1555	172.944	8.48486
33620747	myelin expression factor 2 [Homo sapiens]	1	1	1	1	1	0	0	9.01709e+06	0	0	0	0	0			1						600	64.1386	8.86572
33620755	YEATS domain-containing protein 2 [Homo sapiens]	1.62	1	1	2	2	3.31161e+07	0	0	0	0	0	0	0	2								1422	150.689	8.98291
33636719	mitochondrial import inner membrane translocase subunit TIM44 [Homo sapiens]	9.29	1	3	3	4	7.84754e+06	0	3.15405e+06	0	0	0	0	0	2		2						452	51.3235	8.32373
336391093	ras-related protein Rab-2A isoform b [Homo sapiens]	52.13	4	7	7	14	3.43977e+07	0	1.48154e+07	0	1.37599e+07	0	9.19506e+06	0	4		4		4		2		188	20.8343	6.11279
337756507	monofunctional C1-tetrahydrofolate synthase, mitochondrial isoform 3 [Homo sapiens]	7.45	6	6	7	9	2.95342e+07	0	2.35794e+07	1.80391e+06	0	0	0	0	5		3	1					913	99.2493	7.26904
338797808	farnesyl pyrophosphate synthase isoform b [Homo sapiens]	20.96	3	6	6	17	1.27891e+08	0	5.48208e+07	0	9.1843e+06	0	0	0	10		5		2				353	40.5066	5.17334
338968934	cold shock domain-containing protein E1 isoform 2 [Homo sapiens]	3	4	1	1	1	0	0	0	0	0	0	0	0			1						767	85.6934	6.20166
339275831	eukaryotic translation initiation factor 3 subunit L isoform 2 [Homo sapiens]	12.21	2	5	5	9	1.1488e+07	0	1.15762e+07	0	0	0	0	0	3		6						516	60.9747	7.03467
339275976	A-kinase anchor protein 1, mitochondrial precursor [Homo sapiens]	0.66	1	1	1	1	5.41492e+06	0	0	0	0	0	0	0	1								903	97.2809	4.94482
33946278	cofilin-2 isoform 1 [Homo sapiens]	33.73	2	1	7	20	6.8292e+07	0	41946517	0	6.34459e+07	0	3.2601e+07	0	5		5		7		3		166	18.7249	7.88428
33946282	protein virilizer homolog isoform 1 [Homo sapiens]	2.21	2	3	3	4	2.94024e+06	0	1.40578e+06	0	0	0	0	0	3		1						1812	201.898	5.0083
33946291	lysophosphatidylcholine acyltransferase 1 [Homo sapiens]	11.05	1	6	6	10	0	8.78984e+06	0	6.10223e+06	0	4.70636e+06	0	3.53109e+06		5		2		2		1	534	59.1134	6.02393
33946297	DBIRD complex subunit ZNF326 isoform 1 [Homo sapiens]	27.32	2	13	13	32	8.09228e+07	1.7184e+06	6.15847e+07	4.29433e+06	4.64059e+06	0	0	0	12	1	15	3	1				582	65.6131	5.14795
33946327	nuclear pore complex protein Nup214 [Homo sapiens]	3.59	1	6	6	8	1.21286e+07	0	2.89956e+06	0	0	0	0	0	5		2		1				2090	213.488	7.47412
33946329	ras-related protein Ral-A precursor [Homo sapiens]	29.61	2	5	5	15	0	9997640	0	2.5053e+06	22443955	5.00744e+07	0	1.99835e+07		1		1	1	6	1	5	206	23.552	7.10791
339639597	septin-7 isoform 3 [Homo sapiens]	18.45	11	5	6	12	3.87609e+07	0	1.66588e+07	0	7.34842e+06	0	11200829	0	6		3		1		2		401	46.5368	8.22119
339895855	RAC-beta serine/threonine-protein kinase isoform 2 [Homo sapiens]	7.16	2	2	2	3	0	4.35678e+06	0	4.2477e+06	0	0	0	0		2		1					419	48.4714	6.15088
34013528	zinc finger protein 512B [Homo sapiens]	3.25	1	3	3	4	1.43615e+07	0	6.39199e+06	0	0	0	0	0	3		1						892	97.2024	9.83252
34098946	nuclease-sensitive element-binding protein 1 [Homo sapiens]	63.89	2	8	17	47	2.52286e+08	2.06543e+07	2.07638e+08	1.0171e+07	2.99457e+07	2.02312e+07	2.60969e+07	2.61672e+06	18	2	15	3	4	1	3	1	324	35.9027	9.87646
34101286	zinc finger RNA-binding protein [Homo sapiens]	9.59	1	8	8	14	3.13044e+07	0	2.73572e+07	1.73943e+06	0	0	0	0	6		7	1					1074	116.939	9.0415
34101288	cleavage and polyadenylation specificity factor subunit 2 [Homo sapiens]	2.05	1	2	2	2	2.03049e+07	0	1.00137e+07	0	0	0	0	0	1		1						782	88.4307	5.10986
34147403	intraflagellar transport protein 81 homolog isoform 2 [Homo sapiens]	2.09	2	1	1	1	1.44942e+06	0	0	0	0	0	0	0	1								431	50.2093	7.89893
34147416	breast cancer metastasis-suppressor 1-like protein [Homo sapiens]	2.79	1	1	1	2	3.21417e+06	0	2.39075e+06	0	0	0	0	0	1		1						323	37.6055	5.14795
34147513	ras-related protein Rab-7a [Homo sapiens]	54.11	5	9	10	30	9.20761e+07	0	5.08301e+07	0	1.03432e+08	0	6.39658e+07	0	8		4		11		7		207	23.4748	6.69775
34147522	chaperone activity of bc1 complex-like, mitochondrial [Homo sapiens]	17.62	1	9	9	18	1.62942e+07	1.74121e+07	0	2.21287e+07	0	0	0	0	2	7		9					647	71.9044	6.99072
34147630	elongation factor Tu, mitochondrial precursor [Homo sapiens]	57.36	1	29	29	103	5.12199e+08	3.15843e+06	3.04711e+08	0	5.91778e+07	3.87043e+06	4.73739e+07	0	42	1	29	1	16	1	13		455	49.8433	7.60596
341865562	nucleolar and spindle-associated protein 1 isoform 5 [Homo sapiens]	18.54	5	7	7	11	7.12108e+06	8.16016e+06	1.27944e+07	6.24094e+06	0	0	2.4205e+06	0	2	4	2	2			1		426	47.6691	9.94971
341914024	PREDICTED: putative uncharacterized protein LOC400499 [Homo sapiens]	1.09	3	1	1	1	0	0	1.26645e+07	0	0	0	0	0			1						550	62.0231	9.08545
341916344	PREDICTED: keratin, type I cuticular Ha4-like [Homo sapiens]	13.99	3	1	6	6	0	0	0	1.19808e+07	0	0	0	0				6					436	49.3802	5.05908
341926262	ubiquinone biosynthesis monooxygenase COQ6 isoform b [Homo sapiens]	8.58	2	3	3	4	1.4991e+07	0	2.85454e+06	0	0	0	0	0	3		1						443	48.5627	7.48877
342349321	interleukin-18 isoform 2 proprotein [Homo sapiens]	4.23	2	1	1	1	0	0	0	0	2.05317e+07	0	0	0					1				189	21.8817	4.77979
342672046	cell cycle checkpoint control protein RAD9A isoform 2 [Homo sapiens]	3.81	2	1	1	1	0	3.05606e+06	0	0	0	0	0	0		1							315	34.18	5.22412
342672053	pescadillo homolog isoform 2 [Homo sapiens]	23.16	3	15	15	38	8.40823e+07	958233	5.18876e+07	4.89293e+06	1.23381e+07	0	1.1328e+07	0	15	1	11	5	5		1		583	67.4138	7.53271
34303926	probable proline--tRNA ligase, mitochondrial precursor [Homo sapiens]	2.74	1	1	1	1	9.38452e+06	0	0	0	0	0	0	0	1								475	53.2281	8.104
34304383	Usher syndrome type-1G protein [Homo sapiens]	1.52	1	1	1	1	2.92348e+07	0	0	0	0	0	0	0	1								461	51.4569	6.96143
343098481	EF-hand domain-containing protein D1 isoform 2 [Homo sapiens]	6.99	3	1	1	2	0	0	1.99471e+06	0	1.26125e+06	0	0	0			1		1				143	16.1353	5.17334
343168767	acyl-CoA synthetase family member 3, mitochondrial precursor [Homo sapiens]	20.14	1	10	11	21	0	8.15811e+06	0	5.92613e+06	0	2.88112e+06	0	4.96179e+06		7		9		4		1	576	64.0893	8.36768
343183427	coiled-coil domain-containing protein 40 isoform 2 [Homo sapiens]	0.97	2	1	1	3	0	4.26723e+07	0	0	1.10303e+07	0	0	0		2			1				1030	116.728	5.42725
343403796	NEDD8 ultimate buster 1 isoform 2 [Homo sapiens]	0.96	2	1	1	3	1.91593e+08	0	1.55467e+08	0	0	0	0	0	2		1						625	71.8768	6.62451
34419635	heat shock 70 kDa protein 6 [Homo sapiens]	20.84	1	1	16	133	1.7327e+09	6.92037e+07	973561416	9.86616e+07	5.65427e+08	3.38684e+07	2.15666e+08	8.2502e+06	28	13	21	19	21	11	14	6	643	70.9842	6.13818
34447231	bifunctional 3'-phosphoadenosine 5'-phosphosulfate synthase 2 isoform a [Homo sapiens]	17.59	2	9	9	19	0	0	0	0	1.63265e+07	2.28829e+06	1.44092e+07	0					8	2	9		614	69.4566	8.03076
34485722	importin subunit alpha-3 [Homo sapiens]	4.99	2	3	3	4	0	6.0627e+06	0	3.16108e+06	0	0	0	2.38642e+06		1		2				1	521	57.7748	4.94482
344925834	redox-regulatory protein FAM213A isoform 2 precursor [Homo sapiens]	5.05	3	1	1	1	0	748289	0	0	0	0	0	0		1							218	24.4469	9.01221
345197222	four and a half LIM domains protein 3 isoform 2 [Homo sapiens]	11.63	2	2	2	6	0	0	2.85994e+07	0	1.07158e+07	0	1.15286e+07	0			4		1		1		172	18.9056	7.60596
345197228	transformer-2 protein homolog beta isoform 2 [Homo sapiens]	55.32	2	8	10	19	7.10802e+07	0	3.01111e+07	0	9.83923e+06	0	0	0	12		6		1				188	21.9217	10.1548
345441817	kinesin-like protein KIF2A isoform 3 [Homo sapiens]	14.58	6	10	12	19	6.49971e+07	2.17795e+06	4.63378e+07	2.30238e+06	0	0	0	0	9	1	7	2					686	77.7004	6.58057
345498499	lipopolysaccharide-responsive and beige-like anchor protein isoform 1 [Homo sapiens]	1.09	5	2	3	5	49223439	0	1.09778e+06	0	1.43361e+07	0	2.03636e+07	3.47396e+07	1		1		1		1	1	2851	317.501	5.56689
34577061	alcohol dehydrogenase 1B [Homo sapiens]	4.8	3	2	2	8	0	0	1.3805e+07	7.71219e+06	2.27539e+07	0	3.69871e+07	0			1	3	3		1		375	39.8096	8.19189
345842445	transcription factor p65 isoform 4 [Homo sapiens]	7.37	4	4	4	5	1.43369e+07	0	0	0	7.10835e+06	0	0	0	4				1				448	49.538	7.40088
34594669	MOB kinase activator 2 isoform 2 [Homo sapiens]	7.59	2	2	2	4	0	0	2.25815e+07	2.58526e+06	0	0	8.73581e+06	0			2	1			1		237	26.9093	6.78564
346644849	DNA-(apurinic or apyrimidinic site) lyase [Homo sapiens]	24.21	1	6	6	15	6.1495e+07	0	2.38982e+07	0	4.15771e+06	0	1.05694e+07	0	8		3		2		2		318	35.5322	8.11865
34740329	heterogeneous nuclear ribonucleoprotein A3 [Homo sapiens]	39.15	1	24	26	132	7.80957e+08	7.32658e+06	5.1675e+08	0	3.10325e+07	0	3.1932e+07	0	54	2	50		13		13		378	39.5706	9.01221
347543829	dihydropyrimidinase-related protein 2 isoform 3 [Homo sapiens]	1.49	7	1	1	1	0	0	0	0	0	0	0	0					1				536	58.1264	6.15088
347582619	charged multivesicular body protein 2b isoform 2 [Homo sapiens]	16.86	2	3	3	3	4.15903e+06	0	0	0	4.53778e+07	0	0	0	1		1		1				172	19.0875	6.23975
347658969	cGMP-inhibited 3',5'-cyclic phosphodiesterase A isoform 2 [Homo sapiens]	3.66	2	2	2	4	0	0	0	0	6.76971e+06	0	5.39862e+06	0					2		2		819	91.1448	5.23682
347800662	UV excision repair protein RAD23 homolog B isoform 2 [Homo sapiens]	7.73	3	2	2	5	0	7.06736e+06	4.26232e+06	2.87459e+06	0	0	0	0		2	1	2					388	40.6883	4.89404
348041302	phosphatidylinositol 4-kinase alpha isoform 1 [Homo sapiens]	0.95	1	2	2	2	0	0	4.14124e+06	0	0	0	0	0	1		1						2102	236.678	7.06396
349501061	serine/threonine-protein kinase Chk1 isoform 2 [Homo sapiens]	14.71	2	5	5	7	9.94315e+06	0	0	6.36918e+06	0	0	0	0	2			5					442	50.3827	7.98682
349732206	U4/U6 small nuclear ribonucleoprotein Prp4 isoform 2 [Homo sapiens]	28.02	2	15	15	41	0	4.11835e+07	0	3.81177e+07	0	1.00361e+07	0	9.05758e+06		16		19		4		2	521	58.2843	7.41553
34996489	PH-interacting protein [Homo sapiens]	5.11	3	7	7	8	1.63233e+07	0	5.82968e+06	0	0	0	0	0	6		2						1821	206.518	8.85107
351542238	arf-GAP with SH3 domain, ANK repeat and PH domain-containing protein 1 isoform 2 [Homo sapiens]	0.71	2	1	1	1	0	3.18601e+06	0	0	0	0	0	0		1							1122	124.695	7.31299
351721324	protein SET isoform 4 [Homo sapiens]	10.53	4	3	3	7	2.96788e+07	0	1.73898e+07	0	5.02865e+06	0	0	0	4		2		1				266	31.1053	4.23389
354459356	ras-related protein Rap-1b isoform 4 [Homo sapiens]	17.52	6	3	3	4	0	0	0	0	8.62117e+06	0	0	0					4				137	15.3459	8.1333
354721179	ras-related protein Rab-5B isoform 2 [Homo sapiens]	33.33	2	2	5	28	9.71231e+06	9.85127e+07	1.8324e+07	5.6797e+07	2.16551e+07	3.18245e+07	1.46606e+07	2.04163e+07	1	7	2	7	2	4	2	3	174	19.0784	7.29834
35494003	SUMO-conjugating enzyme UBC9 [Homo sapiens]	10.76	1	2	2	5	6.28546e+07	0	43620881	0	1.54359e+07	0	1.83786e+07	0	2		1		1		1		158	17.9952	8.66064
354983501	protein-L-isoaspartate(D-aspartate) O-methyltransferase isoform 1 [Homo sapiens]	55.09	5	13	13	92	2.39674e+08	4.5255e+07	2.28277e+08	1.0758e+08	1.19958e+08	3.02193e+07	9.18359e+07	2.26169e+07	11	8	24	18	10	4	13	4	285	30.2956	7.51807
356461016	gem-associated protein 5 isoform 2 [Homo sapiens]	6.83	2	8	8	9	1.48294e+07	0	5.257e+06	0	0	0	0	0	6		3						1507	168.354	6.65381
356582273	complement C4-A isoform 2 preproprotein [Homo sapiens]	1.83	6	2	2	2	0	0	0	0	4.63425e+07	0	1.06039e+07	0					1		1		1698	187.586	7.12256
356582355	protein transport protein Sec24A isoform 2 [Homo sapiens]	1.31	2	1	1	1	8.03577e+06	0	0	0	0	0	0	0	1								613	65.9681	6.93213
357933604	zinc finger protein 638 isoform 2 [Homo sapiens]	4.09	2	9	9	17	1.97167e+07	0	1.63143e+07	1.31825e+06	2.31362e+06	0	0	0	6		6	2	2		1		1957	218.111	6.41748
357933617	lipocalin-1 isoform 1 precursor [Homo sapiens]	49.43	3	7	7	23	1.14656e+08	0	3.94526e+08	0	5.83601e+07	0	3.91449e+07	0	5	1	9		3		5		176	19.2378	5.57959
358356404	60S ribosomal protein L15 isoform 1 [Homo sapiens]	53.43	2	14	14	126	1.43994e+08	1.84073e+08	7.50735e+07	9.76184e+07	1.06035e+08	4.61364e+07	5.01858e+07	3.91421e+07	11	23	10	22	21	15	12	12	204	24.1311	11.6196
359465572	biliverdin reductase A precursor [Homo sapiens]	34.46	1	9	9	22	6.44233e+07	0	4.54016e+07	0	1.12559e+07	0	1.88966e+07	0	11		6		3		2		296	33.4073	6.44287
359465608	insulin-like growth factor-binding protein 7 isoform 2 precursor [Homo sapiens]	5.73	2	1	1	1	0	0	0	0	6.73229e+06	0	0	0					1				279	28.8413	8.11865
359718934	GDP-mannose 4,6 dehydratase isoform 2 [Homo sapiens]	14.62	2	5	5	8	2.92573e+07	0	3.74048e+07	0	0	0	5.49074e+06	0	5		2				1		342	39.0288	7.07861
359718987	ATP-dependent zinc metalloprotease YME1L1 isoform 4 [Homo sapiens]	17.72	3	9	9	14	0	7.05475e+06	0	3.86195e+06	0	0	0	0		9		5					683	75.9347	8.57275
36030946	protein angel homolog 2 [Homo sapiens]	1.84	1	1	1	1	0	0	0	1744554	0	0	0	0				1					544	62.2991	7.81104
36287060	histone acetyltransferase KAT5 isoform 3 [Homo sapiens]	1.95	4	1	1	1	0	0	0	828093	0	0	0	0				1					461	53.0432	8.45557
367460087	myosin-10 isoform 2 [Homo sapiens]	29.96	5	47	63	144	1.61087e+08	1.99269e+06	1.05518e+08	3.06749e+06	4.44891e+07	0	1.30193e+07	0	62	4	52	1	21		4		1976	228.858	5.5415
36950991	nuclear receptor subfamily 2 group C member 2 [Homo sapiens]	1.95	1	1	1	1	8.16317e+06	0	0	0	0	0	0	0	1								615	67.3021	6.27783
371121601	N-alpha-acetyltransferase 10 isoform 2 [Homo sapiens]	22.27	4	7	7	13	4.88107e+07	0	3.88201e+07	0	1.09549e+07	0	8.30434e+06	0	5		4		2		2		220	24.768	5.51611
371123235	5-methylcytosine rRNA methyltransferase NSUN4 isoform b [Homo sapiens]	5.07	2	1	1	1	1.9698e+07	0	0	0	0	0	0	0	1								335	37.3498	6.52197
371502127	macrophage-capping protein isoform 2 [Homo sapiens]	3.6	2	1	1	1	0	0	0	0	5.19772e+06	0	0	0					1				333	36.8337	7.1958
371872799	transmembrane and coiled-coil domain-containing protein 1 isoform c [Homo sapiens]	21.02	3	3	3	4	3.28895e+07	0	0	0	6.09196e+06	0	0	0	3				1				176	19.8845	9.81787
37221177	diphosphoinositol polyphosphate phosphohydrolase 3-beta [Homo sapiens]	5.49	5	1	1	1	7.83406e+06	0	0	0	0	0	0	0	1								164	18.5473	5.98584
372266129	protein flightless-1 homolog isoform 3 [Homo sapiens]	7.83	3	9	9	20	1.98397e+07	0	9.83086e+06	736577	8.23188e+06	0	2.23891e+06	0	8		4	2	5		1		1214	138.405	6.07471
372266148	kinesin-like protein KIF22 isoform 2 [Homo sapiens]	35.18	2	15	15	36	6.61548e+07	1.3168e+06	4.58811e+07	4.65872e+06	0	0	0	0	17	1	12	6					597	66.266	8.90967
372466577	keratin, type II cytoskeletal 8 isoform 2 [Homo sapiens]	77.43	2	50	66	443	1.90277e+09	5.05032e+08	1.0667e+09	4.26651e+08	1.82657e+09	6.5182e+08	2.21316e+09	1.37375e+08	33	19	25	18	143	49	138	18	483	53.6711	5.59229
372466586	immunoglobulin lambda-like polypeptide 5 isoform 2 [Homo sapiens]	10.79	2	1	1	1	0	1.72887e+06	0	0	0	0	0	0		1							139	14.7231	7.21045
373251164	glutaminase kidney isoform, mitochondrial isoform 2 [Homo sapiens]	9.03	2	4	4	8	0	4.08426e+06	0	5.81629e+06	0	7.34813e+06	0	0		2		2		4			598	65.4179	7.88428
373432682	ubiquitin-conjugating enzyme E2 L3 isoform 3 [Homo sapiens]	18.03	3	1	1	1	0	0	0	0	2.90875e+06	0	0	0					1				122	14.1123	8.92432
373838729	mini-chromosome maintenance complex-binding protein isoform 3 [Homo sapiens]	6.42	3	3	3	3	1.4531e+07	0	0	0	0	0	0	0	3								467	52.619	5.77002
373938427	nucleolar protein 8 isoform b [Homo sapiens]	5.1	2	6	6	6	1.37467e+07	0	3.24106e+06	0	0	0	0	0	5		1						1099	123.851	7.18115
373938452	elongation of very long chain fatty acids protein 1 isoform 3 [Homo sapiens]	6.06	3	1	1	5	0	2.69297e+06	1.03163e+07	1.99969e+06	0	2.59395e+06	3.81726e+06	0		1	1	1		1	1		198	23.2688	9.65674
373938467	lysine-specific demethylase 2A isoform b [Homo sapiens]	4.01	2	2	2	2	2.2164e+07	0	0	0	0	0	0	0	2								723	81.6256	8.74854
374253794	B-cell receptor-associated protein 31 isoform b [Homo sapiens]	13.82	2	3	3	8	1.56472e+07	6.85702e+06	7.71065e+06	6.25776e+06	0	0	2.50304e+06	0	2	1	1	3			1		246	27.974	8.44092
374253828	integrator complex subunit 11 isoform 5 [Homo sapiens]	6.81	5	3	3	7	0	8.2226e+06	2.58603e+06	5.59161e+06	0	1.82473e+06	0	0		3	1	2		1			499	55.9769	8.32373
374349205	histone acetyltransferase KAT6B isoform 2 [Homo sapiens]	0.42	3	1	1	1	0	0	0	0	0	0	0	0			1						1890	211.404	5.35107
374671789	single-stranded DNA-binding protein, mitochondrial precursor [Homo sapiens]	75.68	1	13	13	33	8.79533e+07	0	6.47458e+07	0	3.15697e+07	0	29782649	0	16		10		5		2		148	17.249	9.59814
374717332	protein misato homolog 1 isoform c [Homo sapiens]	11.29	3	5	5	7	0	8.35965e+06	0	5.43348e+06	0	0	0	0		5		2					558	60.7125	6.1001
375065827	translocator protein [Homo sapiens]	4.73	1	1	1	5	1.67707e+07	0	2.85766e+07	0	5.03943e+07	0	2.8749e+07	0	1		2		1		1		169	18.8156	9.36377
375298720	gamma-tubulin complex component 2 isoform 3 [Homo sapiens]	4.66	3	3	3	4	8.12078e+06	0	1.06911e+07	0	0	0	0	0	2		2						772	88.0343	6.75635
37537684	zinc finger protein 92 isoform 1 [Homo sapiens]	12.38	211	1	2	2	0	3.17254e+06	0	0	0	0	0	0		2							517	60.17	9.36377
37537716	eukaryotic translation initiation factor 5 [Homo sapiens]	4.64	1	2	2	4	0	963596	0	4.29293e+06	0	1.361e+06	0	0		1		2		1			431	49.1918	5.57959
375493516	mitochondrial ribonuclease P protein 3 isoform 3 [Homo sapiens]	12.91	4	6	6	9	0	7.81575e+06	0	5.95704e+06	0	1.15799e+06	0	0		6		2		1			488	56.4508	7.79639
37588869	E3 ubiquitin-protein ligase RNF123 [Homo sapiens]	0.61	1	1	1	1	1.64441e+07	0	0	0	0	0	0	0	1								1314	148.42	6.7417
37594469	3-hydroxyisobutyryl-CoA hydrolase, mitochondrial isoform 2 precursor [Homo sapiens]	2.07	2	1	1	1	8.46879e+06	0	0	0	0	0	0	0	1								338	37.9876	8.54346
37595530	polyhomeotic-like protein 2 isoform b [Homo sapiens]	5.57	2	2	2	3	2.18328e+07	0	0	0	0	0	0	0	3								323	35.7371	8.6167
37595548	pleckstrin homology domain-containing family A member 6 [Homo sapiens]	1.15	1	1	1	1	0	0	0	0	4.94277e+06	0	0	0					1				1048	117.056	9.1001
37595752	lamin-B receptor [Homo sapiens]	23.74	1	13	13	48	2.37322e+07	1.62321e+08	2.59202e+07	1.37867e+08	0	7.30481e+06	0	0	5	18	4	20		1			615	70.658	9.36377
376319199	U4/U6.U5 tri-snRNP-associated protein 2 isoform 1 [Homo sapiens]	11.33	4	5	5	10	2.4246e+07	1.55141e+06	2.62657e+07	1.24692e+06	0	0	0	0	3	4	2	1					565	65.3397	8.90967
376319247	CCR4-NOT transcription complex subunit 10 isoform 2 [Homo sapiens]	2.65	3	2	2	2	7.3609e+06	0	0	0	0	0	0	0	2								717	79.327	7.78174
37693993	nucleoside diphosphate kinase 3 precursor [Homo sapiens]	4.14	2	1	1	1	0	9.6634e+06	0	0	0	0	0	0		1							169	19.0029	7.84033
378548190	40S ribosomal protein S3 isoform 1 [Homo sapiens]	75.72	3	26	26	132	4.66713e+08	1.96176e+07	4.27175e+08	7.20809e+06	1.05541e+08	1.09321e+07	1.25941e+08	6.55634e+06	37	4	34	4	25	5	22	1	243	26.6714	9.65674
378744212	GTP-binding protein Rit1 isoform 3 [Homo sapiens]	6.56	3	1	1	1	0	0	0	0	1.22239e+06	0	0	0					1				183	21.6191	9.08545
378786664	queuine tRNA-ribosyltransferase subunit QTRTD1 isoform 3 [Homo sapiens]	13.92	4	4	4	4	1.07236e+07	0	1.06462e+07	0	0	0	0	0	3		1						309	35.3538	5.88428
379030588	DNA polymerase delta catalytic subunit [Homo sapiens]	12.29	1	12	12	18	4.41324e+07	0	1.55715e+07	0	4.25958e+06	0	0	0	12		4		2				1107	123.553	7.03467
379056369	borealin [Homo sapiens]	20.71	1	5	5	11	1.35615e+08	0	3.72364e+07	0	0	0	0	0	5		6						280	31.3038	9.86182
379056376	KN motif and ankyrin repeat domain-containing protein 1 isoform a [Homo sapiens]	25.81	4	29	29	79	9.48594e+06	0	6.76556e+06	0	1.42858e+08	5.92066e+06	1.19651e+08	7.46628e+06	3		3		39	1	32	1	1352	147.197	5.30029
379056383	DNA polymerase delta subunit 2 isoform 1 [Homo sapiens]	3.2	2	1	1	1	0	0	3443428	0	0	0	0	0			1						469	51.257	5.57959
379317149	sorcin isoform D [Homo sapiens]	6.11	4	1	1	1	0	0	0	0	1.86256e+06	0	0	0					1				180	19.9937	5.63037
38016911	erythrocyte band 7 integral membrane protein isoform a [Homo sapiens]	11.11	4	3	3	4	0	0	0	0	7208452	0	8.22367e+06	0					1		3		288	31.7107	7.88428
38016914	SAM domain and HD domain-containing protein 1 [Homo sapiens]	3.35	1	2	2	3	2.13796e+07	0	1.22523e+07	0	0	0	0	0	2		1						626	72.1548	7.13721
38016957	rho-related GTP-binding protein RhoF precursor [Homo sapiens]	4.74	1	1	1	2	0	0	0	0	0	3.98858e+06	6.01325e+06	0						1	1		211	23.6102	8.646
38026892	dolichyl pyrophosphate Man9GlcNAc2 alpha-1,3-glucosyltransferase precursor [Homo sapiens]	2.56	1	1	1	1	7.96384e+06	0	0	0	0	0	0	0	1								507	58.0816	8.45557
380420338	E3 ubiquitin-protein ligase Itchy homolog isoform 3 [Homo sapiens]	2.39	3	2	2	2	8.34511e+06	0	0	0	0	0	0	0	2								752	86.4438	5.64307
38045944	NEDD8-activating enzyme E1 catalytic subunit isoform 2 [Homo sapiens]	1.78	2	1	1	1	6.97466e+06	0	0	0	0	0	0	0	1								449	50.0403	5.2749
380692328	probable ATP-dependent RNA helicase DDX56 isoform 2 [Homo sapiens]	43.2	2	19	19	43	0	2.81668e+07	0	3.33728e+07	0	5.83019e+06	0	4.58995e+06		13		19		6		5	507	57.2387	9.21729
380692342	probable ATP-dependent RNA helicase DDX6 [Homo sapiens]	37.47	5	14	15	65	1.3898e+08	5.12552e+06	2.61738e+07	4.85273e+07	0	1.23465e+07	9.84684e+06	2.75641e+06	20	3	6	18		9	6	3	483	54.3823	8.66064
380714663	cullin-3 isoform 2 [Homo sapiens]	1.42	3	1	1	1	9.23151e+06	0	0	0	0	0	0	0	1								702	81.0415	8.51416
380837121	vesicle-trafficking protein SEC22b precursor [Homo sapiens]	32.09	1	7	7	15	4.05806e+07	0	2.53626e+07	0	1.18945e+07	0	1.2409e+07	0	4		4		4		3		215	24.7248	8.51416
380848759	UDP-N-acetylglucosamine transferase subunit ALG13 homolog isoform 5 [Homo sapiens]	0.63	3	1	1	1	15496468	0	0	0	0	0	0	0	1								954	106.789	7.07861
381342476	heterogeneous nuclear ribonucleoprotein H [Homo sapiens]	42.98	2	8	14	77	5.54995e+08	5.56547e+06	1.48579e+08	8.41131e+07	2.47388e+07	2.2859e+07	3.29072e+07	0	26	3	15	18	5	6	4		449	49.1984	6.30322
38149981	U2 small nuclear ribonucleoprotein B'' [Homo sapiens]	12.89	1	2	3	5	2.87918e+07	0	2.38346e+07	0	1.76231e+06	0	0	0	1		3		1				225	25.4701	9.71533
38158022	probable ATP-dependent RNA helicase DHX34 [Homo sapiens]	0.96	1	1	1	1	7.55068e+06	0	0	0	0	0	0	0	1								1143	128.04	7.56201
38201625	eukaryotic translation initiation factor 4 gamma 1 isoform 3 [Homo sapiens]	21.39	6	27	30	76	1.15621e+08	8.05629e+06	6.6449e+07	2.24994e+06	5.20996e+07	7.717e+06	4.79138e+07	1.76104e+06	31	1	17	2	12	4	8	1	1435	158.419	5.21143
38201710	probable ATP-dependent RNA helicase DDX17 isoform 1 [Homo sapiens]	43.62	2	29	34	202	8.63089e+08	6.52579e+07	7.87883e+08	1.01592e+08	1.10289e+08	5.21837e+07	9.4737e+07	2.51756e+07	51	19	53	35	16	8	15	5	729	80.222	8.26514
38201714	ELAV-like protein 1 [Homo sapiens]	54.29	8	19	19	58	1.71671e+08	0	1.98657e+08	0	2.24658e+07	2.50959e+06	2.23681e+07	0	15		28		10	2	3		326	36.0692	9.17334
38202214	protein transport protein Sec23A [Homo sapiens]	6.54	1	4	4	7	1.29337e+07	0	1.31111e+07	0	4.77485e+06	0	0	0	4		2		1				765	86.1053	7.07861
38202257	neutral alpha-glucosidase AB isoform 2 precursor [Homo sapiens]	10.81	5	9	9	10	1.24994e+07	0	1.00899e+07	0	7.67323e+06	0	0	0	3		5		2				944	106.807	6.13818
38257153	very-long-chain (3R)-3-hydroxyacyl-[acyl-carrier protein] dehydratase 2 [Homo sapiens]	3.94	1	1	1	1	0	7.67705e+06	0	0	0	0	0	0		1							254	28.3501	9.5542
383209673	carnitine O-acetyltransferase isoform 2 [Homo sapiens]	1.32	2	1	1	1	0	0	0	2.01507e+06	0	0	0	0				1					605	68.543	8.08936
38327039	heat shock 70 kDa protein 4 [Homo sapiens]	3.21	1	3	3	6	1.91442e+07	0	1.15543e+07	0	8.4189e+06	0	0	0	2		3		1				840	94.2712	5.18604
38327552	ras GTPase-activating protein-binding protein 1 [Homo sapiens]	35.19	1	12	13	54	1.21872e+08	4.54488e+06	1.02459e+08	9.57018e+06	5.6368e+07	3.09738e+06	4.68199e+07	0	14	2	17	3	13	1	4		466	52.1321	5.51611
38327572	aurora kinase A [Homo sapiens]	3.47	4	1	2	4	2.51812e+07	0	2.3015e+07	0	0	0	0	0	2		2						403	45.7949	9.39307
38327625	citrate synthase, mitochondrial precursor [Homo sapiens]	4.51	1	2	2	2	0	0	3.01794e+07	0	1.38872e+07	0	0	0			1		1				466	51.6795	8.32373
38327634	ATP-dependent RNA helicase DDX18 [Homo sapiens]	49.55	1	28	28	116	2.02825e+08	1.47345e+07	1.70907e+08	1.71392e+07	3.20877e+07	0	1.26732e+07	0	34	15	32	16	13		6		670	75.3594	9.49561
38372911	dual specificity protein phosphatase 16 [Homo sapiens]	3.61	1	1	1	1	0	0	8.27932e+07	0	0	0	0	0			1						665	73.0557	7.45947
38372921	basigin isoform 3 [Homo sapiens]	5.11	4	1	1	3	0	0	0	0	1.04738e+07	6.33869e+06	2.07364e+06	0					1	1	1		176	19.4258	6.68311
38373671	protein transport protein Sec24C [Homo sapiens]	3.47	1	4	4	6	1.43527e+07	0	1.72214e+07	0	6.27778e+06	0	0	0	4		1		1				1094	118.249	7.06396
38373690	COP9 signalosome complex subunit 4 isoform 1 [Homo sapiens]	2.46	1	1	1	1	1.18903e+07	0	0	0	0	0	0	0	1								406	46.2397	5.8335
383792154	sec1 family domain-containing protein 1 isoform c [Homo sapiens]	3.82	3	1	1	1	3.40342e+06	0	0	0	0	0	0	0	1								550	62.2206	5.85889
383872507	ubiquitin-conjugating enzyme E2 variant 1 isoform f [Homo sapiens]	11.43	2	1	1	1	0	0	7.62274e+06	0	0	0	0	0			1						105	11.7579	5.51611
384229049	thymidine phosphorylase isoform 1 proprotein [Homo sapiens]	3.11	2	1	1	2	0	0	7.63646e+06	0	0	0	0	0			2						482	49.9242	5.52881
384381471	NADPH:adrenodoxin oxidoreductase, mitochondrial isoform 7 [Homo sapiens]	13.67	7	5	5	5	2.02879e+07	0	5.44283e+06	0	0	0	0	0	3		2						439	48.0262	6.94678
384475556	histidine--tRNA ligase, cytoplasmic isoform 4 [Homo sapiens]	8.69	5	3	3	5	28628373	0	2.12809e+07	0	9.16592e+06	0	1.15697e+07	0	1		2		1		1		449	50.1245	5.30029
384551656	porphobilinogen deaminase isoform 4 [Homo sapiens]	2.3	4	1	1	2	1.73212e+07	0	6672147	0	0	0	0	0	1		1						304	33.2435	7.97217
38455427	T-complex protein 1 subunit delta isoform a [Homo sapiens]	62.89	2	33	34	159	6.61251e+07	3.78408e+08	5.59579e+08	2.90383e+08	4.65114e+07	7.06286e+07	6.37293e+06	5.3993e+07	12	49	5	51	3	25	1	13	539	57.8878	7.82568
384871583	PCI domain-containing protein 2 isoform 3 [Homo sapiens]	9.82	3	4	4	8	1.96724e+07	0	1.32704e+07	0	0	0	1.60339e+06	0	4		3				1		397	45.7427	8.52881
38488716	DEP domain-containing protein 1A isoform b [Homo sapiens]	1.52	2	1	1	1	0	1.46734e+06	0	0	0	0	0	0		1							527	61.454	8.85107
38492356	DNA polymerase delta subunit 3 [Homo sapiens]	4.72	1	2	2	5	2.53333e+07	0	1.49743e+07	0	2.90679e+06	0	0	0	2		2		1				466	51.3683	9.34912
38505218	acyl-CoA dehydrogenase family member 11 [Homo sapiens]	9.36	1	7	7	8	2.0278e+07	0	1.41755e+07	0	0	0	0	0	6		2						780	87.2088	8.01611
385198059	putative ribosomal RNA methyltransferase NOP2 isoform 2 [Homo sapiens]	46.06	4	37	37	123	2.38559e+08	1.05511e+07	3.89643e+08	2.12992e+07	6.53948e+07	0	3.4283e+07	0	28	7	39	13	24		12		812	89.2471	9.23193
385198081	protein ECT2 isoform b [Homo sapiens]	8.38	2	6	6	9	1.35702e+07	0	9.54817e+06	0	1.54739e+06	0	3525021	0	6		1		1		1		883	99.9873	7.48877
385251401	band 4.1-like protein 1 isoform d [Homo sapiens]	2.14	4	1	1	1	0	0	0	0	8.19555e+06	0	0	0					1				701	78.7822	7.09326
385251411	histidine ammonia-lyase isoform 3 [Homo sapiens]	3.05	3	2	2	7	1.66063e+07	0	0	0	2.59246e+07	0	3.64835e+06	8.92046e+06	2				2		1	2	591	64.8468	7.09326
385275092	choline transporter-like protein 3 isoform 6 [Homo sapiens]	2.91	6	1	1	1	0	0	0	0	0	0	0	5.29789e+06								1	585	65.8098	7.94287
385648255	spermatogenesis-associated protein 20 isoform 3 [Homo sapiens]	1.75	3	1	1	2	0	0	0	0	0	0	0	0				2					742	83.3257	6.82959
385648270	sodium bicarbonate cotransporter 3 isoform c [Homo sapiens]	2.57	3	2	2	3	3.62154e+06	0	2.73959e+06	0	0	0	0	0	1		2						1090	123.002	6.91748
38569394	elongator complex protein 1 [Homo sapiens]	1.65	1	2	2	2	10308946	0	0	0	0	0	0	0	2								1332	150.159	5.93506
38569423	ATP-citrate synthase isoform 2 [Homo sapiens]	17.32	2	17	17	36	4.82601e+07	0	2.74693e+07	1.83228e+06	1.56016e+07	0	4.09509e+06	0	15		13	1	5		2		1091	119.695	7.32764
38569428	ankyrin repeat and EF-hand domain-containing protein 1 [Homo sapiens]	1.8	5	1	2	3	7.12906e+07	0	1.46384e+07	0	0	0	0	0	2		1						776	86.6097	8.27979
38569477	metaxin-1 isoform 2 [Homo sapiens]	1.38	2	1	1	1	0	0	4.71022e+06	0	0	0	0	0			1						435	47.9788	10.0083
38569505	probable ATP-dependent RNA helicase DDX52 [Homo sapiens]	25.04	1	13	14	27	6.40161e+07	2.03419e+06	4.47815e+07	4.20203e+06	0	0	0	0	10	1	14	2					599	67.4559	9.67139
38570095	protein FAM46C [Homo sapiens]	1.53	2	1	1	1	0	0	0	0	0	0	8395634	0							1		391	44.9158	5.69385
38570099	glutamine-rich protein 1 [Homo sapiens]	1.03	1	1	1	1	2.22257e+06	0	0	0	0	0	0	0	1								776	86.3819	5.87158
38570115	zinc finger protein 362 [Homo sapiens]	2.14	1	1	1	1	0	0	8.94706e+06	0	0	0	0	0			1						420	45.7853	9.64209
38570135	mitogen-activated protein kinase kinase kinase kinase 5 [Homo sapiens]	2.13	1	2	2	2	4.29463e+06	0	0	0	0	0	0	0	2								846	94.9933	7.72314
38570156	5'-nucleotidase domain-containing protein 1 [Homo sapiens]	1.98	1	1	1	1	0	0	0	0	4.22348e+07	0	0	0					1				455	51.8119	6.354
385719194	caseinolytic peptidase B protein homolog isoform 2 [Homo sapiens]	33.09	4	20	20	39	0	2.99986e+07	0	2.04261e+07	0	0	0	873594		23		15				1	677	75.4024	9.01221
386642860	threonine--tRNA ligase, cytoplasmic isoform 1 [Homo sapiens]	5.39	2	4	4	5	3.42338e+07	0	1.25249e+07	0	1.16181e+07	0	0	0	2		2		1				723	83.3819	6.66846
386642917	paired box protein Pax-6 isoform a [Homo sapiens]	2.13	2	1	1	1	0	0	0	0	0	0	0	0	1								422	46.6541	9.36377
386643034	protein NDRG1 isoform 3 [Homo sapiens]	4.47	3	1	1	2	0	0	0	0	8.35634e+06	0	3.27802e+06	0					1		1		313	33.6283	6.44287
38679905	tripartite motif-containing protein 65 isoform 1 [Homo sapiens]	50.29	2	43	43	810	1.94427e+10	46174175300	3.70909e+08	8.84971e+07	7.39044e+09	4.30282e+10	4.45473e+08	3.93962e+08	122	277	20	18	80	245	24	24	517	57.3168	6.69775
38679912	uncharacterized protein C9orf114 [Homo sapiens]	3.46	1	1	1	2	0	0	1.37522e+07	0	6.31833e+06	0	0	0			1		1				376	41.9824	7.43018
38679914	N-alpha-acetyltransferase 25, NatB auxiliary subunit [Homo sapiens]	2.37	1	2	2	2	4.22593e+06	0	0	0	0	0	0	0	2								972	112.221	6.63916
38679974	acetyl-CoA carboxylase 1 isoform 4 [Homo sapiens]	0.88	4	2	2	3	6.31643e+06	0	3.31931e+06	0	0	0	0	0	2		1						2268	257.075	6.60986
38683855	pentatricopeptide repeat domain-containing protein 3, mitochondrial precursor [Homo sapiens]	14.37	1	10	10	22	6.43376e+07	4.57726e+06	5.26279e+07	7.88694e+06	1.2864e+07	0	0	0	11	1	8	1	1				689	78.4997	6.41748
386869519	microsomal glutathione S-transferase 1 isoform a [Homo sapiens]	10.32	1	1	1	1	0	0	0	0	1.6859e+07	0	0	0					1				155	17.5872	9.39307
387527981	translation initiation factor eIF-2B subunit gamma isoform 3 [Homo sapiens]	14.71	3	5	5	9	1.8683e+07	0	0	6.0985e+06	0	1.061e+06	0	0	4			4		1			401	44.7742	6.65381
387598071	thioredoxin reductase 1, cytoplasmic isoform 5 [Homo sapiens]	3.69	5	1	1	1	0	0	0	0	0	3.25662e+06	0	0						1			461	50.8419	6.62451
387849375	bifunctional lysine-specific demethylase and histidyl-hydroxylase MINA isoform b [Homo sapiens]	12.07	2	6	6	9	2.64323e+07	0	7.86475e+06	0	0	0	0	0	7		2						464	52.639	6.69775
38788193	sphingosine 1-phosphate receptor 3 [Homo sapiens]	2.12	1	1	1	1	4.9931e+07	0	0	0	0	0	0	0	1								378	42.2224	9.70068
38788260	nucleosome-remodeling factor subunit BPTF isoform 2 [Homo sapiens]	1.55	2	5	5	5	7.83756e+06	0	5.14875e+06	0	0	0	0	0	3		2						2903	322.018	6.37939
38788319	guanine nucleotide-binding protein-like 1 [Homo sapiens]	4.12	1	3	3	4	1.73874e+07	0	8.98101e+06	0	0	0	0	0	1		3						607	68.6185	5.79541
38788372	intron-binding protein aquarius [Homo sapiens]	5.86	1	8	8	11	2.22224e+07	0	7.01077e+06	0	2.99858e+06	0	0	0	7		2		2				1485	171.186	6.3667
388240801	lamin-B2 [Homo sapiens]	47.9	1	28	35	88	1.641e+08	0	8.93906e+07	7.05505e+06	3.00806e+07	5.26612e+06	2.82196e+07	0	39		27	5	9	4	4		620	69.9057	5.59229
388240806	ribonuclease P protein subunit p38 [Homo sapiens]	7.42	1	2	2	3	7.36714e+06	0	8.45883e+06	0	0	0	0	0	1		2						283	31.8146	9.92041
388240808	structural maintenance of chromosomes protein 2 [Homo sapiens]	32.08	1	38	38	86	1.15531e+08	2.22007e+06	6.3534e+07	6.30594e+06	1.00606e+07	0	9.97851e+06	0	38	2	28	9	5		4		1197	135.572	8.42627
388454220	CCR4-NOT transcription complex subunit 1 isoform c [Homo sapiens]	1.94	3	4	4	6	9.95413e+06	0	5.89788e+06	0	0	0	0	0	3		3						2371	266.211	7.04932
389565511	TBC1 domain family member 2A isoform 3 [Homo sapiens]	2.78	4	1	2	3	0	0	0	0	1.09063e+07	6.99993e+07	4.8524e+06	0					1	1	1		468	54.3842	7.13721
389616156	eukaryotic translation initiation factor 3 subunit C [Homo sapiens]	25.96	6	25	25	76	1.53749e+08	4.33969e+06	8.1527e+07	6.211e+06	2.58924e+07	0	6.35202e+06	0	34	4	21	6	9		2		913	105.278	5.68115
389886539	torsin-1A-interacting protein 1 isoform 1 [Homo sapiens]	14.04	2	6	6	13	0	4.72976e+06	0	4.19722e+06	0	4.07988e+06	0	1.64275e+06		6		4		2		1	584	66.2793	8.17725
389886545	protein regulator of cytokinesis 1 isoform 4 [Homo sapiens]	10.67	4	7	7	10	2.37685e+07	0	1.23171e+07	0	0	0	0	0	5		5						525	61.4076	7.6499
390131988	sentrin-specific protease 1 [Homo sapiens]	1.55	1	1	1	2	1.52254e+07	0	1.14867e+07	0	0	0	0	0	1		1						644	73.4347	8.47021
390517020	inosine triphosphate pyrophosphatase isoform c [Homo sapiens]	11.11	2	3	3	6	7.31614e+07	0	2.80804e+07	0	1.41466e+07	0	0	0	1		3		2				153	16.8225	7.18115
392494079	lipoamide acyltransferase component of branched-chain alpha-keto acid dehydrogenase complex, mitochondrial precursor [Homo sapiens]	30.29	1	15	15	25	9.24668e+07	0	1.50248e+07	0	2.28329e+06	1.78115e+06	0	0	18		4		1	1	1		482	53.4529	8.51416
392494084	eukaryotic translation initiation factor 6 isoform a [Homo sapiens]	19.59	2	3	3	4	0	0	6.75523e+06	1.19874e+06	1.70573e+07	0	0	0			2	1	1				245	26.5822	4.67822
392513662	interleukin enhancer-binding factor 2 isoform 2 [Homo sapiens]	59.66	2	19	19	97	7.48903e+08	1.24592e+07	7.15612e+08	2.05342e+07	5.34376e+07	0	1.1844e+08	0	36	2	38	1	10		10		352	38.8862	4.94482
392583868	SRA stem-loop-interacting RNA-binding protein, mitochondrial isoform 3 precursor [Homo sapiens]	10.87	3	1	1	1	0	0	29335299	0	0	0	0	0			1						92	10.3463	10.228
392841224	leucine-rich repeat protein SHOC-2 isoform 2 [Homo sapiens]	3.36	2	2	2	2	0	4.21233e+06	0	0	0	0	0	0		2							536	59.7059	9.14404
392996951	UV excision repair protein RAD23 homolog A isoform 3 [Homo sapiens]	2.92	3	1	1	1	0	0	0	690967	0	0	0	0				1					308	33.4127	4.71631
393715095	tubulin alpha-1A chain isoform 2 [Homo sapiens]	64.9	7	10	31	362	1.36204e+09	1.68851e+09	2.063e+08	1.70607e+09	9.53484e+07	5.53219e+08	8.52824e+07	3.90275e+08	63	72	25	90	13	54	14	31	416	46.2678	5.08447
394025672	26S proteasome non-ATPase regulatory subunit 5 isoform 2 [Homo sapiens]	1.95	2	1	1	1	0	0	0	0	0	7.09025e+06	0	0						1			461	51.2798	5.43994
394025725	very long-chain specific acyl-CoA dehydrogenase, mitochondrial isoform 4 [Homo sapiens]	6.74	4	4	4	5	0	4.08342e+06	0	0	7.51219e+06	2.37555e+06	8.96015e+06	0		1			1	2	1		579	62.5422	7.25439
394582093	DNA replication licensing factor MCM3 isoform 1 [Homo sapiens]	19.93	2	16	16	46	6.1536e+07	1.96272e+06	3.5399e+07	3.02327e+06	2.15771e+07	763897	1.005e+07	0	15	4	10	4	8	1	4		853	95.8484	5.77002
394953908	26S proteasome non-ATPase regulatory subunit 11 [Homo sapiens]	10.43	1	4	4	8	8.0729e+06	0	2.10869e+07	0	1.9295e+07	0	0	0	3		4		1				422	47.434	6.48096
395394071	thiosulfate sulfurtransferase [Homo sapiens]	4.04	1	1	1	1	0	0	0	0	8294058	0	0	0					1				297	33.4078	7.25439
395455064	mediator of RNA polymerase II transcription subunit 23 isoform c [Homo sapiens]	4.64	4	5	5	7	1.20117e+07	0	1.0867e+07	0	0	0	0	0	5		2						1359	155.452	7.40088
39652628	constitutive coactivator of PPAR-gamma-like protein 1 [Homo sapiens]	9.21	1	8	8	12	23724316	0	9.71419e+06	0	2.2438e+06	0	0	0	7		3		2				1118	121.811	8.88037
396578115	IQ and AAA domain-containing protein 1 isoform 2 [Homo sapiens]	0.9	3	1	1	1	0	0	0	0	3.19162e+06	0	0	0					1				781	90.3953	9.33447
397138233	PREDICTED: cartilage-associated protein-like [Homo sapiens]	5.28	2	1	1	1	5.34286e+06	0	0	0	0	0	0	0	1								246	28.7989	4.729
397138687	PREDICTED: FERM and PDZ domain-containing protein 3-like [Homo sapiens]	0.44	1	1	1	1	0	0	0	0	5.5823e+06	0	0	0					1				1371	149.875	8.52881
397139883	PREDICTED: uncharacterized protein KIAA1671-like [Homo sapiens]	0.5	2	1	1	1	94682632	0	0	0	0	0	0	0	1								1595	172.706	8.77783
39725634	la-related protein 1 [Homo sapiens]	20.02	1	15	18	45	1.17588e+08	4.29125e+06	6.09715e+07	4.89695e+06	7.03511e+06	0	5.11566e+06	0	16	2	17	4	5		1		1019	116.393	9.08545
39725938	DNA-directed RNA polymerase III subunit RPC1 [Homo sapiens]	13.09	1	14	15	20	4.00717e+07	0	2.76845e+07	0	4.59814e+06	0	0	0	11		7		2				1390	155.542	8.48486
39725950	importin-11 isoform 2 [Homo sapiens]	4.51	2	5	5	9	3.45056e+07	0	1.85865e+07	0	0	0	0	0	5		4						975	112.463	5.24951
39753961	ras GTPase-activating-like protein IQGAP3 [Homo sapiens]	2.45	1	1	4	11	4.59138e+07	0	2.76399e+07	0	4.33678e+07	0	1.00005e+07	0	3		4		3		1		1631	184.485	7.56201
39777586	putative ATP-dependent RNA helicase DHX57 [Homo sapiens]	3.25	1	3	4	5	2.26325e+07	0	1.14879e+07	0	1.31922e+07	0	0	0	2		2		1				1386	155.507	7.7085
39777597	protein-glutamine gamma-glutamyltransferase 2 isoform a [Homo sapiens]	2.33	1	1	1	2	0	0	0	0	4.13574e+06	0	0	0					2				687	77.2797	5.22412
39777604	rho guanine nucleotide exchange factor 1 isoform 3 [Homo sapiens]	5.57	3	5	5	6	1.3074e+07	0	6.94307e+06	0	5.43757e+06	0	0	0	2		1		3				879	98.7065	5.56689
39780552	protein VAC14 homolog [Homo sapiens]	1.28	1	1	1	1	1.10484e+07	0	0	0	0	0	0	0	1								782	87.9167	6.12549
39780588	pre-rRNA-processing protein TSR1 homolog [Homo sapiens]	8.96	1	6	6	7	2.30375e+07	0	5.90345e+06	0	7.49632e+06	0	0	0	4		2		1				804	91.7519	7.41553
398303805	calcium uniporter protein, mitochondrial isoform 3 [Homo sapiens]	3.97	3	1	1	1	0	0	0	0	2.67407e+06	0	0	0					1				302	35.1364	7.48877
399154157	striatin-interacting protein 1 isoform 2 [Homo sapiens]	2.43	4	2	2	2	0	0	1.10989e+07	0	0	0	0	0			2						742	85.3958	6.7417
39930355	protein DPCD [Homo sapiens]	29.56	1	7	7	8	0	1.21254e+07	0	8.32369e+06	0	3.32411e+06	0	1.74092e+06		5		1		1		1	203	23.2251	9.02686
39930469	ribosome production factor 2 homolog [Homo sapiens]	34.97	3	14	15	35	7.33005e+07	0	5.17373e+07	0	0	0	2.74556e+06	0	17		16				2		306	35.5602	9.99365
39930517	atherin [Homo sapiens]	2.04	1	1	1	1	4.30075e+06	0	0	0	0	0	0	0	1								538	56.0177	7.57666
39932583	protein NRDE2 homolog [Homo sapiens]	2.92	1	3	3	3	5.65379e+06	0	0	0	0	0	0	0	3								1164	132.589	7.6792
400153449	zinc finger protein 551 isoform 2 [Homo sapiens]	1.09	2	1	1	1	0	1.79559e+07	0	0	0	0	0	0		1							642	74.6346	8.23584
40018629	WASH complex subunit 7 [Homo sapiens]	2.98	1	3	3	3	9.17684e+06	0	0	0	4.59465e+06	0	0	0	2				1				1173	136.316	7.44482
40018640	parafibromin [Homo sapiens]	40.11	1	21	21	65	9.73451e+06	6.69921e+07	2.17082e+07	3.41908e+07	3.71851e+06	1.4606e+07	5.07367e+06	5.13208e+06	1	24	5	18	1	11	1	4	531	60.5391	9.61279
40068497	FAST kinase domain-containing protein 3 [Homo sapiens]	1.51	1	1	1	1	0	0	0	2.34634e+06	0	0	0	0				1					662	75.6406	8.29443
40068518	6-phosphogluconate dehydrogenase, decarboxylating [Homo sapiens]	27.12	1	14	14	36	120246630	0	4.3926e+07	0	2.2831e+07	0	1.93977e+07	0	17		10		5		4		483	53.106	7.2251
401461771	exportin-6 isoform 1 [Homo sapiens]	0.54	2	1	1	1	8060559	0	0	0	0	0	0	0	1								1111	127.313	6.45557
40217805	polynucleotide 5'-hydroxyl-kinase NOL9 [Homo sapiens]	7.98	1	5	5	12	5.19016e+07	3.34974e+06	4.24294e+07	0	0	0	0	0	7	3	2						702	79.2262	9.15869
40217812	protein TBRG4 isoform 1 [Homo sapiens]	16.96	3	9	9	17	0	2.02248e+07	0	1.21589e+07	0	5.22116e+06	0	0		10		6		1			631	70.6934	7.41553
40217847	U5 small nuclear ribonucleoprotein 200 kDa helicase [Homo sapiens]	32.16	1	59	60	136	1.2374e+08	2.7109e+06	9.0028e+07	0	1.4379e+07	0	5.81996e+06	0	71	4	50		7		4		2136	244.353	6.06201
402534565	tumor necrosis factor receptor superfamily member 3 isoform 2 [Homo sapiens]	1.44	2	1	1	1	2.45628e+07	0	0	0	0	0	0	0	1								416	44.7805	5.8335
40254446	cullin-5 [Homo sapiens]	17.18	1	13	13	21	4.09619e+07	1.75005e+06	2.59685e+07	2.5837e+06	0	0	0	0	13	1	6	1					780	90.8974	7.94287
40254924	leucine-rich repeat-containing protein 59 [Homo sapiens]	33.55	1	11	11	45	2.65289e+08	0	1.88336e+08	0	4.10847e+07	6.45569e+06	5.47351e+07	0	17		11		8	1	8		307	34.9089	9.56885
40254938	uncharacterized aarF domain-containing protein kinase 1 isoform a precursor [Homo sapiens]	2.87	1	1	1	1	0	0	0	1.26761e+06	0	0	0	0				1					523	59.681	8.60205
40254986	hydroxysteroid dehydrogenase-like protein 2 isoform 1 [Homo sapiens]	22.73	2	8	8	20	5.37725e+07	0	2.80126e+07	0	1.45096e+07	0	1.04873e+07	0	8		8		2		2		418	45.3655	7.98682
402794126	poly(U)-binding-splicing factor PUF60 isoform e [Homo sapiens]	32.75	8	12	12	28	7.52545e+06	1.17399e+07	1.85359e+07	9907579	5.59108e+06	1.14976e+06	0	0	3	8	5	9	1	2			513	55.3644	5.33838
402794631	vacuolar protein sorting-associated protein 72 homolog isoform 3 [Homo sapiens]	4.02	3	1	1	1	0	8.12982e+06	0	0	0	0	0	0		1							199	22.511	4.98291
40288288	histone-arginine methyltransferase CARM1 [Homo sapiens]	2.14	1	1	1	2	0	2.32074e+06	5.15814e+06	0	0	0	0	0		1	1						608	65.8114	6.72705
40316915	aminopeptidase B [Homo sapiens]	4.31	1	2	2	2	6173742	0	624738	0	0	0	0	0	1		1						650	72.5495	5.74463
40316937	arachidonate 15-lipoxygenase [Homo sapiens]	4.53	1	1	1	1	0	0	0	0	0	2.77966e+07	0	0						1			662	74.7565	6.58057
403310653	ras-related protein Rap-2c isoform 1 precursor [Homo sapiens]	10.93	4	1	2	2	0	0	2.03602e+07	0	8.92496e+06	0	0	0			1		1				183	20.7314	4.94482
403420580	sulfide:quinone oxidoreductase, mitochondrial [Homo sapiens]	28.89	1	11	11	15	0	0	0	0	5.67376e+07	0	7.47258e+07	0					7		8		450	49.9289	9.11475
403501448	obscurin isoform a [Homo sapiens]	0.14	3	1	1	2	272559259	0	0	0	0	0	0	0	2								6620	721.095	5.74463
40353734	nucleophosmin isoform 2 [Homo sapiens]	57.74	4	7	27	216	4.7901e+09	7.74472e+07	3.35905e+09	2.74556e+07	3.44093e+08	2.63273e+07	3.2046e+08	6.28517e+06	61	14	55	11	42	5	27	1	265	29.4462	4.61475
40354195	keratin, type I cytoskeletal 18 [Homo sapiens]	83.49	1	48	50	218	3.10736e+09	1.60672e+09	1.34192e+09	1.26746e+09	1.41225e+09	5.05733e+08	3.98725e+09	3.44566e+06	8	4	7	3	101	17	77	1	430	48.0285	5.45264
40354201	2'-deoxynucleoside 5'-phosphate N-hydrolase 1 isoform 2 [Homo sapiens]	11.49	2	1	1	2	0	0	2.01523e+07	0	1.38716e+07	0	0	0			1		1				148	16.1772	6.78564
40354205	fructose-bisphosphate aldolase B [Homo sapiens]	19.78	2	6	7	13	0	0	6.27157e+07	3.93938e+06	1.70571e+07	2.9742e+06	1.99816e+07	0			1	2	6	1	3		364	39.4481	7.86963
404501451	zinc finger protein 512 isoform b [Homo sapiens]	21.75	4	9	9	27	3.16726e+07	1.54439e+07	2.08811e+07	1.49586e+07	0	0	0	0	5	9	4	9					538	61.3152	9.61279
40548332	coiled-coil domain-containing protein 137 [Homo sapiens]	23.18	1	6	6	8	1.74629e+07	0	1.86098e+07	0	0	0	0	0	4		4						289	33.2111	10.9312
40549448	guanine nucleotide exchange factor VAV2 isoform 2 [Homo sapiens]	0.95	2	1	1	2	0	0	0	0	6.88325e+06	0	4124766	0					1		1		839	96.9698	6.90283
40556376	putative oxidoreductase GLYR1 [Homo sapiens]	23.87	1	11	11	21	1.36982e+07	9.34003e+06	2.43695e+07	4.0059e+06	0	0	0	0	4	9	5	3					553	60.509	9.17334
406719586	ER membrane protein complex subunit 1 isoform 2 precursor [Homo sapiens]	3.63	4	3	3	4	1.29052e+07	0	1.21546e+07	0	0	0	0	0	3		1						992	111.561	7.66455
40789249	aspartate--tRNA ligase, mitochondrial [Homo sapiens]	14.73	1	8	8	11	3.20184e+07	1.66372e+06	2.48368e+07	0	0	0	0	0	6	1	4						645	73.5161	8.01611
40805827	coatomer subunit epsilon isoform c [Homo sapiens]	26.56	3	8	8	20	4.97542e+07	0	4.5315e+07	0	1.65217e+07	0	1.0433e+07	0	6		6		5		3		256	28.7546	5.2876
40805843	histone acetyltransferase KAT2B [Homo sapiens]	1.08	2	1	1	1	20186803	0	0	0	0	0	0	0	1								832	92.9537	9.01221
40807357	long-chain fatty acid transport protein 4 [Homo sapiens]	3.89	1	2	2	2	0	0	6.42019e+06	0	0	0	0	0			2						643	72.0181	8.47021
40807471	transcription termination factor 2 [Homo sapiens]	7.75	2	9	10	15	4.04491e+07	0	4087914	0	0	0	0	0	10		5						1162	129.508	8.36768
40807485	pre-mRNA-processing factor 6 [Homo sapiens]	27.52	1	25	25	53	8.71764e+07	4.76685e+06	7.1392e+07	8.38562e+06	1.6119e+07	0	0	0	17	4	19	6	7				941	106.858	8.25049
40807504	actin filament-associated protein 1 isoform B [Homo sapiens]	1.64	2	1	1	1	0	0	0	0	3.7054e+06	0	0	0					1				730	80.6748	8.67529
409264581	zinc finger protein 598 [Homo sapiens]	2.1	1	1	2	4	2.57147e+08	0	5.51295e+08	0	0	0	0	0	3		1						904	98.6052	8.39697
409971397	dnaJ homolog subfamily C member 10 isoform 2 precursor [Homo sapiens]	4.28	2	3	3	6	1.04855e+07	644843	6.84147e+06	0	0	0	0	0	2	1	3						747	86.0809	7.38623
409971425	brain acid soluble protein 1 [Homo sapiens]	18.5	1	2	2	5	0	0	0	0	0	3.21978e+06	6.85424e+06	1.27809e+06						2	1	2	227	22.68	4.62744
410169811	PREDICTED: aldo-keto reductase family 1 member C2-like isoform 3 [Homo sapiens]	15.15	9	4	4	8	0	0	0	4.42268e+06	1.22168e+07	1.17878e+07	6.26912e+07	0				1	5	1	1		297	33.8476	8.66064
410170218	PREDICTED: putative trypsin-6 isoform 1 [Homo sapiens]	8.1	4	1	1	4	0	3.74379e+07	0	0	5.60162e+07	0	3.89646e+07	3207865		1			1		1	1	247	26.5222	6.50732
410170359	PREDICTED: uncharacterized LOC101059921 [Homo sapiens]	1.64	2	1	1	1	0	0	2.89249e+07	0	0	0	0	0			1						426	46.9246	11.5757
410170863	PREDICTED: serine/arginine-rich splicing factor 10-like [Homo sapiens]	18.49	9	2	2	4	2.22071e+07	0	13552682	0	3.00767e+06	0	0	0	1		2		1				146	17.8549	10.1548
410171283	PREDICTED: DNA-directed RNA polymerase III subunit RPC3-like isoform 4 [Homo sapiens]	7.06	4	3	3	5	0	3.91884e+06	0	3.14175e+06	0	0	0	0		3		2					411	46.1597	7.76709
410171297	PREDICTED: thioredoxin-interacting protein-like isoform 2 [Homo sapiens]	5.63	1	2	2	3	0	0	0	0	0	3.84161e+06	0	1.44059e+06						2		1	391	43.6331	7.50342
410171386	PREDICTED: chromodomain-helicase-DNA-binding protein 1-like isoform 4 [Homo sapiens]	10.09	10	9	9	14	3.51364e+07	0	1.49009e+07	1.83811e+06	0	0	0	0	7		6	1					803	90.1986	7.1958
410172458	PREDICTED: COBW domain-containing protein 5-like [Homo sapiens]	2.82	9	1	1	1	0	0	6.06978e+06	0	0	0	0	0			1						213	24.521	5.66846
410172851	PREDICTED: uncharacterized protein LOC100996470 [Homo sapiens]	4.04	1	1	1	1	0	0	0	0	0	0	4.38406e+07	0							1		223	23.5373	11.1655
410173141	PREDICTED: DNA-directed RNA polymerase III subunit RPC5-like isoform 8 [Homo sapiens]	4.72	8	3	3	4	1.21204e+07	0	7.34138e+06	0	0	0	0	0	2		2						593	66.9001	6.80029
410173185	PREDICTED: bolA-like protein 2-like isoform 1 [Homo sapiens]	5.92	1	1	1	2	18068382	0	1.74401e+07	0	0	0	0	0	1		1						152	16.9218	8.19189
410444379	LIM and SH3 domain protein 1 isoform b [Homo sapiens]	6.34	2	1	1	1	0	0	0	0	1.37562e+07	0	0	0					1				205	23.1672	4.94482
41055989	M-phase phosphoprotein 8 [Homo sapiens]	5.93	1	6	6	8	3.12334e+07	0	1.04417e+07	0	0	0	0	0	6		2						860	97.1228	6.06201
411147367	ATP-binding cassette sub-family B member 7, mitochondrial isoform 4 [Homo sapiens]	3.99	5	3	3	3	2.25813e+07	0	7.18926e+06	0	0	0	0	0	2		1						726	79.7637	9.27588
411147393	probable E3 ubiquitin-protein ligase makorin-2 isoform 2 [Homo sapiens]	1.61	2	1	1	2	8.78853e+07	0	9.98909e+07	0	0	0	0	0	1		1						373	41.9572	7.10791
41152097	A-kinase anchor protein 17A isoform 1 [Homo sapiens]	2.16	1	2	2	2	1.22831e+07	0	0	0	0	0	0	0	2								695	80.6859	9.72998
41281429	basic leucine zipper and W2 domain-containing protein 1 isoform 4 [Homo sapiens]	17.56	5	8	8	13	2.70938e+07	0	1.95548e+07	0	2.00806e+06	0	2.49583e+06	0	6		5		1		1		353	40.5128	6.45557
41281453	STE20-like serine/threonine-protein kinase [Homo sapiens]	7.85	6	9	10	16	2.21198e+07	0	1.42624e+07	0	0	0	4.2844e+07	0	7		6				3		1235	142.607	5.14795
41281583	inositol hexakisphosphate and diphosphoinositol-pentakisphosphate kinase 2 isoform 2 [Homo sapiens]	0.57	2	1	1	1	4.68528e+06	0	0	0	0	0	0	0	1								1222	138.019	8.06006
41281885	cytochrome b-c1 complex subunit 9 isoform a [Homo sapiens]	38.1	2	2	2	2	4.3275e+06	0	0	0	8265079	0	0	0	1				1				63	7.30383	9.46631
41281996	HEAT repeat-containing protein 3 [Homo sapiens]	6.18	1	3	3	4	2.07052e+07	0	3.77382e+07	0	0	0	0	0	3		1						680	74.535	5.10986
413081782	protein YIPF5 isoform b [Homo sapiens]	4.43	2	1	1	1	1.83836e+07	0	0	0	0	0	0	0	1								203	21.881	4.58936
41322916	plectin isoform 1 [Homo sapiens]	7.47	17	25	30	46	7.40913e+07	0	1.08829e+07	0	2.41752e+07	2.15778e+06	1.26408e+07	0	4		5		27	2	8		4684	531.466	5.96045
41327715	TP53-regulating kinase [Homo sapiens]	17.39	1	4	4	7	3.36671e+07	0	2.15064e+07	0	2.91369e+06	0	0	0	4		2		1				253	28.1428	9.53955
41327771	probable ATP-dependent RNA helicase DDX23 [Homo sapiens]	18.78	1	16	16	31	5.00532e+07	0	4.44534e+07	2.73548e+06	1.17392e+07	0	9.28353e+06	0	9		13	2	4		3		820	95.5239	9.5542
41327773	probable ATP-dependent RNA helicase DDX46 [Homo sapiens]	12.03	1	10	11	14	3.35649e+07	0	1.71809e+07	0	940740	0	0	0	6		6		2				1031	117.29	9.29053
41327779	ATP-dependent RNA helicase DDX55 [Homo sapiens]	2.5	1	2	2	2	6.4119e+06	0	0	0	0	0	0	0	2								600	68.5031	9.24658
41349495	DNA primase large subunit [Homo sapiens]	10.81	1	5	5	8	0	2.24762e+06	0	3.25484e+06	0	0	0	0		4		4					509	58.769	7.91357
41350216	chitobiosyldiphosphodolichol beta-mannosyltransferase [Homo sapiens]	7.54	2	3	3	4	1.30679e+07	0	1.53539e+07	0	0	0	0	0	3		1						464	52.4839	7.2251
41350320	melanoma-associated antigen D2 [Homo sapiens]	38.12	6	20	21	51	1.17315e+08	5.32127e+06	8.91506e+07	5.7947e+06	5.56151e+07	3.47005e+06	2.41917e+07	0	12	2	10	4	15	1	7		606	64.9144	9.31982
41350333	tubulin-specific chaperone D [Homo sapiens]	1.09	1	1	1	1	6.73102e+06	0	0	0	0	0	0	0	1								1192	132.515	6.18896
41352693	iron-responsive element-binding protein 2 [Homo sapiens]	0.83	1	1	1	1	0	0	0	0	0	0	0	0					1				963	104.98	7.04932
41393559	kinesin-like protein KIF1B isoform alpha [Homo sapiens]	0.78	4	1	1	1	3.52632e+06	0	0	0	0	0	0	0	1								1153	130.282	8.42627
41393561	cytosol aminopeptidase [Homo sapiens]	3.85	1	2	2	3	1.38431e+06	0	3.60971e+06	2.98959e+06	0	0	0	0	1		1	1					519	56.1308	7.92822
41393579	PDZ domain-containing protein GIPC2 [Homo sapiens]	2.22	1	1	1	1	3.9749e+06	0	0	0	0	0	0	0	1								315	34.333	6.45557
41393614	ras-related protein Rab-5C isoform a [Homo sapiens]	47.69	2	5	8	48	8.85478e+06	1.06683e+08	1.60619e+07	6.36804e+07	2.09969e+07	4.14081e+07	1.05658e+07	2.28518e+07	2	11	3	13	5	6	3	5	216	23.4678	8.41162
41399285	60 kDa heat shock protein, mitochondrial [Homo sapiens]	61.08	1	37	37	156	2.11834e+07	123060101	4.61776e+07	1.44836e+08	1.89005e+07	5.13404e+07	1.4856e+07	1.41395e+07	6	38	19	51	6	24	5	7	573	61.0164	5.87158
41406084	glutathione peroxidase 1 isoform 1 [Homo sapiens]	5.91	1	1	1	1	3.69815e+07	0	0	0	0	0	0	0	1								203	22.0751	6.55127
414144880	casein kinase I isoform alpha isoform 4 [Homo sapiens]	8.33	5	2	2	2	0	0	1.76736e+07	0	0	0	0	0			2						276	32.0901	9.59814
41872583	rho-associated protein kinase 2 [Homo sapiens]	2.38	3	1	4	6	4.616e+07	0	58799068	0	1.34891e+07	0	0	0	3		2		1				1388	160.799	6.02393
41872631	fatty acid synthase [Homo sapiens]	16.65	1	30	30	66	3.82968e+07	1.45041e+06	3.44896e+07	1.41533e+06	1.46327e+07	0	5.64071e+06	0	28	1	21	1	12		3		2511	273.254	6.44287
419635906	tRNA-dihydrouridine(20) synthase [NAD(P)+]-like isoform 2 [Homo sapiens]	2.4	2	1	1	1	0	0	0	0	0	0	0	0		1							458	51.3554	7.32764
419636284	AP-3 complex subunit beta-1 isoform 2 [Homo sapiens]	12.06	5	13	13	20	4.07412e+07	0	25347161	0	2.79596e+06	0	0	0	12		6		2				1045	116.122	6.30322
42476013	NHL repeat-containing protein 2 [Homo sapiens]	2.89	1	2	3	3	7.87467e+06	0	2.14682e+07	0	0	0	0	0	2		1						726	79.3935	5.5542
42476024	THUMP domain-containing protein 1 [Homo sapiens]	8.78	1	4	4	5	2.15595e+07	0	1.30769e+07	0	0	0	0	0	4		1						353	39.2908	7.88428
42491362	inhibitor of nuclear factor kappa-B kinase-interacting protein isoform 2 [Homo sapiens]	9.43	1	1	3	5	2.49106e+07	0	9.82981e+06	0	4.92728e+06	0	0	0	2		2		1				350	39.285	9.17334
42516561	ubiquitin carboxyl-terminal hydrolase 33 isoform 3 [Homo sapiens]	0.85	3	1	1	1	3.18391e+07	0	0	0	0	0	0	0	1								828	93.8974	6.354
42542379	serine/arginine repetitive matrix protein 1 [Homo sapiens]	3.87	1	4	4	5	1.90265e+07	0	9.56556e+06	0	0	0	0	0	3		2						904	102.274	11.8394
42542392	CCAAT/enhancer-binding protein zeta [Homo sapiens]	16.22	1	15	15	35	9.29008e+07	4.02806e+06	6.25752e+07	5.98973e+06	1.43335e+07	0	2.01089e+07	0	14	2	12	4	2		1		1054	120.898	5.93506
42542394	lysophospholipid acyltransferase 5 [Homo sapiens]	2.05	1	1	1	1	0	0	3.03923e+06	0	0	0	0	0			1						487	55.9981	8.68994
42544123	splicing factor 1 isoform 3 [Homo sapiens]	16.06	6	6	6	12	5.79081e+07	0	2.4497e+07	3.83262e+06	0	0	3.35985e+06	0	4		5	2			1		548	59.6739	9.49561
42544146	PDZ domain-containing protein GIPC1 isoform 2 [Homo sapiens]	3.81	2	1	1	1	6022188	0	0	0	0	0	0	0	1								236	26.0554	5.56689
42544159	heat shock protein 105 kDa [Homo sapiens]	5.48	1	4	4	4	6.01352e+06	1.37873e+06	11970015	0	0	0	0	0	2	1	1						858	96.8037	5.38916
42558279	tubulin beta-8 chain isoform 1 [Homo sapiens]	16.22	2	1	8	132	2.29961e+09	2.45354e+07	1.26862e+09	6.10646e+07	4.29174e+08	6.7905e+07	3.83615e+08	6.33977e+06	39	13	30	7	15	8	19	1	444	49.7439	4.89404
42560225	recombining binding protein suppressor of hairless isoform 3 [Homo sapiens]	2.27	4	1	1	1	0	0	8.88223e+06	0	0	0	0	0			1						485	54.1109	7.98682
42560246	DNA-directed RNA polymerases I and III subunit RPAC1 [Homo sapiens]	22.83	1	6	6	9	6.30749e+07	0	2.92384e+07	0	0	0	0	0	6		3						346	39.225	5.50342
42714596	zinc finger protein 22 [Homo sapiens]	19.64	207	3	4	9	0	9.67306e+06	0	7.04428e+06	0	0	0	0		6		3					224	25.8989	10.0376
42716280	vigilin isoform a [Homo sapiens]	25	4	28	29	61	6.18243e+07	1.86324e+06	2.76853e+07	3.28046e+06	3.0816e+07	0	2.22124e+07	0	28	1	10	3	12		7		1268	141.352	6.87354
42716287	WD repeat-containing protein 41 [Homo sapiens]	1.96	1	1	1	1	4.99876e+06	0	0	0	0	0	0	0	1								459	51.6954	5.43994
42716289	protein 4.1 isoform 2 [Homo sapiens]	10.97	6	7	7	11	2.4452e+07	0	1.30391e+07	0	0	0	0	0	7		4						775	86.5499	5.38916
42734430	polymerase I and transcript release factor [Homo sapiens]	17.69	1	6	6	12	0	0	0	0	0	1.59314e+07	0	7.43432e+06						10		2	390	43.4498	5.60498
42734503	caprin-1 isoform 2 [Homo sapiens]	10.23	2	6	6	18	3.75723e+07	1.00135e+06	3.11143e+07	0	1.9917e+07	0	1.80123e+07	0	5	1	4		5		3		694	76.8143	5.12256
42740893	ras-associated and pleckstrin homology domains-containing protein 1 isoform 3 [Homo sapiens]	2.64	2	1	1	1	0	0	0	0	1.30146e+06	0	0	0					1				644	72.8284	6.32861
42741675	PDZ and LIM domain protein 7 isoform 2 [Homo sapiens]	2.6	2	1	1	1	9.65304e+06	0	0	0	0	0	0	0	1								423	46.48	8.33838
42741682	zinc finger Ran-binding domain-containing protein 2 isoform 2 [Homo sapiens]	3.13	2	1	1	1	4.95472e+06	0	0	0	0	0	0	0	1								320	36.2965	9.75928
427918102	ras-related GTP-binding protein C isoform 2 [Homo sapiens]	1.92	3	1	1	2	1.28529e+07	0	7.42921e+06	0	0	0	0	0	1		1						365	40.2359	5.07178
42794754	long-chain-fatty-acid--CoA ligase 3 [Homo sapiens]	20.14	1	8	10	23	3.17213e+07	0	1.02861e+07	0	1.47991e+07	0	0	0	9		3		11				720	80.3683	8.38232
42794779	unconventional myosin-XVIIIa isoform b [Homo sapiens]	6.87	2	11	11	13	0	0	0	0	1.47262e+07	0	8.31156e+06	0					8		5		2039	231.097	6.20166
428977337	protein AAR2 homolog [Homo sapiens]	5.73	1	2	2	3	1.25164e+07	0	9.52794e+06	0	0	0	0	0	1		2						384	43.4441	5.96045
429535824	kinesin-like protein KIF27 isoform C [Homo sapiens]	1.61	7	1	2	2	0	1.74715e+06	0	0	0	0	0	0		1					1		1304	148.886	7.34229
429535832	telomeric repeat-binding factor 2 [Homo sapiens]	12.36	1	6	6	8	3.01683e+07	0	1.84395e+07	0	0	0	0	0	6		2						542	59.5566	9.34912
429836835	signal peptidase complex catalytic subunit SEC11A isoform 6 [Homo sapiens]	14.39	6	2	2	3	1.24819e+07	0	0	0	6.31598e+06	0	0	0	1				1		1		139	16.0827	9.0415
431822408	heat shock protein HSP 90-beta isoform c [Homo sapiens]	56.3	3	35	58	320	9.60628e+08	7.62608e+07	6.47915e+08	3.4987e+07	2.49097e+08	14145924	1.24216e+08	2.7535e+06	84	26	85	24	55	8	35	3	714	82.2687	5.05908
433282971	serine/threonine-protein kinase 25 isoform 1 [Homo sapiens]	6.1	7	2	3	5	2.42031e+07	0	0	8.61419e+06	0	0	0	0	2			2			1		426	48.0818	6.7417
436408726	inositol 1,4,5-trisphosphate receptor-interacting protein precursor [Homo sapiens]	1.83	1	1	1	1	0	895903	0	0	0	0	0	0		1							547	62.0194	5.88428
440309857	heat shock protein 75 kDa, mitochondrial isoform 2 [Homo sapiens]	60.83	2	41	42	141	458609159	3.73179e+06	2.59257e+08	2.00906e+07	3.49207e+07	0	4.46495e+07	0	54	5	47	11	14		10		651	74.2207	7.86963
440546397	ribosomal protein S6 kinase beta-1 isoform c [Homo sapiens]	3.99	5	1	1	2	37876346	0	2.87086e+07	0	0	0	0	0	1		1						451	50.9838	6.49365
444909146	ESF1 homolog [Homo sapiens]	1.06	1	1	1	1	0	0	2.42782e+06	0	0	0	0	0			1						851	98.735	5.10986
44771201	integrator complex subunit 5 [Homo sapiens]	1.96	1	2	2	2	9.77853e+06	0	0	0	0	0	0	0	2								1019	107.927	7.04932
448261630	DALR anticodon-binding domain-containing protein 3 isoform 3 [Homo sapiens]	1.94	2	1	1	1	0	1.08355e+06	0	0	0	0	0	0		1							516	55.4182	6.88818
44889481	unconventional myosin-Ib isoform 2 [Homo sapiens]	24.95	3	22	22	36	4.69183e+07	0	5.27156e+07	1.13942e+06	2.12292e+07	0	4.45038e+06	0	12		12	1	8		3		1078	124.872	9.20264
44890052	stathmin isoform a [Homo sapiens]	6.71	4	1	1	1	0	0	0	0	3.50721e+06	0	0	0					1				149	17.292	5.97314
44890068	zinc finger MYM-type protein 4 [Homo sapiens]	1.68	1	3	3	3	8.62139e+06	0	3.44791e+06	0	0	0	0	0	2		1						1548	172.677	6.84424
45007007	2'-5'-oligoadenylate synthase 3 [Homo sapiens]	11.22	1	13	13	16	0	0	0	0	3.32902e+07	0	3.26952e+07	0					10		6		1087	121.093	8.39697
4501859	short/branched chain specific acyl-CoA dehydrogenase, mitochondrial precursor [Homo sapiens]	3.01	1	1	1	1	0	0	1.57601e+06	0	0	0	0	0			1						432	47.4553	6.99072
4501881	actin, alpha skeletal muscle [Homo sapiens]	40.85	6	5	26	280	3.31314e+09	7.01887e+07	2.05326e+09	1.88512e+07	1.79271e+09	1.23661e+08	1.34654e+09	1.09113e+07	54	18	58	4	79	17	46	4	377	42.0239	5.38916
4501993	alkyldihydroxyacetonephosphate synthase, peroxisomal precursor [Homo sapiens]	3.95	1	2	2	3	1.71399e+07	0	9.87843e+06	0	0	0	0	0	2		1						658	72.8658	7.34229
4502011	adenylate kinase isoenzyme 1 [Homo sapiens]	6.7	1	1	1	1	0	0	0	0	5.77971e+06	0	0	0					1				194	21.6213	8.63135
4502027	serum albumin preproprotein [Homo sapiens]	24.63	4	18	18	95	4.12713e+08	1.94325e+07	4.2471e+08	4.50922e+07	4.85642e+08	2.95345e+07	6.40971e+08	4.11801e+07	15	9	13	9	19	5	17	8	609	69.3215	6.27783
4502049	aldose reductase [Homo sapiens]	8.23	2	3	3	5	0	0	1.13212e+07	0	2.61991e+07	0	0	0			2		3				316	35.8305	6.97607
4502053	arachidonate 12-lipoxygenase, 12R-type [Homo sapiens]	1.71	1	1	1	1	0	0	0	0	4.20907e+06	0	0	0					1				701	80.304	7.63525
4502067	protein AMBP preproprotein [Homo sapiens]	2.27	1	1	1	2	0	0	0	0	1.6514e+07	0	8.79313e+06	0					1		1		352	38.974	6.25244
4502101	annexin A1 [Homo sapiens]	23.41	1	6	6	9	0	0	0	0	1.57762e+07	0	8.18847e+06	0					8		1		346	38.69	7.02002
4502107	annexin A5 [Homo sapiens]	10.94	1	3	3	8	6.26873e+06	0	1.48724e+07	0	5.45574e+06	0	8.20181e+06	0	2		2		3		1		320	35.9144	5.04639
4502111	annexin A7 isoform 1 [Homo sapiens]	18.45	7	9	9	17	3.31408e+07	0	2.11032e+07	0	8.49932e+06	0	7.34802e+06	0	8		5		2		2		466	50.2837	6.60986
4502163	apolipoprotein D precursor [Homo sapiens]	8.47	1	2	2	3	0	0	2.08527e+07	0	8.46731e+06	0	1.66134e+07	0			1		1		1		189	21.2618	5.14795
4502203	ADP-ribosylation factor 3 [Homo sapiens]	63.54	6	6	14	28	1.08368e+08	1587760	4.64991e+07	0	4.8192e+07	0	3.97118e+07	0	9	1	2		12		4		181	20.5877	7.43018
4502205	ADP-ribosylation factor 4 [Homo sapiens]	52.78	5	4	11	23	8.30017e+07	3.8788e+06	2.7087e+07	0	5.65491e+07	0	4.3282e+07	0	6	1	1		12		3		180	20.4977	7.13721
4502209	ADP-ribosylation factor 5 [Homo sapiens]	48.89	5	2	10	21	7.19813e+07	1587760	1.44871e+07	0	4.51445e+07	0	4.3282e+07	0	4	1	2		11		3		180	20.5166	6.78564
4502211	ADP-ribosylation factor 6 [Homo sapiens]	15.43	8	2	3	3	105193066	0	0	0	8.65944e+06	0	0	0	1				2				175	20.0694	8.95361
4502227	ADP-ribosylation factor-like protein 1 [Homo sapiens]	18.78	1	3	3	5	1.02895e+07	0	0	0	9.28896e+06	0	5.64933e+06	0	3				1		1		181	20.4044	5.71924
4502247	armadillo repeat protein deleted in velo-cardio-facial syndrome [Homo sapiens]	0.94	1	1	1	2	183179800	0	0	0	0	0	0	0	2								962	104.577	6.81494
4502281	sodium/potassium-transporting ATPase subunit beta-3 [Homo sapiens]	12.19	1	2	2	3	4.66061e+06	0	8.56402e+06	0	0	0	0	0	1		2						279	31.4921	8.35303
4502285	sarcoplasmic/endoplasmic reticulum calcium ATPase 2 isoform a [Homo sapiens]	17.95	10	15	15	30	5.52473e+07	1.39778e+06	2.24945e+07	0	7.00054e+06	0	4.67301e+06	0	13	1	11		4		1		997	109.62	5.36377
4502303	ATP synthase subunit O, mitochondrial precursor [Homo sapiens]	56.81	1	12	12	83	8.78942e+07	8.27773e+07	7.23472e+07	4.39472e+07	4.11466e+07	2.03782e+07	3.43935e+07	6.6349e+06	10	17	12	15	11	9	6	3	213	23.2627	9.96436
4502315	V-type proton ATPase subunit C 1 [Homo sapiens]	6.28	1	3	3	3	1.44068e+07	0	0	0	0	0	0	0	3								382	43.914	7.45947
4502337	zinc-alpha-2-glycoprotein precursor [Homo sapiens]	24.16	1	6	6	17	0	2.26603e+06	1.36162e+07	2.33702e+06	1.5583e+07	1.27007e+06	1.49453e+07	2.07157e+06		1	3	2	5	1	4	1	298	34.2371	6.04932
4502419	flavin reductase (NADPH) [Homo sapiens]	14.08	1	2	2	3	0	0	0	0	4.36157e+06	0	0	0					3				206	22.1054	7.6499
4502491	complement component 1 Q subcomponent-binding protein, mitochondrial precursor [Homo sapiens]	21.99	1	4	4	7	3.66735e+07	0	1.98242e+07	0	0	0	0	0	4		3						282	31.3426	4.84326
4502549	calmodulin [Homo sapiens]	41.61	2	4	5	8	1.18736e+07	5.13916e+06	1.15591e+07	0	2.29563e+07	0	0	0	1	2	1		4				149	16.8268	4.22119
4502599	carbonyl reductase [NADPH] 1 [Homo sapiens]	10.47	2	2	2	5	0	0	2.76564e+07	0	8.99356e+06	0	8.81325e+06	0			2		2		1		277	30.3559	8.32373
4502613	cyclin-A2 [Homo sapiens]	4.17	1	2	2	2	0	1.88774e+06	0	0	0	0	0	0		2							432	48.5061	6.53662
4502643	T-complex protein 1 subunit zeta isoform a [Homo sapiens]	51.98	5	33	33	175	7.65015e+07	4.03785e+08	6.827e+07	2.83717e+08	8.17314e+06	4.85571e+07	4.87743e+06	2.98558e+07	16	55	12	51	5	19	3	14	531	57.9876	6.68311
4502709	cyclin-dependent kinase 1 isoform 1 [Homo sapiens]	43.77	48	11	13	37	1.79744e+08	2.21618e+07	1.42892e+08	1.99311e+07	3.03546e+07	0	2.75059e+07	0	14	1	11	2	5		4		297	34.0739	8.39697
4502745	cyclin-dependent kinase 8 [Homo sapiens]	3.88	2	2	2	2	0	4.3586e+06	0	0	0	0	0	0		1		1					464	53.2499	8.57275
4502747	cyclin-dependent kinase 9 [Homo sapiens]	22.04	50	6	8	18	1.16822e+08	2.21618e+07	9.85814e+07	1.99311e+07	5.28367e+07	0	4.85494e+07	0	8	1	5	2	1		1		372	42.7502	8.79248
4502847	cold-inducible RNA-binding protein [Homo sapiens]	37.21	1	5	5	9	2.21824e+07	0	5.58869e+06	0	0	0	0	0	7		2						172	18.6367	9.51025
4502861	AP-3 complex subunit sigma-1 [Homo sapiens]	5.7	1	1	1	1	1.59595e+07	0	0	0	0	0	0	0	1								193	21.7181	5.38916
4502899	clathrin light chain A isoform a [Homo sapiens]	12.39	8	3	3	8	2.95527e+07	0	2.67009e+07	0	1.33268e+07	0	3.01386e+06	0	1		4		2		1		218	23.6474	4.52588
4502985	cytochrome c oxidase subunit 6B1 [Homo sapiens]	8.14	1	1	1	1	0	0	6.92078e+06	0	0	0	0	0			1						86	10.1857	7.04932
4503015	copine-3 [Homo sapiens]	3.35	9	2	2	2	0	0	0	2.1633e+06	0	0	0	0				2					537	60.0921	5.84619
4503037	protein CREG1 precursor [Homo sapiens]	9.55	1	1	1	2	0	0	5.42133e+06	0	1.23015e+07	0	0	0			1		1				220	24.0593	7.59131
4503097	casein kinase II subunit alpha' [Homo sapiens]	36.29	1	9	9	12	7.62248e+07	0	2.17656e+07	0	0	0	0	0	9		3						350	41.1871	8.55811
4503109	cystatin-S precursor [Homo sapiens]	17.73	2	2	3	8	0	3.49544e+07	0	0	0	0	1.21708e+07	0		5	1				2		141	16.204	5.021
4503117	cystatin-B [Homo sapiens]	12.24	1	1	1	2	0	0	1.24237e+07	0	8.2233e+06	0	0	0			1		1				98	11.1326	7.56201
4503143	cathepsin D preproprotein [Homo sapiens]	11.17	1	4	4	8	7.06673e+06	0	1.08074e+07	0	9.24536e+06	0	1.34934e+07	0	1		1		4		2		412	44.5236	6.53662
4503247	ribosomal RNA processing protein 1 homolog A [Homo sapiens]	20.82	1	10	10	21	4.66322e+07	702732	3.47445e+07	5.88632e+06	0	4.04454e+06	1.06711e+07	0	6	1	10	2		1	1		461	52.8066	9.33447
4503249	protein DEK isoform 1 [Homo sapiens]	25.07	2	9	9	14	4.99798e+07	0	3.1528e+07	0	8.02814e+06	0	0	0	8		5		1				375	42.6479	8.55811
4503253	dolichyl-diphosphooligosaccharide--protein glycosyltransferase subunit DAD1 [Homo sapiens]	8.85	1	1	1	2	0	0	1.42348e+07	0	1.42939e+07	0	0	0			1		1				113	12.4886	7.07861
4503301	2,4-dienoyl-CoA reductase, mitochondrial precursor [Homo sapiens]	9.25	1	3	3	7	1.51168e+07	0	1.25085e+07	0	7.55091e+06	0	1.64206e+07	0	1		2		2		2		335	36.0448	9.27588
4503313	diacylglycerol kinase epsilon [Homo sapiens]	3.88	1	2	2	3	0	4.43933e+06	0	3.20302e+06	0	0	0	0		2		1					567	63.8849	7.73779
4503337	H/ACA ribonucleoprotein complex subunit 4 isoform 1 [Homo sapiens]	35.99	3	20	20	59	1.39149e+07	1.26871e+08	7.95603e+06	1.29151e+08	0	1.4249e+07	0	1.73033e+07	1	19	2	26		7		4	514	57.6378	9.42236
4503351	DNA (cytosine-5)-methyltransferase 1 isoform b [Homo sapiens]	9.47	2	16	16	24	5.08039e+07	3.89453e+06	2.98956e+07	1.24434e+06	0	0	0	0	17	1	5	1					1616	183.05	7.75244
4503363	dolichol-phosphate mannosyltransferase [Homo sapiens]	23.46	1	5	5	7	1.63165e+07	0	1.24657e+07	0	2.32677e+06	0	0	0	2		4		1				260	29.6158	9.56885
4503375	dihydropyrimidinase [Homo sapiens]	2.12	1	1	1	1	0	4.12163e+06	0	0	0	0	0	0		1							519	56.5937	7.26904
4503421	dual specificity protein phosphatase 9 [Homo sapiens]	3.91	1	1	1	1	1.58198e+06	0	0	0	0	0	0	0	1								384	41.8413	6.11279
4503423	deoxyuridine 5'-triphosphate nucleotidohydrolase, mitochondrial isoform 2 [Homo sapiens]	13.41	3	2	2	5	1.34296e+07	0	8.12399e+06	0	7.68782e+06	0	0	0	1		1		3				164	17.7369	6.56592
4503471	elongation factor 1-alpha 1 [Homo sapiens]	50.22	1	16	30	234	4.18617e+09	1.98368e+08	2.93882e+09	7.99612e+07	7.28063e+08	1.48685e+08	9.44443e+08	1.61539e+07	64	15	50	15	38	15	30	7	462	50.1091	9.01221
4503475	elongation factor 1-alpha 2 [Homo sapiens]	38.88	1	7	21	170	4.18617e+09	1.98368e+08	2.93882e+09	7.99612e+07	7.01386e+08	1.48685e+08	9.44443e+08	1.5106e+07	41	13	30	11	27	18	24	6	463	50.4383	9.02686
4503481	elongation factor 1-gamma [Homo sapiens]	32.72	1	15	15	40	8.91601e+07	1.41643e+06	7.75176e+07	0	3.33243e+07	2.81445e+06	2.12667e+07	0	15	1	13		6	2	3		437	50.0871	6.66846
4503483	elongation factor 2 [Homo sapiens]	47.2	1	45	46	224	4.66452e+08	5.72085e+07	3.29286e+08	3.69556e+07	1.53755e+08	1.05773e+07	7.72089e+07	4.5174e+06	59	21	49	21	46	6	19	3	858	95.277	6.82959
4503503	translation initiation factor eIF-2B subunit alpha [Homo sapiens]	2.62	1	1	1	2	4.8295e+07	0	3.82341e+07	0	0	0	0	0	1		1						305	33.6908	7.32764
4503507	eukaryotic translation initiation factor 2 subunit 3 [Homo sapiens]	38.77	1	20	20	64	2.56245e+08	0	1.65778e+08	0	1.62101e+07	1.69606e+06	3.05414e+07	0	29		20		5	2	8		472	51.0772	8.39697
4503509	eukaryotic translation initiation factor 3 subunit A [Homo sapiens]	40.23	1	57	57	183	2.4247e+08	1.00915e+07	1.56408e+08	1.47739e+07	3.68704e+07	0	1.76553e+07	0	76	14	50	18	19		6		1382	166.468	6.78564
4503513	eukaryotic translation initiation factor 3 subunit I [Homo sapiens]	42.46	2	14	14	36	1.14735e+08	1.89514e+06	7.14775e+07	0	8.51602e+06	0	5.52293e+06	0	19	1	9		4		3		325	36.4786	5.64307
4503519	eukaryotic translation initiation factor 3 subunit F [Homo sapiens]	41.46	1	12	12	18	8.04522e+07	0	4.61671e+07	0	0	0	0	0	9		8				1		357	37.5402	5.45264
4503521	eukaryotic translation initiation factor 3 subunit E [Homo sapiens]	33.03	1	14	14	20	7.89042e+07	0	4.04553e+07	0	6.85222e+06	0	0	0	13		6		1				445	52.1874	6.03662
4503523	eukaryotic translation initiation factor 3 subunit D [Homo sapiens]	12.59	1	8	8	18	9.06002e+07	0	6.29852e+07	4.8828e+06	0	0	0	0	8		9	1					548	63.9324	6.04932
4503529	eukaryotic initiation factor 4A-I isoform 1 [Homo sapiens]	54.68	1	12	25	113	7.08072e+08	9711917	5.43593e+08	0	1.61007e+08	9.5023e+06	1.73195e+08	0	47	3	34		13	4	12		406	46.1246	5.47803
4503535	eukaryotic translation initiation factor 4E isoform 1 [Homo sapiens]	9.68	4	2	2	9	1.77914e+06	6.23025e+06	2.34116e+06	4.50495e+06	2.09175e+06	1.62061e+06	0	1.91713e+06	1	2	1	2	1	1		1	217	25.0815	6.15088
4503549	neutrophil elastase preproprotein [Homo sapiens]	3.75	1	1	1	1	0	0	0	0	0	0	3.08092e+06	0							1		267	28.4998	9.34912
4503571	alpha-enolase isoform 1 [Homo sapiens]	73.73	5	40	40	195	1.09606e+09	3.7634e+06	1.0458e+09	836058	2.21125e+08	1.12787e+07	2.60582e+08	0	62	5	57	2	36	8	25		434	47.1393	7.38623
4503579	band 4.1-like protein 2 isoform a [Homo sapiens]	9.25	5	9	9	11	2.19277e+07	2649474	4.45847e+06	3.82127e+06	0	0	0	0	7	1	2	1					1005	112.519	5.43994
4503609	electron transfer flavoprotein subunit beta isoform 1 [Homo sapiens]	3.53	2	1	1	1	0	0	0	0	0	0	6.39354e+06	0							1		255	27.8262	8.104
4503659	ubiquitin-like protein fubi and ribosomal protein S30 precursor [Homo sapiens]	9.02	1	3	3	19	2.03916e+08	7.26535e+06	1.45312e+08	8.54429e+06	8.63367e+07	0	9.45542e+07	0	5	1	5	1	3		4		133	14.3808	10.1694
4503727	peptidyl-prolyl cis-trans isomerase FKBP3 [Homo sapiens]	13.84	1	3	3	6	1.19494e+07	0	3.90095e+07	0	2.40357e+07	0	0	0	2		3		1				224	25.1613	9.27588
4503729	peptidyl-prolyl cis-trans isomerase FKBP4 [Homo sapiens]	29.41	1	13	13	23	0	1.40353e+07	0	1.58697e+07	0	0	0	0		9		14					459	51.7721	5.42725
4503765	fragile X mental retardation protein 1 isoform ISO1 [Homo sapiens]	20.73	5	10	13	33	8.25151e+07	4.26134e+06	2.51414e+07	7.91301e+06	3.49055e+07	0	6.6817e+06	0	12	3	8	5	4		1		632	71.1309	7.41553
4503823	tyrosine-protein kinase Fyn isoform a [Homo sapiens]	13.04	51	5	6	13	276028873	1.10951e+07	2.40359e+08	9.61243e+06	5.28367e+07	0	4.85494e+07	0	1	3	1	6	1		1		537	60.7234	6.66846
4503841	X-ray repair cross-complementing protein 6 [Homo sapiens]	56.81	1	43	43	188	7.89634e+08	7.846e+06	5.06365e+08	2.451e+07	1.09671e+08	0	3.39012e+07	0	71	6	61	17	25		8		609	69.7991	6.63916
4503895	galactokinase [Homo sapiens]	14.29	1	5	5	8	1.28985e+07	0	3.7754e+07	0	0	0	0	0	3		5						392	42.2456	6.45557
4503943	glutaryl-CoA dehydrogenase, mitochondrial isoform a precursor [Homo sapiens]	11.64	2	5	5	6	2.33696e+07	0	2.08991e+07	0	0	0	0	0	4		2						438	48.0964	8.06006
4503987	gamma-glutamyl hydrolase precursor [Homo sapiens]	11.01	1	3	3	7	2.02679e+07	0	1.53381e+07	0	2.19902e+06	0	1.81387e+06	0	1		1		3		2		318	35.9412	7.10791
4504007	glycerol kinase isoform b [Homo sapiens]	1.53	4	1	1	1	0	3.021e+06	0	0	0	0	0	0		1							524	57.4521	6.31592
4504011	glutamate--cysteine ligase regulatory subunit [Homo sapiens]	5.11	1	1	1	1	0	0	0	0	4.76918e+06	0	0	0					1				274	30.7078	6.02393
4504035	GMP synthase [glutamine-hydrolyzing] [Homo sapiens]	34.78	2	17	17	28	7.26033e+07	2892020	4.488e+07	748386	1.19156e+07	0	0	0	14	1	8	1	4				693	76.667	6.87354
4504047	protein GNAS isoform GNASL [Homo sapiens]	15.99	14	4	5	10	3.96712e+07	0	2.91739e+07	0	2.39241e+07	2.19713e+06	2.68937e+07	0	5		2		1	1	1		394	45.6359	5.8208
4504067	aspartate aminotransferase, cytoplasmic [Homo sapiens]	3.39	1	1	1	3	0	0	1.07782e+07	0	7.94645e+06	0	7.6009e+06	0			1		1		1		413	46.2185	7.00537
4504079	glycosylphosphatidylinositol anchor attachment 1 protein [Homo sapiens]	2.09	1	1	1	1	0	0	0	2.24887e+06	0	0	0	0				1					621	67.58	8.06006
4504183	glutathione S-transferase P [Homo sapiens]	23.33	1	4	4	6	0	0	3.66569e+07	6.87472e+06	0	0	0	0			4	2					210	23.341	5.64307
4504191	DNA mismatch repair protein Msh6 [Homo sapiens]	19.56	1	23	23	40	7.80544e+07	2.41906e+06	4.04347e+07	2.1744e+06	6.38851e+06	0	0	0	21	1	11	4	3				1360	152.689	6.90283
4504195	transcription initiation factor IIE subunit beta [Homo sapiens]	11	1	4	4	4	7.26725e+06	0	6.05992e+06	0	0	0	0	0	2		2						291	33.0234	9.65674
4504201	general transcription factor IIH subunit 4 [Homo sapiens]	10.39	1	4	4	5	1.37277e+07	0	5.64974e+06	0	0	0	0	0	4		1						462	52.1533	9.0415
4504245	histone H2A type 1-C [Homo sapiens]	50.77	4	2	10	114	1.91012e+10	1.04029e+08	1.29026e+10	9.93725e+07	5.04803e+09	3.0352e+07	3.5141e+09	4.504e+07	35	6	29	5	19	4	15	1	130	14.0969	11.0483
4504255	histone H2A.Z [Homo sapiens]	31.25	6	5	7	77	1.74783e+10	1.37385e+08	1.18983e+10	9.93725e+07	4.60476e+09	4.15355e+07	3.1595e+09	4.504e+07	26	3	19	5	13	3	7	1	128	13.5446	10.5796
4504269	histone H2B type 1-H [Homo sapiens]	77.78	11	1	17	217	29895236676	8.6111e+07	1.93139e+10	9.01233e+07	6.83839e+09	9.06219e+07	3.97332e+09	2.11953e+06	58	10	65	9	45	2	27	1	126	13.8835	10.3159
4504271	histone H2B type 1-C/E/F/G/I [Homo sapiens]	77.78	9	0	17	216	29895236676	8.6111e+07	1.93139e+10	9.01233e+07	6.83839e+09	9.06219e+07	3.97332e+09	2.11953e+06	58	10	64	9	45	2	27	1	126	13.8976	10.3159
4504277	histone H2B type 2-E [Homo sapiens]	77.78	7	1	17	194	29895236676	8.58744e+07	1.93139e+10	9.01233e+07	6.83839e+09	9.06219e+07	3.97332e+09	2.11953e+06	51	9	59	8	38	2	26	1	126	13.9116	10.3159
4504301	histone H4 [Homo sapiens]	71.84	1	21	21	257	9.73778e+09	5.73771e+07	3.58327e+09	2.82011e+07	1.94222e+09	8.2249e+06	1.11871e+09	8.39665e+06	81	8	65	5	53	4	40	1	103	11.3604	11.356
4504327	trifunctional enzyme subunit beta, mitochondrial precursor [Homo sapiens]	48.52	1	20	20	56	1.64085e+08	0	1.4399e+08	0	4.63031e+07	0	4.3887e+07	0	21		20		9		6		474	51.2615	9.40771
4504341	histone acetyltransferase type B catalytic subunit [Homo sapiens]	3.1	1	1	1	1	13626435	0	0	0	0	0	0	0	1								419	49.4808	5.69385
4504345	hemoglobin subunit alpha [Homo sapiens]	50.7	2	8	8	48	1.37519e+08	0	1.46913e+08	3.05299e+07	2.07398e+08	3.21802e+07	2.50042e+08	18896285	7		8	4	13	2	13	1	142	15.2479	8.67529
4504349	hemoglobin subunit beta [Homo sapiens]	53.74	5	8	8	26	8.38973e+07	0	1.24688e+08	9.58031e+06	2.56538e+08	0	2.82374e+08	1.79924e+06	3		7	2	9		4	1	147	15.9883	7.28369
4504425	high mobility group protein B1 [Homo sapiens]	21.86	2	6	7	22	2.8608e+07	3.27682e+07	0	2.90153e+07	8.00387e+06	0	0	0	2	9		8	2		1		215	24.8782	5.74463
4504431	high mobility group protein HMGI-C isoform a [Homo sapiens]	8.26	1	1	1	6	69979715	0	1.98689e+07	0	0	0	0	0	5		1						109	11.8251	10.6235
4504445	heterogeneous nuclear ribonucleoprotein A1 isoform a [Homo sapiens]	65	3	24	28	193	1.63135e+09	9.63731e+06	1.71364e+09	1.50798e+07	2.09383e+08	1.3907e+07	2.01748e+08	3.28428e+06	67	6	71	2	17	7	22	1	320	34.1753	9.23193
4504483	hypoxanthine-guanine phosphoribosyltransferase [Homo sapiens]	9.63	1	2	2	5	8.5554e+06	1.96119e+06	0	6.63144e+06	7.48018e+06	0	0	0	1	2		1	1				218	24.5636	6.68311
4504505	peroxisomal multifunctional enzyme type 2 isoform 2 [Homo sapiens]	11.68	3	7	7	13	2.57329e+07	0	2.24467e+07	2.87765e+06	6.75947e+06	0	9080309	0	4		4	1	2		2		736	79.6363	8.83643
4504511	dnaJ homolog subfamily A member 1 [Homo sapiens]	31.74	7	13	14	35	1.29856e+08	0	7.00777e+07	0	1.48949e+07	0	1.56777e+07	0	16		11		5		3		397	44.8395	7.07861
4504517	heat shock protein beta-1 [Homo sapiens]	55.12	1	13	13	44	0	0	1.04544e+08	1.99173e+06	2.0426e+08	6.59786e+07	72100554	1.30664e+07			7	1	17	7	8	4	205	22.7685	6.40479
4504523	10 kDa heat shock protein, mitochondrial [Homo sapiens]	35.29	2	3	3	7	7.99719e+06	0	5.06217e+07	0	2.72756e+07	0	1.27877e+07	0	1		2		3		1		102	10.9249	8.92432
4504699	inhibin beta A chain precursor [Homo sapiens]	2.11	1	1	1	1	0	0	0	0	0	0	0	0	1								426	47.412	8.03076
[truncated: 947 more rows]

## Sheet: interacters_filtered
Accession	Description	ΣCoverage	# AAs	MW [kDa]	calc. pI	Σ# Proteins	Σ# Unique Peptides	Σ# Peptides	Σ# PSMs	293_CTRL_AREA	293_OE_AREA	460_CTRL_AREA	460_OE_AREA	293_CTRL_PSM	293_OE_PSM	460_CTRL_PSM	460_OE_PSM	293_OE/CTRL_AREA	293_OE-CTRL_PSM	460_OE/CTRL_AREA	460_OE-CTRL_PSM	giAccession	Gene symbol
55769552	DNA-directed RNA polymerase III subunit RPC4 [Homo sapiens]	14.32	398	44.3683	6.97607	1	5	5	5	100000	4.64366e+07	100000	100000	0	5	0	0	464.366	5	1	0	gi55769552	POLR3D
56549662	alpha-amylase 1 precursor [Homo sapiens]	11.55	511	57.7309	6.93213	3	6	6	7	100000	3.7397e+07	100000	100000	0	7	0	0	373.97	7	1	0	gi56549662	AMY1B
4557014	catalase [Homo sapiens]	19.54	527	59.7188	7.38623	1	8	8	12	100000	2.68429e+07	2.10412e+07	8.12978e+06	0	7	3	2	268.429	7	0.386374	-1	gi4557014	CAT
4557719	DNA ligase 1 [Homo sapiens]	4.35	919	101.673	5.61768	1	4	4	5	100000	2.35949e+07	100000	100000	0	5	0	0	235.949	5	1	0	gi4557719	LIG1
7661960	kinetochore-associated protein 1 [Homo sapiens]	1.9	2209	250.588	5.97314	2	4	5	5	100000	2.00874e+07	100000	100000	0	5	0	0	200.874	5	1	0	gi7661960	KNTC1
6274552	signal transducer and activator of transcription 1-alpha/beta isoform alpha [Homo sapiens]	34.4	750	87.2795	6.04932	2	25	25	43	100000	1.89944e+07	4.8807e+07	5.57494e+07	0	5	11	27	189.944	5	1.14224	16	gi6274552	STAT1	GeneID:6772
5901892	WD repeat and HMG-box DNA-binding protein 1 isoform 1 [Homo sapiens]	5.58	1129	125.888	5.61768	2	7	7	7	100000	1.88761e+07	100000	100000	0	7	0	0	188.761	7	1	0	gi5901892	WDHD1	GeneID:11169
167830436	probable ATP-dependent RNA helicase DHX36 isoform 2 [Homo sapiens]	7.55	994	113.082	7.66455	2	5	6	7	100000	1.81947e+07	100000	1.04782e+07	0	5	0	2	181.947	5	104.782	2	gi167830436	DHX36
24307969	cytoplasmic FMR1-interacting protein 1 isoform a [Homo sapiens]	19.23	1253	145.089	6.90283	3	24	24	39	4.42298e+07	6.55231e+09	100000	9.70027e+06	16	21	0	2	148.142	5	97.0027	2	gi24307969	CYFIP1
38679905	tripartite motif-containing protein 65 isoform 1 [Homo sapiens]	50.29	517	57.3168	6.69775	2	43	43	810	4.59406e+08	6.56169e+10	8.39435e+08	5.04186e+10	38	399	48	325	142.83	361	60.0626	277	gi38679905	TRIM65
209969832	FAST kinase domain-containing protein 2 [Homo sapiens]	13.52	710	81.41	8.04541	1	7	7	8	100000	6.29434e+06	100000	100000	0	8	0	0	62.9434	8	1	0	gi209969832	FASTKD2
22748937	exportin-5 [Homo sapiens]	12.21	1204	136.222	5.79541	1	12	12	15	1.78534e+06	2.59286e+07	100000	100000	2	13	0	0	14.5231	11	1	0	gi22748937	XPO5
40807471	transcription termination factor 2 [Homo sapiens]	7.75	1162	129.508	8.36768	2	9	10	15	4087914	4.04491e+07	100000	100000	5	10	0	0	9.8948	5	1	0	gi40807471	TTF2
13654237	DNA-dependent protein kinase catalytic subunit isoform 1 [Homo sapiens]	26.11	4128	468.788	7.12256	2	112	113	246	9.83527e+07	8.70462e+08	2.25937e+07	3.472e+07	88	119	7	32	8.85041	31	1.53671	25	gi13654237	PRKDC
84043963	eukaryotic translation initiation factor 5B [Homo sapiens]	12.05	1220	138.742	5.49072	1	13	13	18	8.35833e+06	5.6635e+07	1.93264e+07	1.15932e+07	2	14	1	1	6.77587	12	0.599865	0	gi84043963	EIF5B
22208971	high mobility group protein HMG-I/HMG-Y isoform a [Homo sapiens]	23.36	107	11.6691	10.3159	1	3	4	19	2.32003e+07	1.55252e+08	4.16749e+07	3.73261e+07	3	9	3	4	6.69183	6	0.895649	1	gi22208971	HMGA1	GeneID:3159
392494079	lipoamide acyltransferase component of branched-chain alpha-keto acid dehydrogenase complex, mitochondrial precursor [Homo sapiens]	30.29	482	53.4529	8.51416	1	15	15	25	1.50248e+07	9.24668e+07	100000	4.06444e+06	4	18	1	2	6.15428	14	40.6444	1	gi392494079	DBT
4506221	26S proteasome non-ATPase regulatory subunit 12 isoform 1 [Homo sapiens]	19.74	456	52.8706	7.6499	2	9	9	13	5.92751e+06	3.53939e+07	1.21223e+06	1200036	2	9	1	1	5.97112	7	0.989937	0	gi4506221	PSMD12
284813531	DNA mismatch repair protein Msh3 [Homo sapiens]	12.4	1137	127.332	8.01611	1	11	11	14	5.22748e+06	2.95039e+07	100000	100000	3	11	0	0	5.64401	8	1	0	gi284813531	MSH3
511630715	dolichyl-diphosphooligosaccharide--protein glycosyltransferase subunit STT3A isoform a [Homo sapiens]	11.21	705	80.4768	8.07471	2	8	9	21	1.31169e+07	7.08994e+07	6.1533e+06	4.15946e+06	5	11	1	4	5.40521	6	0.675973	3	gi511630715	STT3A
6005846	twinfilin-2 [Homo sapiens]	24.07	349	39.5233	6.84424	1	6	8	12	1.11428e+07	5.88584e+07	100000	100000	3	9	0	0	5.28217	6	1	0	gi6005846	TWF2
225543166	sorting and assembly machinery component 50 homolog [Homo sapiens]	23.24	469	51.9433	6.90283	1	13	13	28	4.73122e+07	2.45283e+08	100000	100000	11	16	0	1	5.18434	5	1	1	gi225543166	SAMM50
454521557	cellular tumor antigen p53 isoform g [Homo sapiens]	35.59	354	39.2953	7.86963	12	12	12	39	3.46631e+07	1.73644e+08	100000	100000	10	29	0	0	5.00946	19	1	0	gi454521557	TP53
122939157	gem-associated protein 4 [Homo sapiens]	13.33	1058	119.96	6.03662	2	13	13	17	1.1074e+07	4.50983e+07	100000	100000	5	12	0	0	4.07245	7	1	0	gi122939157	GEMIN4
224589127	transmembrane protein 33 [Homo sapiens]	24.29	247	27.9598	9.70068	1	7	7	21	2.20719e+07	8.90038e+07	100000	1.34972e+07	7	13	0	1	4.03246	6	134.972	1	gi224589127	TMEM33
4502847	cold-inducible RNA-binding protein [Homo sapiens]	37.21	172	18.6367	9.51025	1	5	5	9	5.58869e+06	2.21824e+07	100000	100000	2	7	0	0	3.96917	5	1	0	gi4502847	CIRBP
71143137	high mobility group protein B3 [Homo sapiens]	27	200	22.9654	8.36768	1	7	7	15	1.3205e+07	5.1813e+07	100000	100000	4	11	0	0	3.92375	7	1	0	gi71143137	HMGB3	GeneID:3149
7305303	nck-associated protein 1 isoform 1 [Homo sapiens]	8.33	1128	128.707	6.62451	2	9	9	12	8.599e+06	3.35017e+07	100000	100000	3	9	0	0	3.896	6	1	0	gi7305303	NCKAP1
221136781	S1 RNA-binding domain-containing protein 1 [Homo sapiens]	9.35	995	111.705	8.71924	1	10	10	12	1.10162e+07	3.98296e+07	100000	100000	2	10	0	0	3.61555	8	1	0	gi221136781	SRBD1
28460688	alpha-taxilin [Homo sapiens]	16.3	546	61.8532	6.52197	1	8	9	12	9.74287e+06	3.50192e+07	100000	100000	2	10	0	0	3.59434	8	1	0	gi28460688	TXLNA
23397429	eukaryotic translation initiation factor 3 subunit M [Homo sapiens]	21.66	374	42.4758	5.63037	1	5	5	11	1.50296e+07	5.39637e+07	100000	100000	3	8	0	0	3.59048	5	1	0	gi23397429	EIF3M
62632771	DNA-3-methyladenine glycosylase isoform c [Homo sapiens]	24.2	281	30.8047	9.15869	3	6	6	7	11678233	4.19234e+07	100000	100000	1	6	0	0	3.58987	5	1	0	gi62632771	MPG
4503097	casein kinase II subunit alpha' [Homo sapiens]	36.29	350	41.1871	8.55811	1	9	9	12	2.17656e+07	7.62248e+07	100000	100000	3	9	0	0	3.50207	6	1	0	gi4503097	CSNK2A2
54859722	nuclear pore complex protein Nup160 [Homo sapiens]	4.18	1436	162.017	5.50342	1	6	6	11	9.80894e+06	3.4263e+07	100000	1.14543e+06	2	8	0	1	3.49304	6	11.4543	1	gi54859722	NUP160
78042577	MAP7 domain-containing protein 1 [Homo sapiens]	9.04	841	92.7641	10.1108	1	7	7	9	9.71048e+06	3.38052e+07	100000	100000	1	8	0	0	3.48131	7	1	0	gi78042577	MAP7D1
281182404	gamma-taxilin isoform 1 [Homo sapiens]	12.69	528	60.5481	7.51807	2	6	7	11	1.47201e+07	4.9556e+07	100000	100000	3	8	0	0	3.36655	5	1	0	gi281182404	TXLNG
387849375	bifunctional lysine-specific demethylase and histidyl-hydroxylase MINA isoform b [Homo sapiens]	12.07	464	52.639	6.69775	2	6	6	9	7.86475e+06	2.64323e+07	100000	100000	2	7	0	0	3.36085	5	1	0	gi387849375	MINA
4502205	ADP-ribosylation factor 4 [Homo sapiens]	52.78	180	20.4977	7.13721	5	4	11	23	2.7087e+07	8.68805e+07	4.3282e+07	5.65491e+07	1	7	3	12	3.20747	6	1.30653	9	gi4502205	ARF4
6005872	translocation protein SEC63 homolog [Homo sapiens]	13.16	760	87.9416	5.31299	1	9	9	15	2.53555e+07	8.12185e+07	100000	100000	5	10	0	0	3.20319	5	1	0	gi6005872	SEC63
19743875	fumarate hydratase, mitochondrial [Homo sapiens]	28.63	510	54.6022	8.76318	8	13	13	19	1.67537e+07	5.34582e+07	8.12333e+06	8.40296e+06	3	12	2	2	3.19084	9	1.03442	0	gi19743875	FH
4507555	thymopoietin isoform alpha [Homo sapiens]	25.5	694	75.4456	7.66455	1	3	18	80	1.49042e+08	4.73972e+08	2.91077e+07	2.89694e+07	26	39	5	10	3.18012	13	0.995248	5	gi4507555	TMPO
38788372	intron-binding protein aquarius [Homo sapiens]	5.86	1485	171.186	6.3667	1	8	8	11	7.01077e+06	2.22224e+07	100000	2.99858e+06	2	7	0	2	3.16975	5	29.9858	2	gi38788372	AQR
8051636	exportin-T [Homo sapiens]	15.07	962	109.893	5.38916	1	16	16	28	3.48239e+07	1.0763e+08	3.67224e+06	5.91888e+06	9	16	1	2	3.09069	7	1.61179	1	gi8051636	XPOT
42794754	long-chain-fatty-acid--CoA ligase 3 [Homo sapiens]	20.14	720	80.3683	8.38232	1	8	10	23	1.02861e+07	3.17213e+07	100000	1.47991e+07	3	9	0	11	3.08388	6	147.991	11	gi42794754	ACSL3
4507401	transcription factor A, mitochondrial isoform 1 precursor [Homo sapiens]	43.09	246	29.0782	9.71533	2	12	12	27	6.71738e+07	2.03914e+08	1.09367e+07	1.62181e+07	8	16	2	1	3.03562	8	1.48291	-1	gi4507401	TFAM	GeneID:7019
154800489	erlin-1 [Homo sapiens]	27.3	348	39.1464	7.86963	1	6	9	15	1.91151e+07	5.79281e+07	2.92417e+07	1.61024e+07	4	9	1	1	3.03049	5	0.550664	0	gi154800489	ERLIN1
13489054	dual specificity mitogen-activated protein kinase kinase 2 [Homo sapiens]	22.75	400	44.3961	6.55127	1	6	11	30	4.03944e+07	1.21808e+08	1.38896e+07	1.7869e+07	10	15	2	3	3.01548	5	1.2865	1	gi13489054	MAP2K2
5579478	dual specificity mitogen-activated protein kinase kinase 1 [Homo sapiens]	23.92	393	43.4113	6.62451	1	6	11	31	4.03944e+07	1.21808e+08	1.42877e+07	1.7869e+07	10	15	3	3	3.01548	5	1.25066	0	gi5579478	MAP2K1
93102371	protein polybromo-1 [Homo sapiens]	5.31	1582	180.97	6.87354	1	10	10	14	1.02683e+07	3.07533e+07	100000	100000	4	10	0	0	2.99499	6	1	0	gi93102371	PBRM1
312284072	40S ribosomal protein S17-like [Homo sapiens]	35.56	135	15.5404	9.84717	1	8	8	38	4.24722e+07	1.27184e+08	2.59754e+07	6.11953e+07	8	16	5	9	2.99452	8	2.3559	4	gi312284072	LOC100505503
190014623	exosome complex exonuclease RRP44 isoform a [Homo sapiens]	31.63	958	108.934	7.13721	2	28	28	66	8.93095e+07	2.65562e+08	100000	5.44608e+06	27	38	0	1	2.9735	11	54.4608	1	gi190014623	DIS3
4503579	band 4.1-like protein 2 isoform a [Homo sapiens]	9.25	1005	112.519	5.43994	5	9	9	11	8.27974e+06	2.45772e+07	100000	100000	3	8	0	0	2.96835	5	1	0	gi4503579	EPB41L2
6005747	E3 ubiquitin-protein ligase RING2 [Homo sapiens]	14.88	336	37.6316	6.84424	1	3	4	9	1.73171e+07	5.05639e+07	100000	100000	2	7	0	0	2.91989	5	1	0	gi6005747	RNF2
190014588	PC4 and SFRS1-interacting protein isoform 2 [Homo sapiens]	30.94	530	60.0667	9.12939	4	18	20	81	1.3754e+08	4.01118e+08	3.11749e+07	4.16668e+07	29	36	8	8	2.91637	7	1.33655	0	gi190014588	PSIP1
313747419	bromodomain-containing protein 2 isoform 3 [Homo sapiens]	14.59	754	83.0997	9.0708	3	8	9	13	15359209	4.47801e+07	100000	100000	3	10	0	0	2.91552	7	1	0	gi313747419	BRD2
66346683	plasminogen activator inhibitor 1 RNA-binding protein isoform 3 [Homo sapiens]	60.05	393	43.1096	8.44092	2	2	29	148	1.4561e+08	4.21688e+08	1.84241e+07	2.90154e+07	50	76	8	14	2.89602	26	1.57485	6	gi66346683	SERBP1
66346679	plasminogen activator inhibitor 1 RNA-binding protein isoform 1 [Homo sapiens]	52.45	408	44.9385	8.646	2	1	28	148	1.4561e+08	4.21688e+08	1.84241e+07	2.90154e+07	51	75	8	14	2.89602	24	1.57485	6	gi66346679	SERBP1
17986258	myosin light polypeptide 6 isoform 1 [Homo sapiens]	50.99	151	16.9191	4.65283	6	6	6	30	4.4911e+07	1.27907e+08	5.25795e+07	1.34595e+08	4	9	6	11	2.848	5	2.55983	5	gi17986258	MYL6
259013556	fragile X mental retardation syndrome-related protein 2 [Homo sapiens]	21.4	673	74.178	6.22705	1	7	12	35	3.13085e+07	8.87614e+07	25061932	4.14412e+07	7	15	2	11	2.83506	8	1.65355	9	gi259013556	FXR2
379030588	DNA polymerase delta catalytic subunit [Homo sapiens]	12.29	1107	123.553	7.03467	1	12	12	18	1.55715e+07	4.41324e+07	100000	4.25958e+06	4	12	0	2	2.83418	8	42.5958	2	gi379030588	POLD1
31742503	histone H3.2 [Homo sapiens]	53.68	136	15.3785	11.2681	5	16	16	113	4.15781e+09	1.16405e+10	9.51211e+08	2.79221e+09	29	42	19	23	2.79968	13	2.93542	4	gi31742503	HIST2H3C
4557809	ornithine aminotransferase, mitochondrial isoform 1 precursor [Homo sapiens]	25.74	439	48.5042	7.03467	3	9	9	13	1.31343e+07	3.67309e+07	100000	100000	4	9	0	0	2.79656	5	1	0	gi4557809	OAT
40068518	6-phosphogluconate dehydrogenase, decarboxylating [Homo sapiens]	27.12	483	53.106	7.2251	1	14	14	36	4.3926e+07	120246630	1.93977e+07	2.2831e+07	10	17	4	5	2.73748	7	1.17699	1	gi40068518	PGD
11067749	bromodomain-containing protein 3 [Homo sapiens]	15.84	726	79.4921	9.36377	5	5	9	17	2.74694e+07	7.46809e+07	100000	100000	6	11	0	0	2.7187	5	1	0	gi11067749	BRD3
4504301	histone H4 [Homo sapiens]	71.84	103	11.3604	11.356	1	21	21	257	3611470324	9.79515e+09	1.12711e+09	1.95044e+09	70	89	41	57	2.71223	19	1.73049	16	gi4504301	HIST1H4A
29826335	eukaryotic translation initiation factor 2 subunit 2 [Homo sapiens]	27.63	333	38.3644	5.79541	1	10	10	26	6.68801e+07	1.801e+08	9.7819e+06	1.40289e+07	7	12	3	4	2.69288	5	1.43417	1	gi29826335	EIF2S2
346644849	DNA-(apurinic or apyrimidinic site) lyase [Homo sapiens]	24.21	318	35.5322	8.11865	1	6	6	15	2.38982e+07	6.1495e+07	1.05694e+07	4.15771e+06	3	8	2	2	2.57321	5	0.393371	0	gi346644849	APEX1
289577116	eukaryotic translation initiation factor 4 gamma 2 isoform 1 [Homo sapiens]	10.69	907	102.297	7.13721	2	8	8	10	1.34573e+07	3.39058e+07	100000	100000	2	8	0	0	2.5195	6	1	0	gi289577116	EIF4G2
21914927	lymphoid-specific helicase [Homo sapiens]	14.08	838	97.0122	7.92822	1	11	11	17	1.55259e+07	3.89204e+07	100000	100000	4	13	0	0	2.5068	9	1	0	gi21914927	HELLS
164607124	Fanconi anemia group I protein isoform 1 [Homo sapiens]	10.99	1328	149.229	6.7417	2	13	13	18	1.83499e+07	4.58645e+07	100000	100000	5	13	0	0	2.49945	8	1	0	gi164607124	FANCI
300192933	AFG3-like protein 2 [Homo sapiens]	11.29	797	88.5282	8.66064	4	9	9	17	3.23455e+07	8.04313e+07	100000	4.26393e+06	5	10	0	2	2.48663	5	42.6393	2	gi300192933	AFG3L2
294459921	ubiquitin-40S ribosomal protein S27a precursor [Homo sapiens]	58.33	156	17.9535	9.64209	4	17	17	133	1.43164e+09	3.53136e+09	4.4758e+08	7.64769e+08	31	62	14	26	2.46664	31	1.70868	12	gi294459921	RPS27A
13676857	heat shock-related 70 kDa protein 2 [Homo sapiens]	23.79	639	69.9779	5.74463	1	1	21	170	1.0932e+09	2.66641e+09	3.14379e+08	1.04337e+09	46	54	27	43	2.43908	8	3.31882	16	gi13676857	HSPA2
4506489	replication factor C subunit 3 isoform 1 [Homo sapiens]	20.22	356	40.5299	8.33838	3	7	7	11	1.7162e+07	4.16841e+07	100000	100000	3	8	0	0	2.42887	5	1	0	gi4506489	RFC3
13904866	60S ribosomal protein L28 isoform 2 [Homo sapiens]	50.36	137	15.7377	12.0151	6	14	14	39	9.66591e+07	2.3045e+08	4.34577e+07	7.54674e+07	7	14	7	11	2.38415	7	1.73657	4	gi13904866	RPL28
187475373	tyrosine-protein kinase CSK [Homo sapiens]	24.44	450	50.6717	7.06396	5	10	10	18	2.05817e+07	4.88012e+07	100000	100000	5	13	0	0	2.3711	8	1	0	gi187475373	CSK
4502203	ADP-ribosylation factor 3 [Homo sapiens]	63.54	181	20.5877	7.43018	6	6	14	28	4.64991e+07	1.09956e+08	3.97118e+07	4.8192e+07	2	10	4	12	2.36469	8	1.21354	8	gi4502203	ARF3
345197228	transformer-2 protein homolog beta isoform 2 [Homo sapiens]	55.32	188	21.9217	10.1548	2	8	10	19	3.01111e+07	7.10802e+07	100000	9.83923e+06	6	12	0	1	2.3606	6	98.3923	1	gi345197228	TRA2B
451327634	lon protease homolog, mitochondrial isoform 2 [Homo sapiens]	13.18	895	100.334	6.66846	4	12	13	22	2.08924e+07	4.92619e+07	100000	7.29442e+06	7	14	0	1	2.35788	7	72.9442	1	gi451327634	LONP1
15431290	60S ribosomal protein L11 isoform 1 [Homo sapiens]	37.08	178	20.2396	9.59814	2	9	9	32	1.89293e+08	4.45351e+08	9.49838e+07	1.88823e+08	8	13	7	4	2.35271	5	1.98795	-3	gi15431290	RPL11
18104948	60S ribosomal protein L21 [Homo sapiens]	66.88	160	18.5531	10.4917	1	17	17	74	2.32684e+08	5.45935e+08	1.19042e+08	2.00443e+08	20	28	8	18	2.34625	8	1.6838	10	gi18104948	RPL21
338797808	farnesyl pyrophosphate synthase isoform b [Homo sapiens]	20.96	353	40.5066	5.17334	3	6	6	17	5.48208e+07	1.27891e+08	100000	9.1843e+06	5	10	0	2	2.33289	5	91.843	2	gi338797808	FDPS
5729877	heat shock cognate 71 kDa protein isoform 1 [Homo sapiens]	54.8	646	70.8542	5.51611	2	29	50	434	1.16376e+09	2.67489e+09	3.14379e+08	1.09419e+09	115	126	63	130	2.29849	11	3.48047	67	gi5729877	HSPA8
193211480	superkiller viralicidic activity 2-like 2 [Homo sapiens]	11.61	1042	117.729	6.52197	1	13	13	17	2.59257e+07	5.83123e+07	100000	100000	6	11	0	0	2.24921	5	1	0	gi193211480	SKIV2L2
56676330	heterochromatin protein 1-binding protein 3 [Homo sapiens]	34.72	553	61.1693	9.67139	1	24	24	72	9.76064e+07	2.17651e+08	1.44313e+08	1.41724e+08	25	32	6	9	2.22989	7	0.982062	3	gi56676330	HP1BP3
4506681	40S ribosomal protein S11 [Homo sapiens]	51.9	158	18.419	10.3013	1	17	17	84	2.19661e+08	4.86731e+08	1.39978e+08	2.93427e+08	19	26	19	20	2.21582	7	2.09624	1	gi4506681	RPS11
57222563	cytoskeleton-associated protein 5 isoform b [Homo sapiens]	20.99	1972	218.387	8.06006	2	40	40	64	4.13728e+07	9.12189e+07	6.51435e+06	2.62204e+06	17	44	1	2	2.2048	27	0.402501	1	gi57222563	CKAP5
19924129	DNA repair protein RAD50 [Homo sapiens]	18.29	1312	153.797	6.88818	1	26	26	36	2.37737e+07	5.23844e+07	100000	1.40155e+07	9	24	1	2	2.20346	15	140.155	1	gi19924129	RAD50
169881252	general transcription factor II-I isoform 4 [Homo sapiens]	37.1	957	107.902	7.94287	7	34	34	75	1.05595e+08	2.32639e+08	100000	3.39361e+06	28	43	0	4	2.20313	15	33.9361	4	gi169881252	GTF2I
4504733	insulin receptor substrate 4 [Homo sapiens]	16.23	1257	133.685	8.44092	1	17	18	38	4.63802e+07	1.02138e+08	100000	100000	11	27	0	0	2.2022	16	1	0	gi4504733	IRS4
125628632	keratin, type II cytoskeletal 80 isoform K80.1 [Homo sapiens]	27.96	422	47.212	5.30029	2	11	13	51	2.70912e+08	5.91383e+08	6.15242e+08	4.62294e+08	5	12	18	16	2.18293	7	0.751402	-2	gi125628632	KRT80
73760405	thymopoietin isoform beta [Homo sapiens]	62.78	454	50.6395	9.37842	2	14	29	148	3.0789e+08	6.66986e+08	3.56657e+07	3.90412e+07	51	77	9	11	2.16631	26	1.09464	2	gi73760405	TMPO
31652264	RNA-binding protein 26 [Homo sapiens]	10	980	110.598	9.0708	1	9	10	17	1.66913e+07	36123467	100000	100000	5	12	0	0	2.16421	7	1	0	gi31652264	RBM26
14591904	ATP-dependent DNA helicase Q1 [Homo sapiens]	18.49	649	73.41	7.88428	2	12	12	31	4.97715e+07	1.07681e+08	4.72791e+06	1.80358e+07	10	15	2	4	2.16351	5	3.81475	2	gi14591904	RECQL
4506685	40S ribosomal protein S13 [Homo sapiens]	60.93	151	17.2117	10.5356	1	16	16	79	2.79414e+08	6.03752e+08	1.4994e+08	2.49063e+08	17	30	13	19	2.16078	13	1.66108	6	gi4506685	RPS13
4507241	FACT complex subunit SSRP1 [Homo sapiens]	28.49	709	81.0244	6.87354	1	19	19	39	5.21441e+07	1.10863e+08	100000	3.6747e+06	15	23	0	1	2.12609	8	36.747	1	gi4507241	SSRP1	GeneID:6749
194688135	high mobility group protein B2 [Homo sapiens]	32.54	209	24.0187	7.81104	1	10	11	39	4.22408e+07	89169138	100000	100000	13	25	1	0	2.11097	12	1	-1	gi194688135	HMGB2	GeneID:3148
5454158	valine--tRNA ligase [Homo sapiens]	23.02	1264	140.387	7.59131	1	28	28	63	4.55441e+07	9.59855e+07	1.30456e+07	2.66671e+07	18	25	8	12	2.10753	7	2.04415	4	gi5454158	VARS
188536047	SWI/SNF complex subunit SMARCC1 [Homo sapiens]	6.15	1105	122.79	5.75732	1	3	6	10	1.67075e+07	3.51842e+07	100000	100000	2	8	0	0	2.1059	6	1	0	gi188536047	SMARCC1	GeneID:6599
13129006	ATP-dependent RNA helicase DDX50 [Homo sapiens]	24.15	737	82.5141	9.17334	3	10	15	45	2.1359e+08	4.47136e+08	2.50976e+07	5.06236e+07	15	20	2	8	2.09343	5	2.01708	6	gi13129006	DDX50
117168248	very-long-chain (3R)-3-hydroxyacyl-[acyl-carrier protein] dehydratase 3 [Homo sapiens]	32.04	362	43.1316	8.93896	1	14	14	21	4.66492e+07	9.73218e+07	9.7521e+06	100000	7	13	1	0	2.08625	6	0.0102542	-1	gi117168248	PTPLAD1
188497756	ubiquitin-associated protein 2-like isoform b [Homo sapiens]	10.48	983	103.867	6.97607	2	7	7	16	1.95837e+07	4.06339e+07	8.71092e+06	6.05558e+06	3	8	1	4	2.07489	5	0.695171	3	gi188497756	UBAP2L
42716280	vigilin isoform a [Homo sapiens]	25	1268	141.352	6.87354	4	28	29	61	3.09658e+07	6.36875e+07	2.22124e+07	3.0816e+07	13	29	7	12	2.05671	16	1.38733	5	gi42716280	HDLBP
56549645	nuclear pore complex protein Nup98-Nup96 isoform 4 [Homo sapiens]	4.69	1726	187.082	6.50732	4	7	7	11	1.51734e+07	3.11521e+07	100000	100000	3	8	0	0	2.05307	5	1	0	gi56549645	NUP98
4507943	exportin-1 [Homo sapiens]	27.64	1071	123.306	6.06201	1	28	28	73	9.57762e+07	1.9651e+08	1.96781e+07	7.84081e+06	30	38	1	4	2.05176	8	0.398455	3	gi4507943	XPO1
154354966	mitochondrial inner membrane protein isoform 3 [Homo sapiens]	51	747	82.5738	6.56592	3	36	36	79	8.72204e+07	1.77802e+08	100000	1.02288e+07	28	47	0	4	2.03854	19	102.288	4	gi154354966	IMMT
7705813	60S ribosomal protein L26-like 1 [Homo sapiens]	62.07	145	17.2456	10.5503	2	3	19	110	2.88101e+08	5.85496e+08	1.18059e+08	1.97765e+08	27	35	20	28	2.03226	8	1.67515	8	gi7705813	RPL26L1
14141193	40S ribosomal protein S9 [Homo sapiens]	63.4	194	22.5776	10.6528	1	28	28	104	3.25181e+08	6.59813e+08	1.755e+08	3.09197e+08	22	39	17	26	2.02906	17	1.76181	9	gi14141193	RPS9
224591430	cell growth-regulating nucleolar protein [Homo sapiens]	24.54	379	43.6069	9.56885	1	10	10	22	5.38687e+07	1.08725e+08	100000	100000	8	14	0	0	2.01833	6	1	0	gi224591430	LYAR
291084508	NF-kappa-B-repressing factor isoform 2 [Homo sapiens]	37.1	690	77.6242	8.79248	2	25	25	44	4.84925e+07	9.74714e+07	4.58102e+06	5.01422e+06	17	22	2	3	2.01003	5	1.09456	1	gi291084508	NKRF
46409260	EF-hand calcium-binding domain-containing protein 12 [Homo sapiens]	2.62	572	66.5085	9.46631	1	1	1	3	1.02795e+10	100000	100000	9.37323e+09	1	1	0	1	9.72814e-06	0	93732.3	1	gi46409260	C3ORF25
119395742	integrin alpha-6 isoform b precursor [Homo sapiens]	0.75	1073	119.402	6.771	2	1	1	4	4.31857e+08	4.09142e+08	100000	8.85373e+08	1	2	0	1	0.947403	1	8853.73	1	gi119395742	ITGA6
56550039	histone-lysine N-methyltransferase MLL isoform 2 precursor [Homo sapiens]	1.26	3969	431.497	9.08545	2	4	4	4	1.62039e+06	4.94058e+06	100000	1.6639e+08	1	2	0	1	3.049	1	1663.9	1	gi56550039	MLL
14277700	40S ribosomal protein S12 [Homo sapiens]	13.64	132	14.5055	7.21045	1	2	2	7	6.33172e+07	1.37617e+08	100000	9.5304e+07	2	3	0	2	2.17346	1	953.04	2	gi14277700	RPS12
21264602	laminin subunit alpha-5 precursor [Homo sapiens]	0.32	3695	399.479	7.02002	1	1	1	1	100000	100000	100000	50777543	0	0	0	1	1	0	507.775	1	gi21264602	LAMA5
251831112	ATP synthase F0 subunit 6 [Homo sapiens]	7.08	226	24.8009	10.0962	1	2	2	4	27456493	7.26797e+07	100000	4.96521e+07	1	2	0	1	2.64708	1	496.521	1	gi251831112	ATP6
59859885	40S ribosomal protein SA [Homo sapiens]	16.27	295	32.8334	4.86865	1	4	4	6	5.70889e+06	3.33095e+07	100000	46471888	1	2	0	3	5.83468	1	464.719	3	gi59859885	RPSA
254039648	synaptotagmin-like protein 5 isoform 2 [Homo sapiens]	4.52	752	83.8664	8.646	1	1	1	1	100000	100000	100000	4.63691e+07	0	0	0	1	1	0	463.691	1	gi254039648	SYTL5
347582619	charged multivesicular body protein 2b isoform 2 [Homo sapiens]	16.86	172	19.0875	6.23975	2	3	3	3	100000	4.15903e+06	100000	4.53778e+07	1	1	0	1	41.5903	0	453.778	1	gi347582619	CHMP2B
38570156	5'-nucleotidase domain-containing protein 1 [Homo sapiens]	1.98	455	51.8119	6.354	1	1	1	1	100000	100000	100000	4.22348e+07	0	0	0	1	1	0	422.348	1	gi38570156	NT5DC1
306482646	serine/arginine-rich splicing factor 2 [Homo sapiens]	9.95	221	25.4612	11.854	2	3	3	4	1.11321e+08	100000	100000	4.10229e+07	1	0	0	3	0.0008983	-1	410.229	3	gi306482646	SRSF2
4826962	ras-related C3 botulinum toxin substrate 3 [Homo sapiens]	8.33	192	21.3651	8.14795	4	2	2	3	100000	2.99831e+07	100000	4.09928e+07	0	2	0	1	299.831	2	409.928	1	gi4826962	RAC3
134142828	mRNA-capping enzyme [Homo sapiens]	2.01	597	68.5126	8.1333	1	1	1	1	100000	100000	100000	4.07629e+07	0	0	0	1	1	0	407.629	1	gi134142828	RNGTT
5453790	nicotinamide N-methyltransferase [Homo sapiens]	3.03	264	29.5551	5.74463	1	1	1	2	100000	100000	100000	3.79058e+07	0	0	0	2	1	0	379.058	2	gi5453790	NNMT
4826898	profilin-1 [Homo sapiens]	34.29	140	15.0446	8.26514	1	4	4	5	2.96666e+07	100000	100000	3.63863e+07	1	0	0	4	0.0033708	-1	363.863	4	gi4826898	PFN1
55741709	RNA-binding protein 25 [Homo sapiens]	11.03	843	100.124	6.31592	1	9	9	19	3.21031e+07	4.05585e+07	100000	3.59646e+07	11	7	0	1	1.26338	-4	359.646	1	gi55741709	RBM25
24797097	pyrroline-5-carboxylate reductase 1, mitochondrial isoform 1 [Homo sapiens]	45.77	319	33.3396	7.60596	2	12	12	30	1.77627e+08	1.72859e+08	100000	2.81193e+07	18	9	1	2	0.973158	-9	281.193	1	gi24797097	PYCR1
40316937	arachidonate 15-lipoxygenase [Homo sapiens]	4.53	662	74.7565	6.58057	1	1	1	1	100000	100000	100000	2.77966e+07	0	0	0	1	1	0	277.966	1	gi40316937	ALOX15
4505185	macrophage migration inhibitory factor [Homo sapiens]	9.57	115	12.4682	7.88428	1	1	1	5	70831580	100000	100000	2.74332e+07	3	0	0	2	0.0014118	-3	274.332	2	gi4505185	MIF
11038643	AP-2 complex subunit sigma isoform AP17delta [Homo sapiens]	6.73	104	12.4094	5.84619	2	1	1	3	3.4241e+07	47149688	100000	2.70766e+07	1	1	0	1	1.377	0	270.766	1	gi11038643	AP2S1
336020353	mitogen-activated protein kinase kinase kinase kinase 4 isoform 1 [Homo sapiens]	1.72	1165	133.319	7.6499	17	2	2	5	2.30992e+07	2.87092e+07	100000	2.69228e+07	1	3	0	1	1.24287	2	269.228	1	gi336020353	MAP4K4
11125770	aminoacyl tRNA synthase complex-interacting multifunctional protein 2 [Homo sapiens]	27.19	320	35.3263	8.22119	1	8	8	24	1.07831e+08	1.64486e+08	100000	2.65848e+07	8	11	1	4	1.5254	3	265.848	3	gi11125770	AIMP2
14318422	keratin, type II cuticular Hb6 [Homo sapiens]	7.41	486	53.4663	5.65576	5	1	7	16	2.83535e+08	2.01344e+09	6.67013e+06	1.76465e+09	5	2	2	7	7.10122	-3	264.561	5	gi14318422	KRT86
4502049	aldose reductase [Homo sapiens]	8.23	316	35.8305	6.97607	2	3	3	5	1.13212e+07	100000	100000	2.61991e+07	2	0	0	3	0.00883295	-2	261.991	3	gi4502049	AKR1B1
150418007	E3 SUMO-protein ligase RanBP2 [Homo sapiens]	3.94	3224	357.974	6.20166	8	9	9	13	1.28685e+07	2.53916e+07	100000	2.52808e+07	6	6	0	1	1.97316	0	252.808	1	gi150418007	RANBP2
305855090	ras-related protein Rab-9A [Homo sapiens]	5.47	201	22.8232	5.46533	2	1	1	2	100000	4.70287e+07	100000	2.44956e+07	0	1	0	1	470.287	1	244.956	1	gi305855090	RAB9A
4503727	peptidyl-prolyl cis-trans isomerase FKBP3 [Homo sapiens]	13.84	224	25.1613	9.27588	1	3	3	6	3.90095e+07	1.19494e+07	100000	2.40357e+07	3	2	0	1	0.306319	-1	240.357	1	gi4503727	FKBP3
4759160	small nuclear ribonucleoprotein Sm D3 [Homo sapiens]	16.67	126	13.9073	10.3159	1	3	3	5	7.52779e+07	5.58978e+07	100000	2.31351e+07	1	3	0	1	0.742552	2	231.351	1	gi4759160	SNRPD3
4502549	calmodulin [Homo sapiens]	41.61	149	16.8268	4.22119	2	4	5	8	1.15591e+07	1.70127e+07	100000	2.29563e+07	1	3	0	4	1.47181	2	229.563	4	gi4502549	CALM2
21218438	transcriptional repressor p66-beta [Homo sapiens]	21.75	593	65.22	9.70068	1	9	10	30	3.8383e+07	4.23175e+07	100000	2.26339e+07	10	11	0	9	1.10251	1	226.339	9	gi21218438	GATAD2B	GeneID:57459
451172106	coronin-1C isoform b [Homo sapiens]	21.1	474	53.2151	7.07861	2	10	10	24	4.05468e+07	8.0334e+07	100000	2.25789e+07	5	16	0	3	1.98127	11	225.789	3	gi451172106	CORO1C
122937442	transmembrane protein 223 [Homo sapiens]	4.95	202	22.0348	11.019	1	1	1	1	100000	100000	100000	21349014	0	0	0	1	1	0	213.49	1	gi122937442	TMEM223
5453690	dnaJ homolog subfamily B member 1 [Homo sapiens]	7.06	340	38.0204	8.63135	1	3	3	4	7.34089e+06	1.48089e+07	100000	2.12712e+07	2	1	0	1	2.01732	-1	212.712	1	gi5453690	DNAJB1
18201905	glucose-6-phosphate isomerase isoform 2 [Homo sapiens]	23.48	558	63.1072	8.32373	2	12	12	17	2.62259e+07	100000	100000	2.11882e+07	10	0	0	7	0.00381303	-10	211.882	7	gi18201905	GPI
295054220	telomere-associated protein RIF1 isoform 2 [Homo sapiens]	3.27	2446	271.52	5.41455	2	7	7	7	3.9405e+06	1.18683e+07	100000	2.1141e+07	2	4	0	1	3.01187	2	211.41	1	gi295054220	RIF1
50592994	thioredoxin isoform 1 [Homo sapiens]	23.81	105	11.7297	4.91943	2	2	2	6	2.53706e+07	2.76324e+07	100000	2.08232e+07	1	1	0	4	1.08915	0	208.232	4	gi50592994	TXN
342349321	interleukin-18 isoform 2 proprotein [Homo sapiens]	4.23	189	21.8817	4.77979	2	1	1	1	100000	100000	100000	2.05317e+07	0	0	0	1	1	0	205.317	1	gi342349321	IL18
157694513	leucine-rich repeat-containing G-protein coupled receptor 4 precursor [Homo sapiens]	0.95	951	104.408	6.18896	1	1	1	1	100000	100000	100000	19980244	0	0	0	1	1	0	199.802	1	gi157694513	LGR4
5454088	acidic leucine-rich nuclear phosphoprotein 32 family member B [Homo sapiens]	21.51	251	28.7703	4.05615	3	5	5	7	1.76781e+07	5.14787e+07	100000	1.9876e+07	4	2	0	1	2.912	-2	198.76	1	gi5454088	ANP32B
514388102	glutamate receptor ionotropic, NMDA 2C isoform 2 precursor [Homo sapiens]	2.86	873	95.9053	7.86963	2	1	1	1	100000	100000	100000	1.98271e+07	0	0	0	1	1	0	198.271	1	gi514388102	GRIN2C
15718761	GTPase KRas isoform b precursor [Homo sapiens]	12.23	188	21.4109	8.11865	5	2	2	5	1.21263e+07	22034192	100000	1.93292e+07	2	1	0	2	1.81706	-1	193.292	2	gi15718761	KRAS
394953908	26S proteasome non-ATPase regulatory subunit 11 [Homo sapiens]	10.43	422	47.434	6.48096	1	4	4	8	2.10869e+07	8.0729e+06	100000	1.9295e+07	4	3	0	1	0.382839	-1	192.95	1	gi394953908	PSMD11
21264343	scaffold attachment factor B1 isoform 3 [Homo sapiens]	16.17	915	102.58	5.46533	4	10	18	39	1.24641e+08	1.7228e+08	100000	1.89959e+07	20	18	0	1	1.38221	-2	189.959	1	gi21264343	SAFB
4885111	calmodulin-like protein 3 [Homo sapiens]	12.75	149	16.88	4.42432	2	1	2	2	100000	100000	100000	1.86764e+07	0	0	0	2	1	0	186.764	2	gi4885111	CALML3
119120884	fer-1-like protein 6 [Homo sapiens]	0.7	1857	209.176	6.37939	5	1	2	2	100000	3.71447e+07	100000	1.8652e+07	0	1	0	1	371.447	1	186.52	1	gi119120884	FER1L6
29029559	exportin-2 isoform 1 [Homo sapiens]	32.23	971	110.346	5.77002	2	26	26	77	1.42019e+08	2.17408e+08	100000	1.75105e+07	31	42	0	4	1.53083	11	175.105	4	gi29029559	CSE1L
32483377	thioredoxin-dependent peroxide reductase, mitochondrial isoform b [Homo sapiens]	27.31	238	25.8223	7.45947	2	5	5	10	2.37816e+07	8.54497e+06	100000	1.73024e+07	3	4	0	3	0.35931	1	173.024	3	gi32483377	PRDX3
392494084	eukaryotic translation initiation factor 6 isoform a [Homo sapiens]	19.59	245	26.5822	4.67822	2	3	3	4	7.95397e+06	100000	100000	1.70573e+07	3	0	0	1	0.0125723	-3	170.573	1	gi392494084	EIF6
4757834	BAG family molecular chaperone regulator 2 [Homo sapiens]	19.91	211	23.7572	6.69775	1	5	5	9	2.95366e+06	6120980	100000	1.69302e+07	2	1	0	6	2.07234	-1	169.302	6	gi4757834	BAG2
386869519	microsomal glutathione S-transferase 1 isoform a [Homo sapiens]	10.32	155	17.5872	9.39307	1	1	1	1	100000	100000	100000	1.6859e+07	0	0	0	1	1	0	168.59	1	gi386869519	MGST1
17158005	mucin-like protein 1 precursor [Homo sapiens]	10	90	9.03363	4.64014	1	1	1	1	100000	100000	100000	1.68018e+07	0	0	0	1	1	0	168.018	1	gi17158005	MUCL1
33239451	proliferating cell nuclear antigen [Homo sapiens]	19.92	261	28.7503	4.69092	1	6	6	11	5.16444e+07	4.23163e+07	100000	16555773	5	4	0	2	0.819379	-1	165.558	2	gi33239451	PCNA
23503295	casein kinase II subunit beta [Homo sapiens]	14.88	215	24.926	5.5542	1	3	3	11	2.94031e+07	4.23239e+07	100000	1.64921e+07	4	5	0	2	1.43944	1	164.921	2	gi23503295	CSNK2B
118600977	C3 and PZP-like alpha-2-macroglobulin domain-containing protein 8 [Homo sapiens]	0.83	1932	211.152	6.59521	1	1	1	1	100000	100000	100000	1.64782e+07	0	0	0	1	1	0	164.782	1	gi118600977	CPAMD8
40807485	pre-mRNA-processing factor 6 [Homo sapiens]	27.52	941	106.858	8.25049	1	25	25	53	7.97776e+07	9.19433e+07	100000	1.6119e+07	25	21	0	7	1.15249	-4	161.19	7	gi40807485	PRPF6
164698438	thymidine kinase, cytosolic [Homo sapiens]	5.56	234	25.452	8.51416	1	1	1	1	100000	100000	100000	1.60512e+07	0	0	0	1	1	0	160.512	1	gi164698438	TK1
48255933	non-histone chromosomal protein HMG-14 [Homo sapiens]	40	100	10.6526	9.59814	1	4	4	10	7.5218e+06	1.11448e+07	100000	1.59844e+07	3	6	0	1	1.48166	3	159.844	1	gi48255933	HMGN1	GeneID:3150
148491070	CTP synthase 1 [Homo sapiens]	26.06	591	66.648	6.45557	1	13	16	41	8.35596e+07	1.55724e+08	100000	1.58681e+07	16	21	0	4	1.86363	5	158.681	4	gi148491070	CTPS
14165431	protocadherin alpha-C2 isoform 2 precursor [Homo sapiens]	0.79	884	96.137	5.19873	2	1	1	5	100000	2.54551e+07	100000	1.57258e+07	0	2	2	1	254.551	2	157.258	-1	gi14165431	PCDHAC2
197333811	unhealthy ribosome biogenesis protein 2 homolog [Homo sapiens]	1.9	1524	170.435	7.31299	1	3	3	4	9.29879e+06	3.85964e+07	100000	1.55531e+07	1	2	0	1	4.15069	1	155.531	1	gi197333811	URB2
51317370	NADH dehydrogenase [ubiquinone] 1 alpha subcomplex subunit 6 [Homo sapiens]	5.19	154	17.8593	10.1401	1	1	1	3	2.96239e+07	4.79591e+07	100000	1.55034e+07	1	1	0	1	1.61893	0	155.034	1	gi51317370	NDUFA6
31711992	dihydrolipoyllysine-residue acetyltransferase component of pyruvate dehydrogenase complex, mitochondrial precursor [Homo sapiens]	13.76	647	68.9531	7.84033	1	8	8	17	5.59849e+07	7.79707e+07	100000	1.54179e+07	6	9	0	2	1.39271	3	154.179	2	gi31711992	DLAT
306482694	serine/arginine-rich splicing factor 7 isoform 2 [Homo sapiens]	21.68	226	25.9963	11.7661	2	4	5	14	6.97725e+07	8.47048e+07	100000	1.5282e+07	6	6	0	2	1.21401	0	152.82	2	gi306482694	SRSF7
224589071	ribosome biogenesis protein BMS1 homolog [Homo sapiens]	9.44	1282	145.716	6.44287	1	10	10	12	26675392	3.94116e+07	100000	15069051	5	6	0	1	1.47745	1	150.691	1	gi224589071	BMS1
13128862	histone deacetylase 3 [Homo sapiens]	3.74	428	48.8164	5.16064	1	1	2	10	9.58459e+07	1.06481e+08	100000	1.50609e+07	4	5	0	1	1.11096	1	150.609	1	gi13128862	HDAC3
319996623	putative RNA-binding protein 15 isoform 2 [Homo sapiens]	26.42	969	106.302	10.1108	2	20	21	41	8.39576e+07	6.86192e+07	100000	1.4712e+07	18	20	0	3	0.817307	2	147.12	3	gi319996623	RBM15
4505169	mammaglobin-A precursor [Homo sapiens]	8.6	93	10.4921	4.29736	1	1	1	1	100000	100000	100000	1.46193e+07	0	0	0	1	1	0	146.193	1	gi4505169	SCGB2A2
4759158	small nuclear ribonucleoprotein Sm D2 isoform 1 [Homo sapiens]	38.98	118	13.5182	9.90576	2	6	6	9	1.72302e+08	1.34494e+08	100000	1.45744e+07	2	6	0	1	0.780572	4	145.744	1	gi4759158	SNRPD2
5803133	ras-related protein Rab-32 [Homo sapiens]	9.78	225	24.9817	6.53662	3	2	2	2	100000	100000	100000	1.44973e+07	0	0	0	2	1	0	144.973	2	gi5803133	RAB32
4506749	ribonucleoside-diphosphate reductase large subunit [Homo sapiens]	10.98	792	90.0125	7.15186	1	7	7	8	100000	100000	100000	1.44584e+07	0	0	0	8	1	0	144.584	8	gi4506749	RRM1
19923748	dihydrolipoyllysine-residue succinyltransferase component of 2-oxoglutarate dehydrogenase complex, mitochondrial isoform 1 precursor [Homo sapiens]	9.93	453	48.7245	8.95361	2	4	4	8	6.36223e+06	5.28064e+06	100000	1.43519e+07	5	1	0	2	0.829998	-4	143.519	2	gi19923748	DLST
5031973	protein disulfide-isomerase A6 precursor [Homo sapiens]	24.77	440	48.0913	5.08447	1	7	7	14	1.44188e+07	10174644	100000	1.43159e+07	5	3	0	6	0.705653	-2	143.159	6	gi5031973	PDIA6
4503253	dolichyl-diphosphooligosaccharide--protein glycosyltransferase subunit DAD1 [Homo sapiens]	8.85	113	12.4886	7.07861	1	1	1	2	1.42348e+07	100000	100000	1.42939e+07	1	0	0	1	0.00702504	-1	142.939	1	gi4503253	DAD1
4507793	ubiquitin-conjugating enzyme E2 N [Homo sapiens]	19.74	152	17.127	6.56592	2	3	3	6	1.68925e+07	1.42504e+07	100000	1.42647e+07	2	3	0	1	0.84359	1	142.647	1	gi4507793	UBE2N
206597441	aldehyde dehydrogenase, dimeric NADP-preferring [Homo sapiens]	4.64	453	50.3628	6.53662	4	1	2	2	100000	100000	100000	1.42007e+07	0	0	0	2	1	0	142.007	2	gi206597441	ALDH3A1
390517020	inosine triphosphate pyrophosphatase isoform c [Homo sapiens]	11.11	153	16.8225	7.18115	2	3	3	6	2.80804e+07	7.31614e+07	100000	1.41466e+07	3	1	0	2	2.60542	-2	141.466	2	gi390517020	ITPA
38327625	citrate synthase, mitochondrial precursor [Homo sapiens]	4.51	466	51.6795	8.32373	1	2	2	2	3.01794e+07	100000	100000	1.38872e+07	1	0	0	1	0.00331352	-1	138.872	1	gi38327625	CS
40354201	2'-deoxynucleoside 5'-phosphate N-hydrolase 1 isoform 2 [Homo sapiens]	11.49	148	16.1772	6.78564	2	1	1	2	2.01523e+07	100000	100000	1.38716e+07	1	0	0	1	0.00496222	-1	138.716	1	gi40354201	C6ORF108
410444379	LIM and SH3 domain protein 1 isoform b [Homo sapiens]	6.34	205	23.1672	4.94482	2	1	1	1	100000	100000	100000	1.37562e+07	0	0	0	1	1	0	137.562	1	gi410444379	LASP1
23111038	sorting nexin-2 isoform 1 [Homo sapiens]	18.69	519	58.4347	5.12256	2	9	9	13	2.24854e+07	3.90508e+07	100000	1.35253e+07	6	6	0	1	1.73672	0	135.253	1	gi23111038	SNX2
98986457	host cell factor 1 [Homo sapiens]	10.61	2035	208.602	7.45947	2	18	18	41	7.21533e+07	1.21444e+08	100000	1.35052e+07	13	23	1	4	1.68314	10	135.052	3	gi98986457	HCFC1
61097912	nucleolar MIF4G domain-containing protein 1 [Homo sapiens]	15.23	860	96.1976	8.104	1	12	12	22	9.24695e+07	1.70482e+07	100000	1.35028e+07	10	9	0	3	0.184366	-1	135.028	3	gi61097912	NOM1
4885583	rho-associated protein kinase 1 [Homo sapiens]	3.99	1354	158.076	5.89697	1	4	6	8	1.04285e+07	1.35752e+07	100000	1.34891e+07	3	4	0	1	1.30174	1	134.891	1	gi4885583	ROCK1
41872583	rho-associated protein kinase 2 [Homo sapiens]	2.38	1388	160.799	6.02393	3	1	4	6	58799068	4.616e+07	100000	1.34891e+07	2	3	0	1	0.785046	1	134.891	1	gi41872583	ROCK2
31652228	39S ribosomal protein L21, mitochondrial isoform a [Homo sapiens]	16.67	120	13.7377	10.0669	2	2	2	2	100000	100000	100000	1.34817e+07	0	0	0	2	1	0	134.817	2	gi31652228	MRPL21
6005890	transcription elongation factor B polypeptide 2 isoform a [Homo sapiens]	12.71	118	13.1246	4.88135	2	2	2	2	100000	100000	100000	1.33901e+07	0	0	0	2	1	0	133.901	2	gi6005890	TCEB2
98986464	transmembrane emp24 domain-containing protein 10 precursor [Homo sapiens]	21.46	219	24.96	7.44482	1	5	5	10	6.8978e+06	5.25988e+07	100000	1.33243e+07	2	4	0	4	7.62545	2	133.243	4	gi98986464	TMED10
251831110	cytochrome c oxidase subunit II [Homo sapiens]	16.3	227	25.5482	4.81787	1	3	3	4	100000	3.68371e+07	100000	1.32174e+07	0	2	0	2	368.371	2	132.174	2	gi251831110	COX2
321267477	protein NipSnap homolog 2 isoform 2 [Homo sapiens]	6.07	247	29.0341	10.3452	2	1	2	5	2.54364e+07	31846584	100000	1.32095e+07	2	1	0	2	1.25201	-1	132.095	2	gi321267477	GBAS
39777586	putative ATP-dependent RNA helicase DHX57 [Homo sapiens]	3.25	1386	155.507	7.7085	1	3	4	5	1.14879e+07	2.26325e+07	100000	1.31922e+07	2	2	0	1	1.97012	0	131.922	1	gi39777586	DHX57
32307144	procollagen-lysine,2-oxoglutarate 5-dioxygenase 1 precursor [Homo sapiens]	3.03	727	83.4974	6.94678	3	3	3	4	100000	1.14796e+07	100000	1.30999e+07	0	1	0	3	114.796	1	130.999	3	gi32307144	PLOD1
7706326	pre-mRNA branch site protein p14 [Homo sapiens]	29.6	125	14.5756	9.37842	1	4	4	10	2.80147e+07	4.52467e+07	100000	1.30817e+07	4	4	0	2	1.61511	0	130.817	2	gi7706326	SF3B14
38683855	pentatricopeptide repeat domain-containing protein 3, mitochondrial precursor [Homo sapiens]	14.37	689	78.4997	6.41748	1	10	10	22	6.05148e+07	6.89149e+07	100000	1.2864e+07	9	12	0	1	1.13881	3	128.64	1	gi38683855	PTCD3
207452735	epiplakin [Homo sapiens]	6.64	5090	555.279	5.60498	3	5	9	14	1.27521e+07	5.35534e+07	100000	1.27187e+07	5	2	0	7	4.19957	-3	127.187	7	gi207452735	EPPK1
219842259	usherin isoform A [Homo sapiens]	0.65	1546	170.935	7.18115	2	1	1	1	100000	100000	100000	1.26824e+07	0	0	0	1	1	0	126.824	1	gi219842259	USH2A
14150124	protein LLP homolog [Homo sapiens]	29.46	129	15.2154	10.3745	3	2	2	3	100000	1.81124e+07	100000	1.25702e+07	0	1	0	2	181.124	1	125.702	2	gi14150124	LLPH
23110942	proteasome subunit alpha type-5 isoform 1 [Homo sapiens]	19.92	241	26.3942	4.79248	2	4	4	9	1.54243e+07	1.55212e+07	100000	1.25365e+07	4	3	0	2	1.00628	-1	125.365	2	gi23110942	PSMA5
119220557	multifunctional protein ADE2 isoform 2 [Homo sapiens]	7.53	425	47.0491	7.2251	2	4	4	7	1.37116e+07	2.25464e+07	100000	1.25081e+07	3	2	0	2	1.64433	-1	125.081	2	gi119220557	PAICS
13376717	optic atrophy 3 protein isoform b [Homo sapiens]	3.91	179	19.9835	8.90967	2	1	1	1	100000	100000	100000	1.23803e+07	0	0	0	1	1	0	123.803	1	gi13376717	OPA3
148839305	structural maintenance of chromosomes flexible hinge domain-containing protein 1 [Homo sapiens]	8.38	2005	226.231	7.29834	1	15	15	30	2.74402e+07	3.55075e+07	100000	1.23037e+07	12	9	0	9	1.294	-3	123.037	9	gi148839305	SMCHD1
4503037	protein CREG1 precursor [Homo sapiens]	9.55	220	24.0593	7.59131	1	1	1	2	5.42133e+06	100000	100000	1.23015e+07	1	0	0	1	0.0184457	-1	123.015	1	gi4503037	CREG1
4504035	GMP synthase [glutamine-hydrolyzing] [Homo sapiens]	34.78	693	76.667	6.87354	2	17	17	28	4.56284e+07	7.54953e+07	100000	1.19156e+07	9	15	0	4	1.65457	6	119.156	4	gi4504035	GMPS
23618867	sideroflexin-1 [Homo sapiens]	27.33	322	35.5963	9.0708	1	10	10	24	129072523	1.40594e+08	100000	1.18565e+07	15	7	0	2	1.08927	-8	118.565	2	gi23618867	SFXN1
115529451	nucleolar transcription factor 1 isoform b [Homo sapiens]	36.73	727	84.8838	5.5542	1	1	30	75	1.01539e+08	1.67615e+08	100000	1.17068e+07	31	39	0	5	1.65073	8	117.068	5	gi115529451	UBTF	GeneID:7343
7657671	nucleolar transcription factor 1 isoform a [Homo sapiens]	34.95	764	89.3502	5.80811	1	1	30	72	1.01539e+08	1.67615e+08	100000	1.17068e+07	29	38	0	5	1.65073	9	117.068	5	gi7657671	UBTF	GeneID:7343
116517299	UDP-glucuronosyltransferase 2B15 precursor [Homo sapiens]	1.32	530	60.9963	8.82178	2	1	1	3	2.19376e+08	3.10091e+08	100000	1.16342e+07	1	1	0	1	1.41351	0	116.342	1	gi116517299	UGT2B15
5453974	serine/threonine-protein kinase N2 [Homo sapiens]	11.99	984	111.964	6.30322	3	10	10	15	2.32156e+07	2.82355e+07	100000	1.16245e+07	7	7	0	1	1.21623	0	116.245	1	gi5453974	PKN2
386642860	threonine--tRNA ligase, cytoplasmic isoform 1 [Homo sapiens]	5.39	723	83.3819	6.66846	2	4	4	5	1.25249e+07	3.42338e+07	100000	1.16181e+07	2	2	0	1	2.73327	0	116.181	1	gi386642860	TARS
260436860	AP-1 complex subunit beta-1 isoform b [Homo sapiens]	12.78	939	103.468	5.16064	3	4	12	17	2.53152e+07	4.54854e+07	100000	11517749	6	10	0	1	1.79676	4	115.177	1	gi260436860	AP1B1
514052670	actin-related protein 2/3 complex subunit 3 [Homo sapiens]	6.18	178	20.5334	8.5874	1	1	1	1	100000	100000	100000	1.13201e+07	0	0	0	1	1	0	113.201	1	gi514052670	ARPC3
19923717	E3 ubiquitin-protein ligase DTX3L [Homo sapiens]	3.11	740	83.5013	8.06006	1	2	2	2	100000	100000	100000	1.12719e+07	0	0	0	2	1	0	112.719	2	gi19923717	DTX3L
109148542	alanine--tRNA ligase, cytoplasmic [Homo sapiens]	2.38	968	106.743	5.52881	1	2	2	2	100000	100000	100000	1.12069e+07	0	0	0	2	1	0	112.069	2	gi109148542	AARS
343183427	coiled-coil domain-containing protein 40 isoform 2 [Homo sapiens]	0.97	1030	116.728	5.42725	2	1	1	3	100000	4.26723e+07	100000	1.10303e+07	0	2	0	1	426.723	2	110.303	1	gi343183427	CCDC40
4507239	translocon-associated protein subunit beta precursor [Homo sapiens]	3.28	183	20.1225	8.35303	1	1	1	2	1.48461e+07	100000	100000	1.08685e+07	1	0	0	1	0.00673575	-1	108.685	1	gi4507239	SSR2
4505901	transmembrane protein 11, mitochondrial [Homo sapiens]	18.23	192	21.527	7.35693	1	3	3	4	1.01233e+07	2.78886e+07	100000	1.08564e+07	1	1	0	2	2.75489	0	108.564	2	gi4505901	TMEM11
5031863	galectin-3-binding protein precursor [Homo sapiens]	10.26	585	65.2893	5.2749	1	5	5	5	100000	100000	100000	1.0759e+07	0	0	0	5	1	0	107.59	5	gi5031863	LGALS3BP
20070252	interleukin-36 beta isoform 1 [Homo sapiens]	6.1	164	18.5095	9.5249	1	1	1	1	100000	100000	100000	10671996	0	0	0	1	1	0	106.72	1	gi20070252	IL1F8
226246648	MANSC domain-containing protein 4 precursor [Homo sapiens]	5.29	340	37.8548	8.01611	1	1	1	1	100000	100000	100000	1.05747e+07	0	0	0	1	1	0	105.747	1	gi226246648	LOC100287284
4506217	26S proteasome non-ATPase regulatory subunit 10 isoform 1 [Homo sapiens]	7.08	226	24.4124	6.1001	1	3	3	9	2.42189e+07	3.04222e+07	100000	1.04579e+07	4	4	0	1	1.25614	0	104.579	1	gi4506217	PSMD10
207029415	histone-binding protein RBBP4 isoform b [Homo sapiens]	29.95	424	47.555	4.89404	3	3	10	31	5.59298e+07	7.21656e+07	100000	1.04547e+07	11	15	0	5	1.29029	4	104.547	5	gi207029415	RBBP4
4506439	histone-binding protein RBBP7 isoform 2 [Homo sapiens]	22.59	425	47.7902	5.04639	2	2	9	30	5.59298e+07	7.21656e+07	100000	1.04547e+07	10	14	0	6	1.29029	4	104.547	6	gi4506439	RBBP7
4758304	protein disulfide-isomerase A4 precursor [Homo sapiens]	4.65	645	72.887	5.07178	1	3	3	4	6.70044e+06	100000	100000	1.04235e+07	2	0	0	2	0.0149244	-2	104.235	2	gi4758304	PDIA4
24430146	nuclear pore complex protein Nup153 isoform 2 [Homo sapiens]	14.1	1475	153.843	8.73389	3	17	17	27	2.55649e+07	3.76437e+07	100000	1.0421e+07	12	14	0	1	1.47248	2	104.21	1	gi24430146	NUP153
26638657	39S ribosomal protein L20, mitochondrial [Homo sapiens]	5.37	149	17.4316	10.8579	1	1	1	2	7.30772e+06	100000	100000	1.039e+07	1	0	0	1	0.0136842	-1	103.9	1	gi26638657	MRPL20
164519146	transcriptional repressor p66-alpha [Homo sapiens]	26.7	633	68.0205	9.93506	1	12	13	23	2.88156e+07	3.82629e+07	100000	1.03343e+07	10	11	0	2	1.32785	1	103.343	2	gi164519146	GATAD2A	GeneID:54815
5453565	brain-specific angiogenesis inhibitor 1-associated protein 2 isoform 3 [Homo sapiens]	23.85	520	57.4089	8.79248	4	10	10	18	8.62831e+06	1.11401e+07	100000	1.03269e+07	7	10	0	1	1.29111	3	103.269	1	gi5453565	BAIAP2
24497601	endothelial differentiation-related factor 1 isoform beta [Homo sapiens]	25.18	139	15.4712	9.77393	2	4	4	7	1.30096e+07	4.91841e+07	100000	1.02533e+07	2	3	0	2	3.78061	1	102.533	2	gi24497601	EDF1
7019419	nucleolar GTP-binding protein 2 [Homo sapiens]	19.84	731	83.6034	9.24658	1	13	13	22	3.61283e+07	4.1919e+07	100000	1.02349e+07	13	5	0	4	1.16028	-8	102.349	4	gi7019419	GNL2
239049591	glycogen [starch] synthase, muscle isoform 2 [Homo sapiens]	5.05	673	76.4348	6.53662	3	3	3	4	8.61465e+06	1.43288e+07	100000	1.01919e+07	1	2	0	1	1.66331	1	101.919	1	gi239049591	GYS1
506327594	calcium-regulated heat stable protein 1 [Homo sapiens]	10.88	147	15.882	8.20654	1	1	1	1	100000	100000	100000	1.01696e+07	0	0	0	1	1	0	101.696	1	gi506327594	CARHSP1
54607086	selenocysteine-specific elongation factor [Homo sapiens]	4.7	596	65.2631	8.35303	1	2	2	3	1.01345e+07	1.59114e+07	100000	10157860	1	1	0	1	1.57002	0	101.579	1	gi54607086	EEFSEC
118600975	syntaxin-binding protein 3 [Homo sapiens]	4.56	592	67.7208	7.79639	1	3	3	3	1.4565e+07	1.28756e+07	100000	1.0092e+07	1	1	0	1	0.884011	0	100.92	1	gi118600975	STXBP3
4885649	SUMO-activating enzyme subunit 2 [Homo sapiens]	8.13	640	71.1792	5.2876	1	6	6	14	3.18012e+07	3.15997e+07	100000	1.00237e+07	6	6	0	2	0.993665	0	100.237	2	gi4885649	UBA2
11128019	cytochrome c [Homo sapiens]	38.1	105	11.7411	9.56885	1	4	4	6	1.32356e+07	1.21383e+07	100000	9.91948e+06	3	2	0	1	0.917094	-1	99.1948	1	gi11128019	CYCS
21536286	creatine kinase B-type [Homo sapiens]	30.18	381	42.6173	5.59229	2	9	9	15	7.66151e+07	3.17118e+07	100000	9.89539e+06	9	4	0	2	0.413911	-5	98.9539	2	gi21536286	CKB
77812678	inorganic pyrophosphatase 2, mitochondrial isoform 2 precursor [Homo sapiens]	7.21	305	34.6356	8.45557	3	1	2	5	2.55562e+07	2.72648e+07	100000	9.82882e+06	2	2	0	1	1.06686	0	98.2882	1	gi77812678	PPA2
23308577	D-3-phosphoglycerate dehydrogenase [Homo sapiens]	23.26	533	56.6144	6.7124	1	14	14	51	1.76751e+08	1.89264e+08	100000	9.81647e+06	24	23	0	4	1.0708	-1	98.1647	4	gi23308577	PHGDH
119395758	protein diaphanous homolog 1 isoform 1 [Homo sapiens]	9.36	1272	141.258	5.41455	2	13	13	25	2.17803e+07	3.64919e+07	100000	9.80316e+06	7	13	0	5	1.67545	6	98.0316	5	gi119395758	DIAPH1
19923142	importin subunit beta-1 isoform 1 [Homo sapiens]	8.56	876	97.108	4.77979	2	6	6	13	1.18103e+07	8.96138e+06	100000	9.79617e+06	5	2	0	6	0.75878	-3	97.9617	6	gi19923142	KPNB1
50345991	ATP synthase subunit delta, mitochondrial precursor [Homo sapiens]	5.36	168	17.4792	5.49072	1	1	1	3	1.37704e+07	2.31478e+07	100000	9.74943e+06	1	1	0	1	1.68098	0	97.4943	1	gi50345991	ATP5D
106879206	bifunctional lysine-specific demethylase and histidyl-hydroxylase NO66 [Homo sapiens]	7.18	641	71.0414	6.45557	1	4	4	4	100000	100000	100000	9.70427e+06	0	0	0	4	1	0	97.0427	4	gi106879206	C14ORF169
4758504	3-hydroxyacyl-CoA dehydrogenase type-2 isoform 1 [Homo sapiens]	36.78	261	26.9061	7.78174	2	7	7	13	1.91229e+07	4.20254e+07	100000	9.65622e+06	7	3	0	3	2.19765	-4	96.5622	3	gi4758504	HSD17B10
13259527	survival motor neuron protein isoform a [Homo sapiens]	15.6	282	30.4308	5.52881	4	5	5	13	3.73479e+07	5.04254e+07	100000	9.65286e+06	5	6	0	2	1.35015	1	96.5286	2	gi13259527	SMN2
284795266	signal recognition particle receptor subunit beta [Homo sapiens]	20.66	271	29.6838	9.0415	1	5	5	6	3.13695e+07	1.63983e+07	100000	9.63507e+06	1	4	0	1	0.522747	3	96.3507	1	gi284795266	SRPRB
4507475	protein-glutamine gamma-glutamyltransferase K [Homo sapiens]	5.02	817	89.7303	6.03662	1	4	4	5	1.26946e+07	6.06967e+06	100000	9.57478e+06	1	1	0	3	0.478131	0	95.7478	3	gi4507475	TGM1
223468571	39S ribosomal protein L23, mitochondrial [Homo sapiens]	26.14	153	17.7701	9.68604	1	3	3	3	2.02428e+07	1.22734e+07	100000	9.48507e+06	1	1	0	1	0.60631	0	94.8507	1	gi223468571	MRPL23
207448705	GTPase-activating Rap/Ran-GAP domain-like protein 3 [Homo sapiens]	0.59	1013	112.782	7.6499	1	1	1	1	100000	100000	100000	9.46587e+06	0	0	0	1	1	0	94.6587	1	gi207448705	GARNL3
206725530	peptidyl-prolyl cis-trans isomerase FKBP2 precursor [Homo sapiens]	8.45	142	15.6393	9.12939	1	1	1	1	100000	100000	100000	9.43503e+06	0	0	0	1	1	0	94.3503	1	gi206725530	FKBP2
5730023	ruvB-like 2 [Homo sapiens]	32.4	463	51.1246	5.64307	1	14	14	25	4.21186e+07	5.20995e+07	100000	9.43114e+06	9	11	1	4	1.23697	2	94.3114	3	gi5730023	RUVBL2
5729909	secretoglobin family 1D member 2 precursor [Homo sapiens]	10	90	9.91834	8.25049	1	1	1	1	100000	100000	100000	9.30914e+06	0	0	0	1	1	0	93.0914	1	gi5729909	SCGB1D2
21361499	sentrin-specific protease 3 [Homo sapiens]	12.2	574	64.9687	8.55811	1	6	6	16	2.95703e+07	3.39335e+07	100000	9.24496e+06	5	8	0	3	1.14755	3	92.4496	3	gi21361499	SENP3
13027604	28S ribosomal protein S34, mitochondrial [Homo sapiens]	22.02	218	25.6345	9.979	1	6	6	15	1.8504e+07	5.90705e+06	100000	9.20303e+06	10	4	0	1	0.319232	-6	92.0303	1	gi13027604	MRPS34
205277386	glutamine--fructose-6-phosphate aminotransferase [isomerizing] 1 isoform 2 [Homo sapiens]	21.29	681	76.7103	6.84424	3	14	14	31	2.7022e+07	3.58954e+07	100000	9.0836e+06	12	13	1	5	1.32837	1	90.836	4	gi205277386	GFPT1
5032087	splicing factor 3A subunit 1 isoform 1 [Homo sapiens]	13.11	793	88.8305	5.22412	3	10	10	16	1.7089e+07	1.63374e+07	100000	8.96612e+06	8	6	0	2	0.956019	-2	89.6612	2	gi5032087	SF3A1
403310653	ras-related protein Rap-2c isoform 1 precursor [Homo sapiens]	10.93	183	20.7314	4.94482	4	1	2	2	2.03602e+07	100000	100000	8.92496e+06	1	0	0	1	0.00491155	-1	89.2496	1	gi403310653	RAP2C
260656039	neuropathy target esterase isoform c [Homo sapiens]	1.23	1300	143.261	7.73779	4	1	1	1	100000	100000	100000	8.88455e+06	0	0	0	1	1	0	88.8455	1	gi260656039	PNPLA6
4506407	ran-specific GTPase-activating protein [Homo sapiens]	9.95	201	23.2956	5.2876	1	2	2	6	2.67082e+07	1.59586e+07	100000	8.87941e+06	2	2	0	2	0.597517	0	88.7941	2	gi4506407	RANBP1
4826643	annexin A3 [Homo sapiens]	4.64	323	36.3527	5.92236	1	2	2	2	100000	100000	100000	8.80806e+06	0	0	0	2	1	0	88.0806	2	gi4826643	ANXA3
5453994	double-strand-break repair protein rad21 homolog [Homo sapiens]	11.25	631	71.6447	4.65283	2	8	8	20	4.33921e+07	5.64355e+07	100000	8.80778e+06	7	11	0	2	1.30059	4	88.0778	2	gi5453994	RAD21
125656165	THO complex subunit 2 [Homo sapiens]	9.6	1593	182.659	8.44092	1	15	15	27	4.00802e+07	4.99177e+07	100000	8743817	9	16	0	2	1.24545	7	87.4382	2	gi125656165	THOC2
223468574	vesicle-associated membrane protein 7 isoform 2 [Homo sapiens]	9.5	179	20.1076	9.29053	3	2	2	3	100000	1.30741e+07	100000	8.68173e+06	0	2	0	1	130.741	2	86.8173	1	gi223468574	VAMP7
4502211	ADP-ribosylation factor 6 [Homo sapiens]	15.43	175	20.0694	8.95361	8	2	3	3	100000	105193066	100000	8.65944e+06	0	1	0	2	1051.93	1	86.5944	2	gi4502211	ARF6
21327708	nucleosome assembly protein 1-like 1 [Homo sapiens]	5.88	391	45.3459	4.4624	1	2	4	9	1.09054e+07	7.97123e+06	100000	8.64064e+06	4	2	0	3	0.730943	-2	86.4064	3	gi21327708	NAP1L1
354459356	ras-related protein Rap-1b isoform 4 [Homo sapiens]	17.52	137	15.3459	8.1333	6	3	3	4	100000	100000	100000	8.62117e+06	0	0	0	4	1	0	86.2117	4	gi354459356	RAP1B
311893365	calpain-1 catalytic subunit [Homo sapiens]	7.56	714	81.8382	5.66846	1	5	5	5	1.293e+07	4.0952e+06	100000	8.61855e+06	2	2	0	1	0.316722	0	86.1855	1	gi311893365	CAPN1
304766523	UPF0505 protein C16orf62 [Homo sapiens]	2.28	1052	118.537	7.84033	1	2	2	2	100000	1.25941e+07	100000	8.57661e+06	0	1	0	1	125.941	1	85.7661	1	gi304766523	C16ORF62
65288071	tensin-3 [Homo sapiens]	0.48	1445	155.169	6.81494	1	1	1	1	100000	100000	100000	8.54574e+06	0	0	0	1	1	0	85.4574	1	gi65288071	TNS3
148529014	DNA damage-binding protein 1 [Homo sapiens]	5.26	1140	126.887	5.26221	1	6	6	8	2.19494e+07	3.19092e+07	100000	8.53368e+06	1	6	0	1	1.45377	5	85.3368	1	gi148529014	DDB1
29568103	U1 small nuclear ribonucleoprotein 70 kDa [Homo sapiens]	7.78	437	51.5258	9.93506	1	4	4	6	1.57717e+07	1.57433e+07	100000	8.50588e+06	2	2	0	2	0.998194	0	85.0588	2	gi29568103	SNRNP70
18379334	RNA-binding protein with serine-rich domain 1 [Homo sapiens]	17.7	305	34.1877	11.8394	1	6	6	18	1.02062e+08	1.43552e+08	100000	8.4192e+06	7	10	0	1	1.40652	3	84.192	1	gi18379334	RNPS1
38327039	heat shock 70 kDa protein 4 [Homo sapiens]	3.21	840	94.2712	5.18604	1	3	3	6	1.15543e+07	1.91442e+07	100000	8.4189e+06	3	2	0	1	1.65689	-1	84.189	1	gi38327039	HSPA4
4557761	DNA mismatch repair protein Msh2 isoform 1 [Homo sapiens]	17.88	934	104.677	5.77002	2	18	18	34	5.07355e+07	7.99007e+07	100000	8.38456e+06	10	20	0	4	1.57485	10	83.8456	4	gi4557761	MSH2
5454004	zinc finger protein ubi-d4 [Homo sapiens]	2.3	391	44.1272	6.32861	1	1	1	1	100000	100000	100000	8.36929e+06	0	0	0	1	1	0	83.6929	1	gi5454004	DPF2
395394071	thiosulfate sulfurtransferase [Homo sapiens]	4.04	297	33.4078	7.25439	1	1	1	1	100000	100000	100000	8294058	0	0	0	1	1	0	82.9406	1	gi395394071	TST
41281885	cytochrome b-c1 complex subunit 9 isoform a [Homo sapiens]	38.1	63	7.30383	9.46631	2	2	2	2	100000	4.3275e+06	100000	8265079	0	1	0	1	43.275	1	82.6508	1	gi41281885	UQCR10
4503117	cystatin-B [Homo sapiens]	12.24	98	11.1326	7.56201	1	1	1	2	1.24237e+07	100000	100000	8.2233e+06	1	0	0	1	0.00804916	-1	82.233	1	gi4503117	CSTB
4557741	platelet-activating factor acetylhydrolase IB subunit alpha [Homo sapiens]	5.37	410	46.6082	7.37158	2	2	2	4	1.91107e+07	2.10807e+07	100000	8.22199e+06	2	1	0	1	1.10309	-1	82.2199	1	gi4557741	PAFAH1B1
385251401	band 4.1-like protein 1 isoform d [Homo sapiens]	2.14	701	78.7822	7.09326	4	1	1	1	100000	100000	100000	8.19555e+06	0	0	0	1	1	0	81.9555	1	gi385251401	EPB41L1
47717125	intersectin-1 isoform ITSN-s [Homo sapiens]	0.57	1220	137.564	7.32764	2	1	1	1	100000	100000	100000	8.17276e+06	0	0	0	1	1	0	81.7276	1	gi47717125	ITSN1
4757926	RNA-binding protein 39 isoform b [Homo sapiens]	27.86	524	58.6203	10.1255	7	13	13	29	6.58468e+07	1.06582e+08	100000	8.16763e+06	11	15	0	3	1.61864	4	81.6763	3	gi4757926	RBM39
21264616	epidermal growth factor receptor kinase substrate 8-like protein 2 [Homo sapiens]	1.82	715	80.5701	6.84424	1	1	1	1	100000	100000	100000	8.15666e+06	0	0	0	1	1	0	81.5666	1	gi21264616	EPS8L2
237858797	lymphocyte antigen 6K isoform 3 precursor [Homo sapiens]	9.52	105	11.8939	5.90967	3	1	1	1	100000	100000	100000	8.12395e+06	0	0	0	1	1	0	81.2395	1	gi237858797	LY6K
5902076	serine/arginine-rich splicing factor 1 isoform 1 [Homo sapiens]	21.37	248	27.7278	10.3599	2	5	6	14	2.92392e+07	6.24137e+07	100000	8.08379e+06	7	5	0	2	2.13459	-2	80.8379	2	gi5902076	SRSF1
4503249	protein DEK isoform 1 [Homo sapiens]	25.07	375	42.6479	8.55811	2	9	9	14	3.1528e+07	4.99798e+07	100000	8.02814e+06	5	8	0	1	1.58525	3	80.2814	1	gi4503249	DEK
21359945	condensin complex subunit 3 [Homo sapiens]	13.4	1015	114.262	5.59229	1	14	14	28	3.24553e+07	7.47833e+07	100000	8.02067e+06	12	15	0	1	2.30419	3	80.2067	1	gi21359945	NCAPG
4504425	high mobility group protein B1 [Homo sapiens]	21.86	215	24.8782	5.74463	2	6	7	22	2.90153e+07	6.13763e+07	100000	8.00387e+06	8	11	1	2	2.1153	3	80.0387	1	gi4504425	HMGB1	GeneID:3146
162329583	cleavage and polyadenylation specificity factor subunit 6 [Homo sapiens]	7.08	551	59.1734	7.15186	1	4	4	9	4.43126e+07	4.46449e+07	100000	7.97778e+06	6	2	0	1	1.0075	-4	79.7778	1	gi162329583	CPSF6
58761546	lysine-specific histone demethylase 1A isoform b [Homo sapiens]	8.45	852	92.8447	6.52197	2	7	7	11	2.38064e+07	4.18052e+07	100000	7.97119e+06	5	5	0	1	1.75605	0	79.7119	1	gi58761546	KDM1A
21361376	splicing factor 3A subunit 2 [Homo sapiens]	14.87	464	49.2243	9.64209	1	6	6	12	2.03993e+07	4.07651e+07	100000	7.95843e+06	5	6	0	1	1.99836	1	79.5843	1	gi21361376	SF3A2
5454084	serine palmitoyltransferase 1 isoform a [Homo sapiens]	13.53	473	52.7105	6.01123	2	5	5	7	1.31319e+07	1.48953e+07	100000	7.94124e+06	4	2	0	1	1.13428	-2	79.4124	1	gi5454084	SPTLC1
224593278	probable ATP-dependent RNA helicase DDX27 [Homo sapiens]	22.74	796	89.7792	9.27588	1	19	20	40	1.10046e+08	1.17826e+08	100000	7.92152e+06	19	17	0	4	1.0707	-2	79.2152	4	gi224593278	DDX27
212274477	lanC-like protein 1 [Homo sapiens]	7.02	399	45.2536	7.75244	1	3	3	4	2.13585e+07	2.55715e+07	100000	7.91857e+06	1	1	0	2	1.19725	0	79.1857	2	gi212274477	LANCL1
116686122	chromosome-associated kinesin KIF4A [Homo sapiens]	15.26	1232	139.794	6.26514	7	17	17	23	2.46941e+07	3.68788e+07	100000	7.91301e+06	5	17	0	1	1.49342	12	79.1301	1	gi116686122	KIF4A
4505585	platelet-activating factor acetylhydrolase IB subunit beta isoform a [Homo sapiens]	3.93	229	25.5531	5.92236	1	1	1	2	1.30621e+07	100000	100000	7.72772e+06	1	0	0	1	0.00765573	-1	77.2772	1	gi4505585	PAFAH1B2
13899332	cysteine-rich secretory protein LCCL domain-containing 2 precursor [Homo sapiens]	1.61	497	55.8831	8.01611	1	1	1	2	4.50643e+06	100000	100000	7.69466e+06	1	0	0	1	0.0221905	-1	76.9466	1	gi13899332	CRISPLD2
4503423	deoxyuridine 5'-triphosphate nucleotidohydrolase, mitochondrial isoform 2 [Homo sapiens]	13.41	164	17.7369	6.56592	3	2	2	5	8.12399e+06	1.34296e+07	100000	7.68782e+06	1	1	0	3	1.65308	0	76.8782	3	gi4503423	DUT
7706497	UMP-CMP kinase isoform a [Homo sapiens]	14.91	228	25.8383	7.97217	2	3	3	5	5.68336e+06	8.0416e+06	100000	7.68487e+06	1	2	0	2	1.41494	1	76.8487	2	gi7706497	CMPK1
154759257	ATP-dependent RNA helicase DDX51 [Homo sapiens]	14.86	666	72.4126	8.1626	1	10	10	19	3.56077e+07	3.00806e+07	100000	7.68223e+06	8	8	0	3	0.844778	0	76.8223	3	gi154759257	DDX51
38202257	neutral alpha-glucosidase AB isoform 2 precursor [Homo sapiens]	10.81	944	106.807	6.13818	5	9	9	10	1.00899e+07	1.24994e+07	100000	7.67323e+06	5	3	0	2	1.23879	-2	76.7323	2	gi38202257	GANAB
56682959	ferritin heavy chain [Homo sapiens]	6.01	183	21.2123	5.5542	1	1	1	1	100000	100000	100000	7.62435e+06	0	0	0	1	1	0	76.2435	1	gi56682959	FTH1
39780588	pre-rRNA-processing protein TSR1 homolog [Homo sapiens]	8.96	804	91.7519	7.41553	1	6	6	7	5.90345e+06	2.30375e+07	100000	7.49632e+06	2	4	0	1	3.90237	2	74.9632	1	gi39780588	TSR1
171460958	nucleolar protein 10 isoform 1 [Homo sapiens]	17.01	688	80.2514	8.45557	3	10	10	20	5.39531e+07	5.0028e+07	100000	7.48062e+06	8	11	0	1	0.927249	3	74.8062	1	gi171460958	NOL10
4504483	hypoxanthine-guanine phosphoribosyltransferase [Homo sapiens]	9.63	218	24.5636	6.68311	1	2	2	5	6.63144e+06	1.05166e+07	100000	7.48018e+06	1	3	0	1	1.58587	2	74.8018	1	gi4504483	HPRT1
6005794	PRA1 family protein 2 [Homo sapiens]	6.18	178	19.2455	9.18799	1	1	1	1	100000	100000	100000	7424091	0	0	0	1	1	0	74.2409	1	gi6005794	PRAF2
373251164	glutaminase kidney isoform, mitochondrial isoform 2 [Homo sapiens]	9.03	598	65.4179	7.88428	2	4	4	8	5.81629e+06	4.08426e+06	100000	7.34813e+06	2	2	0	4	0.70221	0	73.4813	4	gi373251164	GLS
30089999	actin-like protein 6A isoform 2 [Homo sapiens]	10.08	387	43.2084	6.13818	3	3	3	5	1.65742e+07	2.99576e+07	100000	7.33964e+06	2	2	0	1	1.80749	0	73.3964	1	gi30089999	ACTL6A
158937236	puromycin-sensitive aminopeptidase [Homo sapiens]	13.6	919	103.211	5.71924	4	12	12	21	1.96398e+07	2.58306e+07	100000	7.33689e+06	6	8	0	7	1.31521	2	73.3689	7	gi158937236	NPEPPS
37595752	lamin-B receptor [Homo sapiens]	23.74	615	70.658	9.36377	1	13	13	48	1.63788e+08	1.86053e+08	100000	7.30481e+06	24	23	0	1	1.13594	-1	73.0481	1	gi37595752	LBR
14251209	chloride intracellular channel protein 1 [Homo sapiens]	13.28	241	26.9057	5.17334	1	3	3	4	1.14686e+07	100000	100000	7.27556e+06	2	0	0	2	0.00871947	-2	72.7556	2	gi14251209	CLIC1
150010589	interferon-induced transmembrane protein 1 [Homo sapiens]	16.8	125	13.9293	7.92822	1	1	1	1	100000	100000	100000	7.25028e+06	0	0	0	1	1	0	72.5028	1	gi150010589	IFITM1
29570791	casein kinase II subunit alpha isoform a [Homo sapiens]	30.43	391	45.1148	7.73779	3	8	8	16	3.81783e+07	5.03075e+07	100000	7.21679e+06	7	8	0	1	1.3177	1	72.1679	1	gi29570791	CSNK2A1
57242766	coiled-coil domain-containing protein 71L [Homo sapiens]	5.53	235	26.245	11.7075	1	1	1	1	100000	100000	100000	7.17285e+06	0	0	0	1	1	0	71.7285	1	gi57242766	FLJ36031
148747209	nucleolar protein 16 isoform 3 [Homo sapiens]	30.9	178	21.1751	9.93506	3	5	5	8	100000	2.3304e+07	100000	7.17214e+06	1	5	0	2	233.04	4	71.7214	2	gi148747209	NOP16
223941785	paired amphipathic helix protein Sin3a [Homo sapiens]	9.43	1273	145.085	7.25439	1	12	12	17	1.80066e+07	3.20573e+07	100000	7.13536e+06	7	9	0	1	1.78031	2	71.3536	1	gi223941785	SIN3A
4504897	importin subunit alpha-2 [Homo sapiens]	25.9	529	57.8259	5.40186	1	12	12	39	5.76171e+07	8.4905e+07	100000	7.12647e+06	13	23	0	3	1.47361	10	71.2647	3	gi4504897	KPNA2
345842445	transcription factor p65 isoform 4 [Homo sapiens]	7.37	448	49.538	7.40088	4	4	4	5	100000	1.43369e+07	100000	7.10835e+06	0	4	0	1	143.369	4	71.0835	1	gi345842445	RELA
27436901	39S ribosomal protein L12, mitochondrial [Homo sapiens]	11.11	198	21.3346	8.86572	1	3	3	8	1.49896e+07	3.08015e+07	100000	7.09282e+06	4	3	0	1	2.05485	-1	70.9282	1	gi27436901	MRPL12
394025672	26S proteasome non-ATPase regulatory subunit 5 isoform 2 [Homo sapiens]	1.95	461	51.2798	5.43994	2	1	1	1	100000	100000	100000	7.09025e+06	0	0	0	1	1	0	70.9025	1	gi394025672	PSMD5
26051240	tumor necrosis factor alpha-induced protein 2 [Homo sapiens]	7.03	654	72.6161	6.45557	1	4	4	4	100000	100000	100000	7.02241e+06	0	0	0	4	1	0	70.2241	4	gi26051240	TNFAIP2
5729953	nuclear migration protein nudC [Homo sapiens]	14.2	331	38.2191	5.37646	1	4	4	6	1.48463e+07	1.71228e+07	100000	7021245	1	4	0	1	1.15333	3	70.2125	1	gi5729953	NUDC
52546683	olfactory receptor 5AC2 [Homo sapiens]	2.27	309	35.2806	8.93896	1	1	1	1	100000	100000	100000	6.9913e+06	0	0	0	1	1	0	69.913	1	gi52546683	OR5AC2
259013537	thymidylate kinase isoform 2 [Homo sapiens]	31.38	188	21.051	8.74854	2	6	6	13	7.77127e+06	1.48775e+07	100000	6.97477e+06	5	5	0	3	1.91443	0	69.7477	3	gi259013537	DTYMK
24797106	FAS-associated factor 2 [Homo sapiens]	20.45	445	52.5905	5.61768	1	8	8	18	1.99251e+07	1.19947e+07	100000	6.95936e+06	10	6	0	2	0.601991	-4	69.5936	2	gi24797106	FAF2
32455260	peroxiredoxin-5, mitochondrial isoform b precursor [Homo sapiens]	25.88	170	17.3831	8.76318	3	2	2	2	100000	100000	100000	6.9555e+06	0	0	0	2	1	0	69.555	2	gi32455260	PRDX5
110611228	utrophin [Homo sapiens]	0.29	3433	394.22	5.32568	1	1	1	4	1.62125e+07	100000	100000	6.92164e+06	2	0	0	2	0.0061681	-2	69.2164	2	gi110611228	UTRN
4757900	calreticulin precursor [Homo sapiens]	4.08	417	48.1118	4.43701	1	2	2	3	100000	100000	100000	6.91587e+06	0	0	0	3	1	0	69.1587	3	gi4757900	CALR
291167764	kinesin-like protein KIF21A isoform 4 [Homo sapiens]	2.22	1621	180.625	6.32861	8	2	3	3	100000	6.53211e+06	100000	6.85259e+06	0	1	1	1	65.3211	1	68.5259	0	gi291167764	KIF21A
4503521	eukaryotic translation initiation factor 3 subunit E [Homo sapiens]	33.03	445	52.1874	6.03662	1	14	14	20	4.04553e+07	7.89042e+07	100000	6.85222e+06	6	13	0	1	1.9504	7	68.5222	1	gi4503521	EIF3E
14589951	DNA-directed RNA polymerases I, II, and III subunit RPABC1 [Homo sapiens]	23.81	210	24.5957	5.94775	1	5	5	14	1.70436e+07	2.51155e+07	100000	6.80074e+06	5	7	0	2	1.47361	2	68.0074	2	gi14589951	POLR2E
402794126	poly(U)-binding-splicing factor PUF60 isoform e [Homo sapiens]	32.75	513	55.3644	5.33838	8	12	12	28	2.84435e+07	1.92653e+07	100000	6.74084e+06	14	11	0	3	0.67732	-3	67.4084	3	gi402794126	PUF60
70780355	ankyrin-1 isoform 2 [Homo sapiens]	0.64	1719	188.882	6.62451	18	1	2	2	100000	3.28054e+07	100000	6.73844e+06	0	1	0	1	328.054	1	67.3844	1	gi70780355	ANK1
359465608	insulin-like growth factor-binding protein 7 isoform 2 precursor [Homo sapiens]	5.73	279	28.8413	8.11865	2	1	1	1	100000	100000	100000	6.73229e+06	0	0	0	1	1	0	67.3229	1	gi359465608	IGFBP7
82546879	GTP-binding protein 1 [Homo sapiens]	21.97	669	72.408	8.33838	1	12	12	25	4.75803e+07	8.31122e+07	100000	6.70401e+06	9	15	0	1	1.74678	6	67.0401	1	gi82546879	GTPBP1
6754472	kinesin-like protein KIF23 isoform 2 [Homo sapiens]	10.98	856	98.0439	8.47021	2	9	9	19	2.00235e+07	22866309	100000	6.67196e+06	9	7	0	3	1.14198	-2	66.7196	3	gi6754472	KIF23
14043022	methionine--tRNA ligase, cytoplasmic [Homo sapiens]	22	900	101.052	6.16357	1	19	19	53	9.92664e+07	1.63969e+08	100000	6.61492e+06	17	33	0	3	1.6518	16	66.1492	3	gi14043022	MARS
24307983	cap-specific mRNA (nucleoside-2'-O-)-methyltransferase 1 [Homo sapiens]	17.13	835	95.26	7.04932	2	14	14	22	2.21744e+07	4.2898e+07	100000	6.56055e+06	7	12	1	2	1.93457	5	65.6055	1	gi24307983	FTSJD2
209413738	dolichyl-diphosphooligosaccharide--protein glycosyltransferase subunit 2 isoform 2 precursor [Homo sapiens]	25.85	615	67.6814	6.06201	2	9	9	25	2.26035e+07	4.42511e+07	100000	6.52506e+06	10	12	0	3	1.95771	2	65.2506	3	gi209413738	RPN2
4504191	DNA mismatch repair protein Msh6 [Homo sapiens]	19.56	1360	152.689	6.90283	1	23	23	40	4.26091e+07	8.04735e+07	100000	6.38851e+06	15	22	0	3	1.88864	7	63.8851	3	gi4504191	MSH6
4557237	acetyl-CoA acetyltransferase, mitochondrial precursor [Homo sapiens]	17.8	427	45.1706	8.85107	1	7	7	10	2.42174e+07	3.5318e+07	100000	6.37875e+06	3	6	0	1	1.45837	3	63.7875	1	gi4557237	ACAT1
226509740	splicing factor, arginine/serine-rich 19 [Homo sapiens]	1.98	1312	139.186	9.24658	1	3	3	5	1.01853e+07	1.14444e+07	100000	6.33401e+06	1	3	0	1	1.12362	2	63.3401	1	gi226509740	SCAF1
50980301	myosin phosphatase Rho-interacting protein isoform 2 [Homo sapiens]	4.29	1025	116.461	6.21436	2	4	4	6	100000	9.38413e+06	100000	6.3296e+06	0	2	0	4	93.8413	2	63.296	4	gi50980301	MPRIP
38679912	uncharacterized protein C9orf114 [Homo sapiens]	3.46	376	41.9824	7.43018	1	1	1	2	1.37522e+07	100000	100000	6.31833e+06	1	0	0	1	0.00727155	-1	63.1833	1	gi38679912	C9ORF114
429836835	signal peptidase complex catalytic subunit SEC11A isoform 6 [Homo sapiens]	14.39	139	16.0827	9.0415	6	2	2	3	100000	1.24819e+07	100000	6.31598e+06	0	1	1	1	124.819	1	63.1598	0	gi429836835	SEC11A
11386157	cytidine deaminase [Homo sapiens]	6.85	146	16.1739	6.91748	1	1	1	1	100000	100000	100000	6.28976e+06	0	0	0	1	1	0	62.8976	1	gi11386157	CDA
38373671	protein transport protein Sec24C [Homo sapiens]	3.47	1094	118.249	7.06396	1	4	4	6	1.72214e+07	1.43527e+07	100000	6.27778e+06	1	4	0	1	0.833424	3	62.7778	1	gi38373671	SEC24C
4758256	eukaryotic translation initiation factor 2 subunit 1 [Homo sapiens]	25.08	315	36.0894	5.08447	1	9	9	18	4.99508e+07	8.08792e+07	100000	6.27679e+06	7	9	0	2	1.61918	2	62.7679	2	gi4758256	EIF2S1
206597549	coiled-coil domain-containing protein 36 [Homo sapiens]	2.53	594	66.3013	8.27979	1	1	1	1	100000	100000	100000	6.21106e+06	0	0	0	1	1	0	62.1106	1	gi206597549	CCDC36
188497625	3-hydroxyanthranilate 3,4-dioxygenase [Homo sapiens]	3.5	286	32.5355	5.88428	1	1	1	1	100000	100000	100000	6.21037e+06	0	0	0	1	1	0	62.1037	1	gi188497625	HAAO
125988409	protein Red [Homo sapiens]	4.67	557	65.5618	6.63916	1	4	4	10	3.04484e+07	4.37788e+07	100000	6163108	4	4	0	2	1.4378	0	61.6311	2	gi125988409	IK
4505067	mitotic spindle assembly checkpoint protein MAD2A [Homo sapiens]	24.88	205	23.4952	5.08447	1	7	7	15	4.20202e+07	5.59378e+07	100000	6126909	5	9	0	1	1.33121	4	61.2691	1	gi4505067	MAD2L1
7706441	vacuolar protein sorting-associated protein 29 isoform 1 [Homo sapiens]	5.49	182	20.4927	6.78564	2	1	1	2	100000	9.58081e+06	100000	6.10955e+06	0	1	0	1	95.8081	1	61.0955	1	gi7706441	VPS29
371872799	transmembrane and coiled-coil domain-containing protein 1 isoform c [Homo sapiens]	21.02	176	19.8845	9.81787	3	3	3	4	100000	3.28895e+07	100000	6.09196e+06	0	3	0	1	328.895	3	60.9196	1	gi371872799	TMCO1
194272168	putative helicase MOV-10 [Homo sapiens]	13.76	1003	113.599	8.82178	1	13	13	20	1.5594e+07	1.90948e+07	100000	6.07573e+06	9	6	0	5	1.22449	-3	60.7573	5	gi194272168	MOV10
56549125	dynamin-2 isoform 4 [Homo sapiens]	30.25	866	97.4929	7.6499	10	27	27	54	5.52441e+07	7.96338e+07	100000	6.05564e+06	22	30	0	2	1.44149	8	60.5564	2	gi56549125	DNM2
239787844	testis-expressed sequence 10 protein isoform 2 [Homo sapiens]	12.49	913	103.85	9.36377	2	8	8	15	2.12469e+07	3.37422e+07	100000	6.05279e+06	4	8	0	3	1.5881	4	60.5279	3	gi239787844	TEX10
4759068	protein SCO1 homolog, mitochondrial [Homo sapiens]	5.32	301	33.7925	8.88037	1	1	1	1	100000	100000	100000	6.04018e+06	0	0	0	1	1	0	60.4018	1	gi4759068	SCO1
288915539	plastin-3 isoform 2 [Homo sapiens]	5.47	603	67.5566	5.65576	3	3	3	3	1.29958e+07	100000	100000	6.00357e+06	1	0	0	2	0.00769482	-1	60.0357	2	gi288915539	PLS3
22035592	39S ribosomal protein L35, mitochondrial isoform a [Homo sapiens]	5.32	188	21.5008	11.2974	1	1	1	1	100000	100000	100000	6.00118e+06	0	0	0	1	1	0	60.0118	1	gi22035592	MRPL35
510937041	protein MON2 homolog isoform 5 [Homo sapiens]	3.47	1645	182.445	5.97314	5	4	4	4	100000	1.19447e+07	100000	5.98615e+06	0	3	0	1	119.447	3	59.8615	1	gi510937041	MON2
20127519	targeting protein for Xklp2 [Homo sapiens]	19.68	747	85.6	9.23193	1	14	14	26	7.31371e+07	7.42503e+07	100000	5.97217e+06	13	12	0	1	1.01522	-1	59.7217	1	gi20127519	TPX2
302129652	annexin A6 isoform 2 [Homo sapiens]	22.93	641	72.3779	5.60498	3	13	13	21	3.271e+07	4.82374e+07	100000	5.9434e+06	10	9	0	2	1.4747	-1	59.434	2	gi302129652	ANXA6
259089405	probable E3 ubiquitin-protein ligase HERC6 isoform 2 [Homo sapiens]	0.71	986	111.012	7.95752	2	1	1	1	100000	100000	100000	5.90868e+06	0	0	0	1	1	0	59.0868	1	gi259089405	HERC6
4506401	RAF proto-oncogene serine/threonine-protein kinase [Homo sapiens]	5.25	648	73.0049	9.20264	4	3	3	5	1.58865e+07	2.67207e+07	100000	5.89866e+06	1	2	0	2	1.68198	1	58.9866	2	gi4506401	RAF1
51317376	NHP2-like protein 1 [Homo sapiens]	15.63	128	14.1646	8.45557	1	2	2	4	9.11998e+06	29474689	100000	5869041	1	2	0	1	3.23188	1	58.6904	1	gi51317376	NHP2L1
26667191	calcium/calmodulin-dependent protein kinase type II subunit gamma isoform 4 [Homo sapiens]	20.61	495	55.9255	7.18115	6	6	10	22	4.61521e+07	6.67373e+07	100000	5.85304e+06	8	10	0	4	1.44603	2	58.5304	4	gi26667191	CAMK2G
194097392	Golgin subfamily A member 2 [Homo sapiens]	2	1002	113.017	5.021	1	2	2	3	5.48046e+06	3.56081e+06	100000	5.84159e+06	1	1	0	1	0.649728	0	58.4159	1	gi194097392	GOLGA2
4505119	methyl-CpG-binding domain protein 3 [Homo sapiens]	27.49	291	32.8233	5.33838	1	6	8	15	1.11174e+07	2.15451e+07	100000	5.82636e+06	5	8	0	2	1.93797	3	58.2636	2	gi4505119	MBD3
5803177	beta-2-syntrophin [Homo sapiens]	15.74	540	57.913	8.82178	2	8	8	17	1.28364e+07	8.90996e+06	100000	5.81954e+06	7	6	0	4	0.694118	-1	58.1954	4	gi5803177	SNTB2
20357568	L-aminoadipate-semialdehyde dehydrogenase-phosphopantetheinyl transferase [Homo sapiens]	26.86	309	35.7531	6.80029	1	7	7	15	4.25413e+07	7.66327e+07	100000	5.79483e+06	5	9	0	1	1.80137	4	57.9483	1	gi20357568	AASDHPPT
4502011	adenylate kinase isoenzyme 1 [Homo sapiens]	6.7	194	21.6213	8.63135	1	1	1	1	100000	100000	100000	5.77971e+06	0	0	0	1	1	0	57.7971	1	gi4502011	AK1
15149465	caldesmon isoform 5 [Homo sapiens]	1.32	532	61.1762	6.7124	5	1	1	1	100000	100000	100000	5.77325e+06	0	0	0	1	1	0	57.7325	1	gi15149465	CALD1
27881482	probable ATP-dependent RNA helicase DDX58 [Homo sapiens]	4.11	925	106.531	6.40479	1	3	3	3	100000	100000	100000	5.74509e+06	0	0	0	3	1	0	57.4509	3	gi27881482	DDX58
24497620	signal recognition particle subunit SRP68 isoform 1 [Homo sapiens]	37.64	627	70.6856	8.55811	3	21	21	41	3.78359e+07	4.8286e+07	100000	5.72418e+06	19	18	0	4	1.27619	-1	57.2418	4	gi24497620	SRP68
117190342	lysine-specific demethylase PHF2 [Homo sapiens]	4.11	1096	120.7	9.17334	1	2	4	5	2.53976e+07	1.65046e+07	100000	5.71527e+06	1	3	0	1	0.649851	2	57.1527	1	gi117190342	PHF2
300863105	sterile alpha motif domain-containing protein 9 [Homo sapiens]	5.54	1589	184.165	7.82568	2	8	8	8	100000	100000	100000	5.68304e+06	0	0	2	6	1	0	56.8304	4	gi300863105	SAMD9
73747844	DNA ligase 3 isoform beta precursor [Homo sapiens]	15.17	949	105.95	9.15869	2	13	13	18	2.08294e+07	4.11744e+07	100000	5.67852e+06	8	9	0	1	1.97674	1	56.7852	1	gi73747844	LIG3
20544151	chromobox protein homolog 3 [Homo sapiens]	13.11	183	20.7984	5.32568	1	2	2	6	2.65557e+07	3.90027e+07	100000	5.66048e+06	1	4	0	1	1.46871	3	56.6048	1	gi20544151	CBX3
259089438	transmembrane protein 14C [Homo sapiens]	8.93	112	11.557	9.87646	1	1	1	2	7.76082e+06	100000	100000	5.65608e+06	1	0	0	1	0.0128852	-1	56.5608	1	gi259089438	TMEM14C
4506903	serine/arginine-rich splicing factor 9 [Homo sapiens]	51.13	221	25.5264	8.646	1	10	11	32	5.77954e+07	8.33939e+07	100000	5.65103e+06	17	14	0	1	1.44291	-3	56.5103	1	gi4506903	SRSF9
27777657	serpin A12 precursor [Homo sapiens]	4.11	414	47.145	9.29053	1	2	2	2	100000	100000	100000	5.63856e+06	0	0	1	1	1	0	56.3856	0	gi27777657	SERPINA12
296080714	GPI transamidase component PIG-T isoform 4 precursor [Homo sapiens]	5.67	476	54.084	8.20654	4	3	3	4	1.06077e+07	100000	100000	5.63331e+06	3	0	0	1	0.00942713	-3	56.3331	1	gi296080714	PIGT
189083849	delta-aminolevulinic acid dehydratase [Homo sapiens]	3.03	330	36.2714	6.78564	1	1	1	1	100000	100000	100000	5.62249e+06	0	0	0	1	1	0	56.2249	1	gi189083849	ALAD
166795297	cytoplasmic dynein 1 light intermediate chain 1 [Homo sapiens]	37.86	523	56.544	6.41748	1	16	16	33	5.3115e+07	6.3126e+07	100000	5.61684e+06	16	16	0	1	1.18848	0	56.1684	1	gi166795297	DYNC1LI1
397138687	PREDICTED: FERM and PDZ domain-containing protein 3-like [Homo sapiens]	0.44	1371	149.875	8.52881	1	1	1	1	100000	100000	100000	5.5823e+06	0	0	0	1	1	0	55.823	1	gi397138687
9910382	mitochondrial import receptor subunit TOM22 homolog [Homo sapiens]	33.8	142	15.5118	4.33545	1	3	3	7	6.39545e+06	2.71968e+07	100000	5.55748e+06	1	4	0	2	4.25252	3	55.5748	2	gi9910382	TOMM22
50428935	microtubule-associated protein 1S [Homo sapiens]	4.72	1059	112.142	7.29834	1	4	4	9	9.6765e+06	4.95609e+07	100000	5.55271e+06	2	5	0	2	5.12179	3	55.5271	2	gi50428935	MAP1S
299890871	dynactin subunit 1 isoform 5 [Homo sapiens]	11.49	1236	136.735	5.40186	10	12	13	23	3.52366e+07	5.48634e+07	100000	5.51285e+06	9	12	0	2	1.557	3	55.1285	2	gi299890871	DCTN1
209969703	protein RCC2 [Homo sapiens]	23.75	522	56.0492	8.77783	1	12	12	29	2.50872e+07	4.98331e+07	100000	5.50135e+06	15	12	0	2	1.98639	-3	55.0135	2	gi209969703	RCC2
295821207	cell division control protein 45 homolog isoform 3 [Homo sapiens]	5.77	520	60.206	5.80811	3	3	3	8	1.97775e+07	2.38778e+07	100000	5.50058e+06	4	3	0	1	1.20732	-1	55.0058	1	gi295821207	CDC45
7657441	28 kDa heat- and acid-stable phosphoprotein [Homo sapiens]	5.52	181	20.6176	8.86572	1	1	1	1	100000	100000	100000	5.49839e+06	0	0	0	1	1	0	54.9839	1	gi7657441	PDAP1
11321642	bromodomain-containing protein 1 [Homo sapiens]	6.62	1058	119.444	8.60205	2	8	8	13	1.6799e+07	1.82813e+07	100000	5.49292e+06	5	6	0	2	1.08824	1	54.9292	2	gi11321642	BRD1
21264315	EH domain-containing protein 4 [Homo sapiens]	12.75	541	61.1365	6.75635	1	6	7	7	100000	1.72361e+07	100000	5.4624e+06	0	3	1	3	172.361	3	54.624	2	gi21264315	EHD4
11056036	tubulin--tyrosine ligase-like protein 12 [Homo sapiens]	9.32	644	74.356	5.52881	1	5	5	8	1.12255e+07	1.95049e+07	100000	5.44145e+06	4	3	0	1	1.73754	-1	54.4145	1	gi11056036	TTLL12
39777604	rho guanine nucleotide exchange factor 1 isoform 3 [Homo sapiens]	5.57	879	98.7065	5.56689	3	5	5	6	6.94307e+06	1.3074e+07	100000	5.43757e+06	1	2	0	3	1.88303	1	54.3757	3	gi39777604	ARHGEF1
83776600	aurora kinase B isoform 1 [Homo sapiens]	44.48	344	39.2856	9.29053	5	12	13	24	9.42675e+07	7.306e+07	100000	5.4242e+06	14	9	0	1	0.775029	-5	54.242	1	gi83776600	AURKB
224809474	ankycorbin isoform b [Homo sapiens]	2	951	106.839	5.97314	4	2	2	3	100000	1.48107e+07	100000	5.41806e+06	0	1	0	2	148.107	1	54.1806	2	gi224809474	RAI14
153791384	60S ribosomal protein L22-like 1 [Homo sapiens]	22.13	122	14.5976	9.37842	1	1	3	4	9.14966e+07	1.27692e+07	100000	5.41554e+06	1	1	0	2	0.139559	0	54.1554	2	gi153791384	RPL22L1
16753215	profilin-2 isoform a [Homo sapiens]	10	140	15.0363	6.99072	2	1	1	1	100000	100000	100000	5.40492e+06	0	0	0	1	1	0	54.0492	1	gi16753215	PFN2
221219004	WD repeat-containing protein 74 [Homo sapiens]	11.43	385	42.4147	8.32373	1	4	4	8	1.14255e+07	1.35236e+07	100000	5.39174e+06	3	3	0	2	1.18364	0	53.9174	2	gi221219004	WDR74
6005942	transitional endoplasmic reticulum ATPase [Homo sapiens]	11.91	806	89.2657	5.26221	1	7	7	10	1.09532e+07	6091824	100000	5.36529e+06	5	1	0	4	0.556167	-4	53.6529	4	gi6005942	VCP
285002264	4-hydroxyphenylpyruvate dioxygenase isoform 2 [Homo sapiens]	2.54	354	40.4717	6.34131	2	1	1	2	7.82575e+06	100000	100000	5.31604e+06	1	0	0	1	0.0127783	-1	53.1604	1	gi285002264	HPD
153945728	microtubule-associated protein 1B [Homo sapiens]	0.41	2468	270.468	4.80518	2	1	1	3	20076686	30475853	100000	5.31042e+06	1	1	0	1	1.51797	0	53.1042	1	gi153945728	MAP1B
195539356	proteasome subunit beta type-5 isoform 2 [Homo sapiens]	5	160	17.7705	7.23975	2	1	1	1	100000	100000	100000	5.30326e+06	0	0	0	1	1	0	53.0326	1	gi195539356	PSMB5
21265080	39S ribosomal protein L18, mitochondrial [Homo sapiens]	5	180	20.5635	9.53955	1	1	1	2	6.66862e+06	100000	100000	5.30018e+06	1	0	0	1	0.0149956	-1	53.0018	1	gi21265080	MRPL18
55769543	39S ribosomal protein L14, mitochondrial [Homo sapiens]	6.9	145	15.9374	10.2427	1	1	1	2	100000	2.2998e+07	100000	5.29992e+06	0	1	0	1	229.98	1	52.9992	1	gi55769543	MRPL14
260656028	hydroxymethylglutaryl-CoA synthase, mitochondrial isoform 2 precursor [Homo sapiens]	1.93	466	52.4483	7.88428	2	1	1	1	100000	100000	100000	5.29335e+06	0	0	0	1	1	0	52.9335	1	gi260656028	HMGCS2
225007652	ribonucleases P/MRP protein subunit POP1 [Homo sapiens]	6.15	1024	114.636	9.21729	1	6	6	9	3.55372e+07	1.46472e+07	100000	5.25789e+06	3	3	1	2	0.412164	0	52.5789	1	gi225007652	POP1
21237808	SWI/SNF complex subunit SMARCC2 isoform b [Homo sapiens]	5.49	1130	124.764	5.5542	3	3	6	11	1.28786e+07	3.47725e+07	100000	5.23806e+06	3	7	0	1	2.70003	4	52.3806	1	gi21237808	SMARCC2	GeneID:6601
40217812	protein TBRG4 isoform 1 [Homo sapiens]	16.96	631	70.6934	7.41553	3	9	9	17	1.21589e+07	2.02248e+07	100000	5.22116e+06	6	10	0	1	1.66337	4	52.2116	1	gi40217812	TBRG4
371502127	macrophage-capping protein isoform 2 [Homo sapiens]	3.6	333	36.8337	7.1958	2	1	1	1	100000	100000	100000	5.19772e+06	0	0	0	1	1	0	51.9772	1	gi371502127	CAPG
14702180	eukaryotic translation initiation factor 4H isoform 2 [Homo sapiens]	7.02	228	25.1845	8.08936	3	2	2	3	9.98924e+06	100000	100000	5.16724e+06	2	0	0	1	0.0100108	-2	51.6724	1	gi14702180	EIF4H
5174463	heparan sulfate glucosamine 3-O-sulfotransferase 2 [Homo sapiens]	1.63	367	41.4747	9.89111	1	1	1	1	100000	100000	100000	5.16153e+06	0	0	0	1	1	0	51.6153	1	gi5174463	HS3ST2
298231213	mitochondrial import inner membrane translocase subunit TIM14 isoform 2 [Homo sapiens]	8.79	91	10.0724	10.0522	2	1	1	2	100000	1.16277e+07	100000	5.10317e+06	0	1	0	1	116.277	1	51.0317	1	gi298231213	DNAJC19
20270343	ADP-ribosylation factor-like protein 8A isoform 1 [Homo sapiens]	4.84	186	21.402	7.76709	2	1	1	1	100000	100000	100000	5101074	0	0	0	1	1	0	51.0107	1	gi20270343	ARL8A
123173757	ribonucleoprotein PTB-binding 1 [Homo sapiens]	9.92	756	79.5292	8.92432	1	5	5	9	1.5094e+07	24855527	100000	5.0789e+06	3	5	0	1	1.64672	2	50.789	1	gi123173757	RAVER1
68077166	dnaJ homolog subfamily C member 21 isoform 2 [Homo sapiens]	1.32	531	61.9893	5.46533	2	1	1	1	100000	100000	100000	5.04783e+06	0	0	0	1	1	0	50.4783	1	gi68077166	DNAJC21
351721324	protein SET isoform 4 [Homo sapiens]	10.53	266	31.1053	4.23389	4	3	3	7	1.73898e+07	2.96788e+07	100000	5.02865e+06	2	4	0	1	1.70668	2	50.2865	1	gi351721324	SET
22035590	39S ribosomal protein L24, mitochondrial [Homo sapiens]	22.22	216	24.899	9.29053	1	4	4	8	1.63226e+07	1.11364e+07	100000	4.99887e+06	6	1	0	1	0.682267	-5	49.9887	1	gi22035590	MRPL24
13376735	N-alpha-acetyltransferase 50 [Homo sapiens]	7.1	169	19.386	8.80713	1	1	1	1	100000	100000	100000	4.97264e+06	0	0	0	1	1	0	49.7264	1	gi13376735	NAA50
21361462	EH domain-containing protein 2 [Homo sapiens]	7	543	61.1227	6.45557	1	2	3	4	100000	1.01823e+07	100000	4.95134e+06	0	1	0	3	101.823	1	49.5134	3	gi21361462	EHD2
32698730	nuclear fragile X mental retardation-interacting protein 2 [Homo sapiens]	4.6	695	76.0747	8.70459	1	2	3	5	1.03816e+06	8684384	100000	4.95046e+06	1	1	1	2	8.36515	0	49.5046	1	gi32698730	NUFIP2
37595548	pleckstrin homology domain-containing family A member 6 [Homo sapiens]	1.15	1048	117.056	9.1001	1	1	1	1	100000	100000	100000	4.94277e+06	0	0	0	1	1	0	49.4277	1	gi37595548	PLEKHA6
157388904	HEAT repeat-containing protein 2 [Homo sapiens]	5.73	855	93.4621	6.41748	14	4	5	7	1.06409e+07	1.58767e+07	100000	4.9376e+06	3	3	0	1	1.49205	0	49.376	1	gi157388904	HEATR2
42491362	inhibitor of nuclear factor kappa-B kinase-interacting protein isoform 2 [Homo sapiens]	9.43	350	39.285	9.17334	1	1	3	5	9.82981e+06	2.49106e+07	100000	4.92728e+06	2	2	0	1	2.53419	0	49.2728	1	gi42491362	IKBIP
14165270	39S ribosomal protein L13, mitochondrial [Homo sapiens]	5.62	178	20.6787	9.15869	1	1	1	2	5852341	100000	100000	4.91639e+06	1	0	0	1	0.0170872	-1	49.1639	1	gi14165270	MRPL13
31982936	sphingosine-1-phosphate lyase 1 [Homo sapiens]	29.75	568	63.4827	9.15869	1	15	15	26	1.78951e+07	2.0569e+07	100000	4.91382e+06	14	9	0	3	1.14942	-5	49.1382	3	gi31982936	SGPL1
4557537	developmentally-regulated GTP-binding protein 2 [Homo sapiens]	26.1	364	40.7204	8.88037	1	8	9	18	3.41665e+07	6.02344e+07	100000	4.88957e+06	6	10	0	2	1.76297	4	48.8957	2	gi4557537	DRG2
5729980	phosphomevalonate kinase [Homo sapiens]	23.96	192	21.9812	5.73193	1	4	4	5	100000	2.0944e+07	100000	4.87766e+06	0	3	0	2	209.44	3	48.7766	2	gi5729980	PMVK
4827038	tumor protein D52 isoform 3 [Homo sapiens]	7.61	184	19.8512	4.95752	3	1	1	1	100000	100000	100000	4.86465e+06	0	0	0	1	1	0	48.6465	1	gi4827038	TPD52
291084655	polyadenylate-binding protein 4-like [Homo sapiens]	4.67	428	48.0734	9.1001	1	1	3	3	100000	1.72412e+08	100000	4.78639e+06	0	2	0	1	1724.12	2	47.8639	1	gi291084655	PABPC4L
38202214	protein transport protein Sec23A [Homo sapiens]	6.54	765	86.1053	7.07861	1	4	4	7	1.31111e+07	1.29337e+07	100000	4.77485e+06	2	4	0	1	0.986465	2	47.7485	1	gi38202214	SEC23A
4504011	glutamate--cysteine ligase regulatory subunit [Homo sapiens]	5.11	274	30.7078	6.02393	1	1	1	1	100000	100000	100000	4.76918e+06	0	0	0	1	1	0	47.6918	1	gi4504011	GCLM
23510340	ubiquitin-like modifier-activating enzyme 1 [Homo sapiens]	7.09	1058	117.774	5.75732	1	6	6	12	4.32213e+07	8.80293e+06	100000	4.76806e+06	7	2	0	3	0.203671	-5	47.6806	3	gi23510340	UBA1
100815975	CTD small phosphatase-like protein 2 [Homo sapiens]	4.08	466	52.9661	6.40479	1	2	2	2	100000	2.34119e+07	100000	4.76204e+06	0	1	0	1	234.119	1	47.6204	1	gi100815975	CTDSPL2
14149680	extended synaptotagmin-1 isoform 2 [Homo sapiens]	7.16	1104	122.78	5.8335	2	6	6	10	4.36274e+06	6.43224e+06	100000	4.73333e+06	2	3	0	5	1.47436	1	47.3333	5	gi14149680	ESYT1
508772599	annexin A11 isoform 2 [Homo sapiens]	13.35	472	51.2096	7.66455	2	7	7	14	8.03148e+06	1.03104e+07	100000	4.69373e+06	6	6	0	2	1.28375	0	46.9373	2	gi508772599	ANXA11
33946297	DBIRD complex subunit ZNF326 isoform 1 [Homo sapiens]	27.32	582	65.6131	5.14795	2	13	13	32	6.5879e+07	8.26412e+07	100000	4.64059e+06	18	13	0	1	1.25444	-5	46.4059	1	gi33946297	ZNF326
9910346	chromosome 15 open reading frame 24 precursor [Homo sapiens]	7.85	242	26.4535	9.24658	1	2	2	4	100000	1.38825e+07	100000	4.61575e+06	0	2	0	2	138.825	2	46.1575	2	gi9910346	C15ORF24
39725938	DNA-directed RNA polymerase III subunit RPC1 [Homo sapiens]	13.09	1390	155.542	8.48486	1	14	15	20	2.76845e+07	4.00717e+07	100000	4.59814e+06	7	11	0	2	1.44744	4	45.9814	2	gi39725938	POLR3A
145580600	schlafen family member 5 [Homo sapiens]	0.79	891	100.99	8.22119	1	1	1	1	100000	100000	100000	4.59486e+06	0	0	0	1	1	0	45.9486	1	gi145580600	SLFN5
40018629	WASH complex subunit 7 [Homo sapiens]	2.98	1173	136.316	7.44482	1	3	3	3	100000	9.17684e+06	100000	4.59465e+06	0	2	0	1	91.7684	2	45.9465	1	gi40018629	KIAA1033
7662340	MORC family CW-type zinc finger protein 2 [Homo sapiens]	1.96	970	110.655	8.63135	2	2	2	5	1.14099e+07	1.94535e+07	100000	4.59432e+06	2	2	0	1	1.70497	0	45.9432	1	gi7662340	MORC2
8922322	putative methyltransferase NSUN5 isoform 2 [Homo sapiens]	20.51	429	46.6623	8.6167	4	9	9	20	1.13234e+07	1.31396e+07	100000	4.58188e+06	11	4	0	5	1.16039	-7	45.8188	5	gi8922322	NSUN5
31621305	leucine-rich PPR motif-containing protein, mitochondrial precursor [Homo sapiens]	13.49	1394	157.805	6.12549	1	19	19	34	4.22523e+07	4.3799e+07	100000	4.53992e+06	16	16	0	2	1.03661	0	45.3992	2	gi31621305	LRPPRC
[truncated: 2,492 more rows]

## Sheet: sample description
14422：hsa_Trim65(OE)_293T; WCE_4mg
14423：hsa_WT_293T; WCE_4mg
[truncated: 6 more rows]
