# Supplementary material for: Ubiquitin ligase TRIM65 promotes colorectal cancer metastasis by targeting ARHGAP35 for protein degradation
Source: Oncogene. 2019 Jul 22;38(37):6429–44. doi: 10.1038/s41388-019-0891-6 (PMC6756236; doi:10.1038/s41388-019-0891-6)
Supplement: Supplementary file 6 — Dataset 2 [file 41388_2019_891_MOESM6_ESM.xlsx]

## Sheet: All identified proteins
Accession	Description	MW [kDa]	114/115	117/116	115/116
Uniprot #	Protein full name	Molecular weight	siTRIM65 vs siCTL	p-TRIM65 vs p-EMP	siCTL vs p-EMP
P07900	Heat shock protein HSP 90-alpha OS=Homo sapiens GN=HSP90AA1 PE=1 SV=5 - [HS90A_HUMAN]	84.6067	1.19907	1.13703	0.866755
P04406	Glyceraldehyde-3-phosphate dehydrogenase OS=Homo sapiens GN=GAPDH PE=1 SV=3 - [G3P_HUMAN]	36.0304	1.14707	1.08579	0.884684
Q09666	Neuroblast differentiation-associated protein AHNAK OS=Homo sapiens GN=AHNAK PE=1 SV=2 - [AHNK_HUMAN]	628.699	1.04564	1.02572	0.811983
P05787	Keratin, type II cytoskeletal 8 OS=Homo sapiens GN=KRT8 PE=1 SV=7 - [K2C8_HUMAN]	53.6711	1.1037	1.03517	0.780766
P08238	Heat shock protein HSP 90-beta OS=Homo sapiens GN=HSP90AB1 PE=1 SV=4 - [HS90B_HUMAN]	83.2121	1.14194	1.0455	0.865344
P14618	Pyruvate kinase PKM OS=Homo sapiens GN=PKM PE=1 SV=4 - [KPYM_HUMAN]	57.9	1.19543	1.10717	0.838935
P21333	Filamin-A OS=Homo sapiens GN=FLNA PE=1 SV=4 - [FLNA_HUMAN]	280.564	1.15633	1.0373	0.807325
P0C0S5	Histone H2A.Z OS=Homo sapiens GN=H2AFZ PE=1 SV=2 - [H2AZ_HUMAN]	13.5446	0.992295	1.04339	0.922124
P19338	Nucleolin OS=Homo sapiens GN=NCL PE=1 SV=3 - [NUCL_HUMAN]	76.5684	1.18698	1.09693	0.853228
Q14204	Cytoplasmic dynein 1 heavy chain 1 OS=Homo sapiens GN=DYNC1H1 PE=1 SV=5 - [DYHC1_HUMAN]	532.072	1.10836	1.07311	0.877864
Q15149	Plectin OS=Homo sapiens GN=PLEC PE=1 SV=3 - [PLEC_HUMAN]	531.466	1.2666	1.05889	0.781095
P11142	Heat shock cognate 71 kDa protein OS=Homo sapiens GN=HSPA8 PE=1 SV=1 - [HSP7C_HUMAN]	70.8542	1.15589	1.07888	0.847111
P07437	Tubulin beta chain OS=Homo sapiens GN=TUBB PE=1 SV=2 - [TBB5_HUMAN]	49.639	1.03483	0.960068	1.22433
P68371	Tubulin beta-4B chain OS=Homo sapiens GN=TUBB4B PE=1 SV=1 - [TBB4B_HUMAN]	49.799	0.533352	3.22032	2.79057
P18206	Vinculin OS=Homo sapiens GN=VCL PE=1 SV=4 - [VINC_HUMAN]	123.722	1.10655	1.11949	0.917192
P52272	Heterogeneous nuclear ribonucleoprotein M OS=Homo sapiens GN=HNRNPM PE=1 SV=3 - [HNRPM_HUMAN]	77.4643	1.32154	1.08711	0.773481
Q13885	Tubulin beta-2A chain OS=Homo sapiens GN=TUBB2A PE=1 SV=1 - [TBB2A_HUMAN]	49.875	1.0554	0.9512	0.738174
P00338	L-lactate dehydrogenase A chain OS=Homo sapiens GN=LDHA PE=1 SV=2 - [LDHA_HUMAN]	36.6654	0.976469	1.03087	0.918048
P60709	Actin, cytoplasmic 1 OS=Homo sapiens GN=ACTB PE=1 SV=1 - [ACTB_HUMAN]	41.7097	1.13855	1.04706	0.81261
P08727	Keratin, type I cytoskeletal 19 OS=Homo sapiens GN=KRT19 PE=1 SV=4 - [K1C19_HUMAN]	44.0791	1.05873	1.02623	0.889325
P78527	DNA-dependent protein kinase catalytic subunit OS=Homo sapiens GN=PRKDC PE=1 SV=3 - [PRKDC_HUMAN]	468.788	0.991163	1.10236	0.881124
O43707	Alpha-actinin-4 OS=Homo sapiens GN=ACTN4 PE=1 SV=2 - [ACTN4_HUMAN]	104.788	1.06315	1.05883	0.830259
Q13813	Spectrin alpha chain, non-erythrocytic 1 OS=Homo sapiens GN=SPTAN1 PE=1 SV=3 - [SPTN1_HUMAN]	284.364	1.22981	1.07505	0.848423
Q01082	Spectrin beta chain, non-erythrocytic 1 OS=Homo sapiens GN=SPTBN1 PE=1 SV=2 - [SPTB2_HUMAN]	274.439	1.21105	1.02599	0.822687
P06733	Alpha-enolase OS=Homo sapiens GN=ENO1 PE=1 SV=2 - [ENOA_HUMAN]	47.1393	1.21109	1.09201	0.865052
P55072	Transitional endoplasmic reticulum ATPase OS=Homo sapiens GN=VCP PE=1 SV=4 - [TERA_HUMAN]	89.2657	1.1842	1.04053	0.851239
Q8IUE6	Histone H2A type 2-B OS=Homo sapiens GN=HIST2H2AB PE=1 SV=3 - [H2A2B_HUMAN]	13.9868	1.11496	1.10321	0.820513
Q92616	Translational activator GCN1 OS=Homo sapiens GN=GCN1L1 PE=1 SV=6 - [GCN1L_HUMAN]	292.572	1.07024	1.0861	0.888165
Q06830	Peroxiredoxin-1 OS=Homo sapiens GN=PRDX1 PE=1 SV=1 - [PRDX1_HUMAN]	22.0963	1.18301	1.02784	0.853615
P05023	Sodium/potassium-transporting ATPase subunit alpha-1 OS=Homo sapiens GN=ATP1A1 PE=1 SV=1 - [AT1A1_HUMAN]	112.824	1.19397	1.12914	0.86585
P49327	Fatty acid synthase OS=Homo sapiens GN=FASN PE=1 SV=3 - [FAS_HUMAN]	273.254	1.06168	1.09925	1.06016
P16402	Histone H1.3 OS=Homo sapiens GN=HIST1H1D PE=1 SV=2 - [H13_HUMAN]	22.3363	0.720235	1.01915	0.95524
P16403	Histone H1.2 OS=Homo sapiens GN=HIST1H1C PE=1 SV=2 - [H12_HUMAN]	21.3517	0.877708	1.01752	0.848355
P05141	ADP/ATP translocase 2 OS=Homo sapiens GN=SLC25A5 PE=1 SV=7 - [ADT2_HUMAN]	32.8312	1.17292	1.10809	0.873577
P05783	Keratin, type I cytoskeletal 18 OS=Homo sapiens GN=KRT18 PE=1 SV=2 - [K1C18_HUMAN]	48.0285	0.904041	0.964272	0.898604
P35579	Myosin-9 OS=Homo sapiens GN=MYH9 PE=1 SV=4 - [MYH9_HUMAN]	226.392	1.26642	1.06158	0.803673
O75369	Filamin-B OS=Homo sapiens GN=FLNB PE=1 SV=2 - [FLNB_HUMAN]	277.99	0.995113	1.03589	0.878631
Q13509	Tubulin beta-3 chain OS=Homo sapiens GN=TUBB3 PE=1 SV=2 - [TBB3_HUMAN]	50.4003	1.12624	1.06863	0.827072
P12956	X-ray repair cross-complementing protein 6 OS=Homo sapiens GN=XRCC6 PE=1 SV=2 - [XRCC6_HUMAN]	69.7991	1.20054	1.07498	0.860586
P23396	40S ribosomal protein S3 OS=Homo sapiens GN=RPS3 PE=1 SV=2 - [RS3_HUMAN]	26.6714	1.04843	1.06783	0.882784
P78371	T-complex protein 1 subunit beta OS=Homo sapiens GN=CCT2 PE=1 SV=4 - [TCPB_HUMAN]	57.4521	1.22813	1.15959	0.874523
P50991	T-complex protein 1 subunit delta OS=Homo sapiens GN=CCT4 PE=1 SV=4 - [TCPD_HUMAN]	57.8878	1.02256	1.11349	0.82315
P16401	Histone H1.5 OS=Homo sapiens GN=HIST1H1B PE=1 SV=3 - [H15_HUMAN]	22.5665	1.07127	1.106	0.929144
P14625	Endoplasmin OS=Homo sapiens GN=HSP90B1 PE=1 SV=1 - [ENPL_HUMAN]	92.4113	1.27079	1.09569	0.795135
P61978	Heterogeneous nuclear ribonucleoprotein K OS=Homo sapiens GN=HNRNPK PE=1 SV=1 - [HNRPK_HUMAN]	50.9444	1.20945	1.11924	0.855702
P00558	Phosphoglycerate kinase 1 OS=Homo sapiens GN=PGK1 PE=1 SV=3 - [PGK1_HUMAN]	44.5861	1.15741	1.04282	0.87256
P06744	Glucose-6-phosphate isomerase OS=Homo sapiens GN=GPI PE=1 SV=4 - [G6PI_HUMAN]	63.1072	1.09668	1.0694	0.899019
P62280	40S ribosomal protein S11 OS=Homo sapiens GN=RPS11 PE=1 SV=3 - [RS11_HUMAN]	18.419	1.1048	1.06614	0.875557
Q16851	UTP--glucose-1-phosphate uridylyltransferase OS=Homo sapiens GN=UGP2 PE=1 SV=5 - [UGPA_HUMAN]	56.9047	1.20784	1.14109	0.875618
P49368	T-complex protein 1 subunit gamma OS=Homo sapiens GN=CCT3 PE=1 SV=4 - [TCPG_HUMAN]	60.4953	1.12022	1.07493	0.934675
P10809	60 kDa heat shock protein, mitochondrial OS=Homo sapiens GN=HSPD1 PE=1 SV=2 - [CH60_HUMAN]	61.0164	1.20053	1.01974	0.812529
P09874	Poly [ADP-ribose] polymerase 1 OS=Homo sapiens GN=PARP1 PE=1 SV=4 - [PARP1_HUMAN]	113.012	1.30792	1.14649	0.845452
P17931	Galectin-3 OS=Homo sapiens GN=LGALS3 PE=1 SV=5 - [LEG3_HUMAN]	26.1361	1.07763	1.02904	0.808495
P62266	40S ribosomal protein S23 OS=Homo sapiens GN=RPS23 PE=1 SV=3 - [RS23_HUMAN]	15.7977	1.01392	1.0623	0.869377
P48643	T-complex protein 1 subunit epsilon OS=Homo sapiens GN=CCT5 PE=1 SV=1 - [TCPE_HUMAN]	59.6328	1.21929	1.10207	0.848372
Q14152	Eukaryotic translation initiation factor 3 subunit A OS=Homo sapiens GN=EIF3A PE=1 SV=1 - [EIF3A_HUMAN]	166.468	1.19026	1.11056	0.81296
P15924	Desmoplakin OS=Homo sapiens GN=DSP PE=1 SV=3 - [DESP_HUMAN]	331.569	1.13487	1.07094	0.85601
P11387	DNA topoisomerase 1 OS=Homo sapiens GN=TOP1 PE=1 SV=2 - [TOP1_HUMAN]	90.6689	1.24259	1.07007	0.826491
Q06210	Glutamine--fructose-6-phosphate aminotransferase [isomerizing] 1 OS=Homo sapiens GN=GFPT1 PE=1 SV=3 - [GFPT1_HUMAN]	78.7563	1.07297	1.09	0.811107
P07237	Protein disulfide-isomerase OS=Homo sapiens GN=P4HB PE=1 SV=3 - [PDIA1_HUMAN]	57.0807	1.53232	1.13066	0.744385
P50990	T-complex protein 1 subunit theta OS=Homo sapiens GN=CCT8 PE=1 SV=4 - [TCPQ_HUMAN]	59.5825	1.15379	1.11404	0.858964
O15523	ATP-dependent RNA helicase DDX3Y OS=Homo sapiens GN=DDX3Y PE=1 SV=2 - [DDX3Y_HUMAN]	73.1081	1.16102	1.0711	0.917479
P62826	GTP-binding nuclear protein Ran OS=Homo sapiens GN=RAN PE=1 SV=3 - [RAN_HUMAN]	24.4076	1.19643	1.10058	0.889635
P23284	Peptidyl-prolyl cis-trans isomerase B OS=Homo sapiens GN=PPIB PE=1 SV=2 - [PPIB_HUMAN]	23.7275	1.34068	1.22789	0.798821
P63241	Eukaryotic translation initiation factor 5A-1 OS=Homo sapiens GN=EIF5A PE=1 SV=2 - [IF5A1_HUMAN]	16.8214	1.13533	1.04507	0.827014
P35222	Catenin beta-1 OS=Homo sapiens GN=CTNNB1 PE=1 SV=1 - [CTNB1_HUMAN]	85.4422	1.07828	1.10162	0.801889
Q92598	Heat shock protein 105 kDa OS=Homo sapiens GN=HSPH1 PE=1 SV=1 - [HS105_HUMAN]	96.8037	1.21718	1.11944	0.816185
P68104	Elongation factor 1-alpha 1 OS=Homo sapiens GN=EEF1A1 PE=1 SV=1 - [EF1A1_HUMAN]	50.1091	1.21305	1.11787	0.798302
P11021	78 kDa glucose-regulated protein OS=Homo sapiens GN=HSPA5 PE=1 SV=2 - [GRP78_HUMAN]	72.2884	1.3368	1.06245	0.628502
P39023	60S ribosomal protein L3 OS=Homo sapiens GN=RPL3 PE=1 SV=2 - [RL3_HUMAN]	46.0798	1.06571	1.03841	0.824283
P63244	Guanine nucleotide-binding protein subunit beta-2-like 1 OS=Homo sapiens GN=GNB2L1 PE=1 SV=3 - [GBLP_HUMAN]	35.0546	1.07121	1.0391	0.857139
P22626	Heterogeneous nuclear ribonucleoproteins A2/B1 OS=Homo sapiens GN=HNRNPA2B1 PE=1 SV=2 - [ROA2_HUMAN]	37.4067	1.18022	1.09836	0.891047
Q92945	Far upstream element-binding protein 2 OS=Homo sapiens GN=KHSRP PE=1 SV=4 - [FUBP2_HUMAN]	73.07	1.15047	1.03507	0.843736
P55060	Exportin-2 OS=Homo sapiens GN=CSE1L PE=1 SV=3 - [XPO2_HUMAN]	110.346	1.15423	1.11816	0.821494
P07814	Bifunctional glutamate/proline--tRNA ligase OS=Homo sapiens GN=EPRS PE=1 SV=5 - [SYEP_HUMAN]	170.483	1.11755	1.0796	0.894447
Q9Y490	Talin-1 OS=Homo sapiens GN=TLN1 PE=1 SV=3 - [TLN1_HUMAN]	269.599	1.2105	1.00865	0.856484
P07195	L-lactate dehydrogenase B chain OS=Homo sapiens GN=LDHB PE=1 SV=2 - [LDHB_HUMAN]	36.6151	1.14321	1.07909	0.878759
P36578	60S ribosomal protein L4 OS=Homo sapiens GN=RPL4 PE=1 SV=5 - [RL4_HUMAN]	47.6674	1.10873	1.09848	0.803907
P04075	Fructose-bisphosphate aldolase A OS=Homo sapiens GN=ALDOA PE=1 SV=2 - [ALDOA_HUMAN]	39.3953	1.20017	1.06812	0.87592
P40227	T-complex protein 1 subunit zeta OS=Homo sapiens GN=CCT6A PE=1 SV=3 - [TCPZ_HUMAN]	57.9876	1.11723	1.0714	0.956076
P22392	Nucleoside diphosphate kinase B OS=Homo sapiens GN=NME2 PE=1 SV=1 - [NDKB_HUMAN]	17.2869	0.99135	1.05426	0.881863
P15311	Ezrin OS=Homo sapiens GN=EZR PE=1 SV=4 - [EZRI_HUMAN]	69.3697	1.14807	1.0449	0.799756
P07384	Calpain-1 catalytic subunit OS=Homo sapiens GN=CAPN1 PE=1 SV=1 - [CAN1_HUMAN]	81.8382	1.19998	1.10774	0.89371
P15531	Nucleoside diphosphate kinase A OS=Homo sapiens GN=NME1 PE=1 SV=1 - [NDKA_HUMAN]	17.1377	1.3027	1.34063	0.947591
P12235	ADP/ATP translocase 1 OS=Homo sapiens GN=SLC25A4 PE=1 SV=4 - [ADT1_HUMAN]	33.0432	1.05857	1.02299	0.844203
Q9Y617	Phosphoserine aminotransferase OS=Homo sapiens GN=PSAT1 PE=1 SV=2 - [SERC_HUMAN]	40.3968	0.597992	1.15157	0.856399
P13010	X-ray repair cross-complementing protein 5 OS=Homo sapiens GN=XRCC5 PE=1 SV=3 - [XRCC5_HUMAN]	82.6523	1.08281	1.05017	0.913031
Q12906	Interleukin enhancer-binding factor 3 OS=Homo sapiens GN=ILF3 PE=1 SV=3 - [ILF3_HUMAN]	95.2791	1.20721	1.09149	0.818263
Q86VP6	Cullin-associated NEDD8-dissociated protein 1 OS=Homo sapiens GN=CAND1 PE=1 SV=2 - [CAND1_HUMAN]	136.289	1.18995	1.15803	0.872843
Q13162	Peroxiredoxin-4 OS=Homo sapiens GN=PRDX4 PE=1 SV=1 - [PRDX4_HUMAN]	30.5208	1.33748	1.04729	0.743814
P30101	Protein disulfide-isomerase A3 OS=Homo sapiens GN=PDIA3 PE=1 SV=4 - [PDIA3_HUMAN]	56.7468	1.20052	1.11758	0.799371
Q99497	Protein deglycase DJ-1 OS=Homo sapiens GN=PARK7 PE=1 SV=2 - [PARK7_HUMAN]	19.8785	1.20809	1.08162	0.846405
P38919	Eukaryotic initiation factor 4A-III OS=Homo sapiens GN=EIF4A3 PE=1 SV=4 - [IF4A3_HUMAN]	46.8412	1.07937	1.14085	0.843876
P62851	40S ribosomal protein S25 OS=Homo sapiens GN=RPS25 PE=1 SV=1 - [RS25_HUMAN]	13.7337	1.03263	1.03929	0.887094
P63173	60S ribosomal protein L38 OS=Homo sapiens GN=RPL38 PE=1 SV=2 - [RL38_HUMAN]	8.21273	1.23871	1.22872	0.827357
Q08257	Quinone oxidoreductase OS=Homo sapiens GN=CRYZ PE=1 SV=1 - [QOR_HUMAN]	35.1845	1.17896	1.14886	0.985017
Q9NR30	Nucleolar RNA helicase 2 OS=Homo sapiens GN=DDX21 PE=1 SV=5 - [DDX21_HUMAN]	87.2904	0.785466	1.1434	0.869593
P12814	Alpha-actinin-1 OS=Homo sapiens GN=ACTN1 PE=1 SV=2 - [ACTN1_HUMAN]	102.993	1.12126	1.08471	0.841033
P49411	Elongation factor Tu, mitochondrial OS=Homo sapiens GN=TUFM PE=1 SV=2 - [EFTU_HUMAN]	49.5102	1.04627	1.08552	0.862492
P42704	Leucine-rich PPR motif-containing protein, mitochondrial OS=Homo sapiens GN=LRPPRC PE=1 SV=3 - [LPPRC_HUMAN]	157.805	0.989126	1.08151	0.889499
P43686	26S protease regulatory subunit 6B OS=Homo sapiens GN=PSMC4 PE=1 SV=2 - [PRS6B_HUMAN]	47.3365	1.01774	0.919796	0.885781
P54577	Tyrosine--tRNA ligase, cytoplasmic OS=Homo sapiens GN=YARS PE=1 SV=4 - [SYYC_HUMAN]	59.1061	1.11185	1.16648	0.855951
P46013	Antigen KI-67 OS=Homo sapiens GN=MKI67 PE=1 SV=2 - [KI67_HUMAN]	358.474	1.19508	1.11331	0.910747
P60842	Eukaryotic initiation factor 4A-I OS=Homo sapiens GN=EIF4A1 PE=1 SV=1 - [IF4A1_HUMAN]	46.1246	1.18053	1.17467	0.801782
Q15029	116 kDa U5 small nuclear ribonucleoprotein component OS=Homo sapiens GN=EFTUD2 PE=1 SV=1 - [U5S1_HUMAN]	109.366	1.15606	1.15412	0.908536
P14314	Glucosidase 2 subunit beta OS=Homo sapiens GN=PRKCSH PE=1 SV=2 - [GLU2B_HUMAN]	59.3878	1.42028	1.10203	0.734267
P18124	60S ribosomal protein L7 OS=Homo sapiens GN=RPL7 PE=1 SV=1 - [RL7_HUMAN]	29.2072	0.873846	1.06785	0.921088
P04843	Dolichyl-diphosphooligosaccharide--protein glycosyltransferase subunit 1 OS=Homo sapiens GN=RPN1 PE=1 SV=1 - [RPN1_HUMAN]	68.5268	1.1355	1.08394	0.877271
P62750	60S ribosomal protein L23a OS=Homo sapiens GN=RPL23A PE=1 SV=1 - [RL23A_HUMAN]	17.6841	1.09366	1.08279	0.847789
P09651	Heterogeneous nuclear ribonucleoprotein A1 OS=Homo sapiens GN=HNRNPA1 PE=1 SV=5 - [ROA1_HUMAN]	38.7231	1.17131	1.07415	0.800602
P41091	Eukaryotic translation initiation factor 2 subunit 3 OS=Homo sapiens GN=EIF2S3 PE=1 SV=3 - [IF2G_HUMAN]	51.0772	1.17185	1.06342	0.843943
P43490	Nicotinamide phosphoribosyltransferase OS=Homo sapiens GN=NAMPT PE=1 SV=1 - [NAMPT_HUMAN]	55.4866	1.17179	1.07165	0.82198
P17174	Aspartate aminotransferase, cytoplasmic OS=Homo sapiens GN=GOT1 PE=1 SV=3 - [AATC_HUMAN]	46.2185	1.29382	1.19853	0.78339
P07737	Profilin-1 OS=Homo sapiens GN=PFN1 PE=1 SV=2 - [PROF1_HUMAN]	15.0446	1.17225	1.08499	0.88298
Q6P2Q9	Pre-mRNA-processing-splicing factor 8 OS=Homo sapiens GN=PRPF8 PE=1 SV=2 - [PRP8_HUMAN]	273.427	1.12148	1.03392	0.841139
P37802	Transgelin-2 OS=Homo sapiens GN=TAGLN2 PE=1 SV=3 - [TAGL2_HUMAN]	22.3772	1.28068	1.08842	0.852447
P13639	Elongation factor 2 OS=Homo sapiens GN=EEF2 PE=1 SV=4 - [EF2_HUMAN]	95.277	1.08263	1.09478	0.801179
Q9UIJ7	GTP:AMP phosphotransferase AK3, mitochondrial OS=Homo sapiens GN=AK3 PE=1 SV=4 - [KAD3_HUMAN]	25.5495	1.20643	1.05905	0.896808
P26599	Polypyrimidine tract-binding protein 1 OS=Homo sapiens GN=PTBP1 PE=1 SV=1 - [PTBP1_HUMAN]	57.1856	1.24919	1.07094	0.732772
P39656	Dolichyl-diphosphooligosaccharide--protein glycosyltransferase 48 kDa subunit OS=Homo sapiens GN=DDOST PE=1 SV=4 - [OST48_HUMAN]	50.769	1.22849	1.03772	0.87675
P52209	6-phosphogluconate dehydrogenase, decarboxylating OS=Homo sapiens GN=PGD PE=1 SV=3 - [6PGD_HUMAN]	53.106	1.0953	1.06096	0.899225
P29401	Transketolase OS=Homo sapiens GN=TKT PE=1 SV=3 - [TKT_HUMAN]	67.8347	1.22745	1.11044	0.911708
P40926	Malate dehydrogenase, mitochondrial OS=Homo sapiens GN=MDH2 PE=1 SV=3 - [MDHM_HUMAN]	35.4807	1.18872	1.0684	0.903924
Q99832	T-complex protein 1 subunit eta OS=Homo sapiens GN=CCT7 PE=1 SV=2 - [TCPH_HUMAN]	59.3289	1.15259	1.11845	0.864541
P00505	Aspartate aminotransferase, mitochondrial OS=Homo sapiens GN=GOT2 PE=1 SV=3 - [AATM_HUMAN]	47.4873	1.13001	1.08415	0.818228
Q08211	ATP-dependent RNA helicase A OS=Homo sapiens GN=DHX9 PE=1 SV=4 - [DHX9_HUMAN]	140.869	1.16961	1.07432	0.873782
Q07020	60S ribosomal protein L18 OS=Homo sapiens GN=RPL18 PE=1 SV=2 - [RL18_HUMAN]	21.6211	1.13292	1.0992	0.833224
P17858	ATP-dependent 6-phosphofructokinase, liver type OS=Homo sapiens GN=PFKL PE=1 SV=6 - [PFKAL_HUMAN]	84.9642	1.81943	1.20549	0.74012
O14980	Exportin-1 OS=Homo sapiens GN=XPO1 PE=1 SV=1 - [XPO1_HUMAN]	123.306	1.20839	1.1861	0.835953
Q02543	60S ribosomal protein L18a OS=Homo sapiens GN=RPL18A PE=1 SV=2 - [RL18A_HUMAN]	20.7489	0.984931	1.02934	0.863711
P17844	Probable ATP-dependent RNA helicase DDX5 OS=Homo sapiens GN=DDX5 PE=1 SV=1 - [DDX5_HUMAN]	69.1047	1.12821	1.11816	0.831606
P07910	Heterogeneous nuclear ribonucleoproteins C1/C2 OS=Homo sapiens GN=HNRNPC PE=1 SV=4 - [HNRPC_HUMAN]	33.6495	1.09318	1.06096	0.847356
P18669	Phosphoglycerate mutase 1 OS=Homo sapiens GN=PGAM1 PE=1 SV=2 - [PGAM1_HUMAN]	28.7858	1.00885	0.911361	0.902536
P68363	Tubulin alpha-1B chain OS=Homo sapiens GN=TUBA1B PE=1 SV=1 - [TBA1B_HUMAN]	50.1196	0.994803	1.07792	0.919911
P49748	Very long-chain specific acyl-CoA dehydrogenase, mitochondrial OS=Homo sapiens GN=ACADVL PE=1 SV=1 - [ACADV_HUMAN]	70.3454	1.42958	1.12914	0.796238
P15880	40S ribosomal protein S2 OS=Homo sapiens GN=RPS2 PE=1 SV=2 - [RS2_HUMAN]	31.3046	0.984125	1.04576	0.888561
P27708	CAD protein OS=Homo sapiens GN=CAD PE=1 SV=3 - [PYR1_HUMAN]	242.829	1.14844	1.11718	0.871655
P53621	Coatomer subunit alpha OS=Homo sapiens GN=COPA PE=1 SV=2 - [COPA_HUMAN]	138.258	1.21314	1.15858	0.816071
P62424	60S ribosomal protein L7a OS=Homo sapiens GN=RPL7A PE=1 SV=2 - [RL7A_HUMAN]	29.977	1.13169	1.05241	0.836642
P0DMV8	Heat shock 70 kDa protein 1A OS=Homo sapiens GN=HSPA1A PE=1 SV=1 - [HS71A_HUMAN]	70.009	0.99942	1.24749	0.893904
P57088	Transmembrane protein 33 OS=Homo sapiens GN=TMEM33 PE=1 SV=2 - [TMM33_HUMAN]	27.9598	1.32335	1.08454	0.754451
Q92841	Probable ATP-dependent RNA helicase DDX17 OS=Homo sapiens GN=DDX17 PE=1 SV=2 - [DDX17_HUMAN]	80.222	1.16543	1.03561	0.790533
Q9UPN3	Microtubule-actin cross-linking factor 1, isoforms 1/2/3/5 OS=Homo sapiens GN=MACF1 PE=1 SV=4 - [MACF1_HUMAN]	837.787	1.34392	1.12484	0.807866
Q00610	Clathrin heavy chain 1 OS=Homo sapiens GN=CLTC PE=1 SV=5 - [CLH1_HUMAN]	191.493	1.19538	1.10061	0.866229
Q15418	Ribosomal protein S6 kinase alpha-1 OS=Homo sapiens GN=RPS6KA1 PE=1 SV=2 - [KS6A1_HUMAN]	82.6708	1.14464	1.08532	0.833079
P25705	ATP synthase subunit alpha, mitochondrial OS=Homo sapiens GN=ATP5A1 PE=1 SV=1 - [ATPA_HUMAN]	59.7136	1.08455	1.06957	0.922383
Q7L576	Cytoplasmic FMR1-interacting protein 1 OS=Homo sapiens GN=CYFIP1 PE=1 SV=1 - [CYFP1_HUMAN]	145.089	1.201	1.09815	0.795411
Q8WUM4	Programmed cell death 6-interacting protein OS=Homo sapiens GN=PDCD6IP PE=1 SV=1 - [PDC6I_HUMAN]	95.9631	1.16489	1.08509	0.873298
O15144	Actin-related protein 2/3 complex subunit 2 OS=Homo sapiens GN=ARPC2 PE=1 SV=1 - [ARPC2_HUMAN]	34.3115	1.17711	1.08052	0.862062
P35232	Prohibitin OS=Homo sapiens GN=PHB PE=1 SV=1 - [PHB_HUMAN]	29.7859	1.11235	1.1179	0.850298
Q08J23	tRNA (cytosine(34)-C(5))-methyltransferase OS=Homo sapiens GN=NSUN2 PE=1 SV=2 - [NSUN2_HUMAN]	86.4158	0.73598	1.05324	0.867934
P02545	Prelamin-A/C OS=Homo sapiens GN=LMNA PE=1 SV=1 - [LMNA_HUMAN]	74.0947	1.099	1.10277	0.789858
P62701	40S ribosomal protein S4, X isoform OS=Homo sapiens GN=RPS4X PE=1 SV=2 - [RS4X_HUMAN]	29.5791	1.05994	1.03392	0.887231
P46781	40S ribosomal protein S9 OS=Homo sapiens GN=RPS9 PE=1 SV=3 - [RS9_HUMAN]	22.5776	1.00538	1.05313	0.847558
P60174	Triosephosphate isomerase OS=Homo sapiens GN=TPI1 PE=1 SV=3 - [TPIS_HUMAN]	30.7717	0.965122	1.11699	0.843857
Q02878	60S ribosomal protein L6 OS=Homo sapiens GN=RPL6 PE=1 SV=3 - [RL6_HUMAN]	32.7076	1.07562	1.06674	0.842937
P22102	Trifunctional purine biosynthetic protein adenosine-3 OS=Homo sapiens GN=GART PE=1 SV=1 - [PUR2_HUMAN]	107.699	1.06062	1.07882	0.816601
P30084	Enoyl-CoA hydratase, mitochondrial OS=Homo sapiens GN=ECHS1 PE=1 SV=4 - [ECHM_HUMAN]	31.3671	1.29015	1.22173	0.834321
P42765	3-ketoacyl-CoA thiolase, mitochondrial OS=Homo sapiens GN=ACAA2 PE=1 SV=2 - [THIM_HUMAN]	41.8976	1.24314	1.10518	0.932478
Q04637	Eukaryotic translation initiation factor 4 gamma 1 OS=Homo sapiens GN=EIF4G1 PE=1 SV=4 - [IF4G1_HUMAN]	175.382	1.04749	1.02964	0.916298
Q9BXJ9	N-alpha-acetyltransferase 15, NatA auxiliary subunit OS=Homo sapiens GN=NAA15 PE=1 SV=1 - [NAA15_HUMAN]	101.208	1.16846	1.15418	0.840027
P13667	Protein disulfide-isomerase A4 OS=Homo sapiens GN=PDIA4 PE=1 SV=2 - [PDIA4_HUMAN]	72.887	1.21943	1.06555	0.816595
Q9Y3F4	Serine-threonine kinase receptor-associated protein OS=Homo sapiens GN=STRAP PE=1 SV=1 - [STRAP_HUMAN]	38.414	0.796558	1.08507	0.916523
Q9ULV4	Coronin-1C OS=Homo sapiens GN=CORO1C PE=1 SV=1 - [COR1C_HUMAN]	53.2151	1.22351	1.07932	0.783841
P11586	C-1-tetrahydrofolate synthase, cytoplasmic OS=Homo sapiens GN=MTHFD1 PE=1 SV=3 - [C1TC_HUMAN]	101.495	1.18598	1.07851	0.858458
Q5T4S7	E3 ubiquitin-protein ligase UBR4 OS=Homo sapiens GN=UBR4 PE=1 SV=1 - [UBR4_HUMAN]	573.476	1.16104	1.11261	0.832618
P63104	14-3-3 protein zeta/delta OS=Homo sapiens GN=YWHAZ PE=1 SV=1 - [1433Z_HUMAN]	27.7277	0.944391	0.92218	0.905271
P25398	40S ribosomal protein S12 OS=Homo sapiens GN=RPS12 PE=1 SV=3 - [RS12_HUMAN]	14.5055	1.10686	1.06458	0.821399
Q9NYU2	UDP-glucose:glycoprotein glucosyltransferase 1 OS=Homo sapiens GN=UGGT1 PE=1 SV=3 - [UGGG1_HUMAN]	177.078	1.20508	1.04157	0.799818
Q14974	Importin subunit beta-1 OS=Homo sapiens GN=KPNB1 PE=1 SV=2 - [IMB1_HUMAN]	97.108	1.21502	1.08814	0.773808
Q01813	ATP-dependent 6-phosphofructokinase, platelet type OS=Homo sapiens GN=PFKP PE=1 SV=2 - [PFKAP_HUMAN]	85.5415	1.10166	1.08977	0.809512
P62244	40S ribosomal protein S15a OS=Homo sapiens GN=RPS15A PE=1 SV=2 - [RS15A_HUMAN]	14.83	0.902714	1.00292	0.940709
Q16543	Hsp90 co-chaperone Cdc37 OS=Homo sapiens GN=CDC37 PE=1 SV=1 - [CDC37_HUMAN]	44.44	1.27129	1.09277	0.824953
P62917	60S ribosomal protein L8 OS=Homo sapiens GN=RPL8 PE=1 SV=2 - [RL8_HUMAN]	28.0073	0.909961	0.948671	0.8452
P49736	DNA replication licensing factor MCM2 OS=Homo sapiens GN=MCM2 PE=1 SV=4 - [MCM2_HUMAN]	101.832	1.13834	1.13116	0.744583
P08559	Pyruvate dehydrogenase E1 component subunit alpha, somatic form, mitochondrial OS=Homo sapiens GN=PDHA1 PE=1 SV=3 - [ODPA_HUMAN]	43.2676	1.08927	1.07967	0.950247
Q14697	Neutral alpha-glucosidase AB OS=Homo sapiens GN=GANAB PE=1 SV=3 - [GANAB_HUMAN]	106.807	1.76856	1.09329	0.6367
P23526	Adenosylhomocysteinase OS=Homo sapiens GN=AHCY PE=1 SV=4 - [SAHH_HUMAN]	47.6852	1.1149	1.08137	0.860819
Q14966	Zinc finger protein 638 OS=Homo sapiens GN=ZNF638 PE=1 SV=2 - [ZN638_HUMAN]	220.488	1.21633	1.07097	0.792488
P35241	Radixin OS=Homo sapiens GN=RDX PE=1 SV=1 - [RADI_HUMAN]	68.5214	1.0943	1.13086	0.969233
Q13310	Polyadenylate-binding protein 4 OS=Homo sapiens GN=PABPC4 PE=1 SV=1 - [PABP4_HUMAN]	70.7381	1.25209	1.12171	0.802756
P46940	Ras GTPase-activating-like protein IQGAP1 OS=Homo sapiens GN=IQGAP1 PE=1 SV=1 - [IQGA1_HUMAN]	189.134	1.19899	1.0615	0.829017
P61247	40S ribosomal protein S3a OS=Homo sapiens GN=RPS3A PE=1 SV=2 - [RS3A_HUMAN]	29.9257	1.16977	1.1557	0.861688
P12268	Inosine-5'-monophosphate dehydrogenase 2 OS=Homo sapiens GN=IMPDH2 PE=1 SV=2 - [IMDH2_HUMAN]	55.7696	1.19791	1.1329	0.819362
P46063	ATP-dependent DNA helicase Q1 OS=Homo sapiens GN=RECQL PE=1 SV=3 - [RECQ1_HUMAN]	73.41	1.24973	1.07658	0.881534
Q86UP2	Kinectin OS=Homo sapiens GN=KTN1 PE=1 SV=1 - [KTN1_HUMAN]	156.179	1.25352	1.05907	0.861043
P54886	Delta-1-pyrroline-5-carboxylate synthase OS=Homo sapiens GN=ALDH18A1 PE=1 SV=2 - [P5CS_HUMAN]	87.2475	1.14725	1.05898	0.81818
Q7L014	Probable ATP-dependent RNA helicase DDX46 OS=Homo sapiens GN=DDX46 PE=1 SV=2 - [DDX46_HUMAN]	117.29	1.00938	1.0419	0.917364
P16422	Epithelial cell adhesion molecule OS=Homo sapiens GN=EPCAM PE=1 SV=2 - [EPCAM_HUMAN]	34.9097	1.27477	1.13972	0.775341
P11940	Polyadenylate-binding protein 1 OS=Homo sapiens GN=PABPC1 PE=1 SV=2 - [PABP1_HUMAN]	70.6259	1.18449	1.14639	0.76617
P26641	Elongation factor 1-gamma OS=Homo sapiens GN=EEF1G PE=1 SV=3 - [EF1G_HUMAN]	50.0871	1.15771	1.0784	0.804163
Q9UDY2	Tight junction protein ZO-2 OS=Homo sapiens GN=TJP2 PE=1 SV=2 - [ZO2_HUMAN]	133.876	0.894163	1.04886	0.865701
P11766	Alcohol dehydrogenase class-3 OS=Homo sapiens GN=ADH5 PE=1 SV=4 - [ADHX_HUMAN]	39.6984	1.13916	1.118	0.94422
Q7Z6Z7	E3 ubiquitin-protein ligase HUWE1 OS=Homo sapiens GN=HUWE1 PE=1 SV=3 - [HUWE1_HUMAN]	481.589	1.24598	1.14351	0.885261
P62191	26S protease regulatory subunit 4 OS=Homo sapiens GN=PSMC1 PE=1 SV=1 - [PRS4_HUMAN]	49.1537	1.0941	1.00908	0.826943
Q96AE4	Far upstream element-binding protein 1 OS=Homo sapiens GN=FUBP1 PE=1 SV=3 - [FUBP1_HUMAN]	67.5185	1.35324	1.09091	0.698409
Q15233	Non-POU domain-containing octamer-binding protein OS=Homo sapiens GN=NONO PE=1 SV=4 - [NONO_HUMAN]	54.1973	1.17057	1.13353	0.829359
P17987	T-complex protein 1 subunit alpha OS=Homo sapiens GN=TCP1 PE=1 SV=1 - [TCPA_HUMAN]	60.3056	1.20706	1.08457	0.873095
Q16555	Dihydropyrimidinase-related protein 2 OS=Homo sapiens GN=DPYSL2 PE=1 SV=1 - [DPYL2_HUMAN]	62.2546	1.23786	1.11245	0.819567
O00231	26S proteasome non-ATPase regulatory subunit 11 OS=Homo sapiens GN=PSMD11 PE=1 SV=3 - [PSD11_HUMAN]	47.434	1.3331	1.10071	0.802021
Q9Y3U8	60S ribosomal protein L36 OS=Homo sapiens GN=RPL36 PE=1 SV=3 - [RL36_HUMAN]	12.2459	1.19223	1.27126	0.940545
P49321	Nuclear autoantigenic sperm protein OS=Homo sapiens GN=NASP PE=1 SV=2 - [NASP_HUMAN]	85.1861	1.33569	1.08358	0.759332
Q00839	Heterogeneous nuclear ribonucleoprotein U OS=Homo sapiens GN=HNRNPU PE=1 SV=6 - [HNRPU_HUMAN]	90.528	1.01041	0.941754	0.854184
Q9BSJ8	Extended synaptotagmin-1 OS=Homo sapiens GN=ESYT1 PE=1 SV=1 - [ESYT1_HUMAN]	122.78	0.833295	1.12219	0.812762
P05388	60S acidic ribosomal protein P0 OS=Homo sapiens GN=RPLP0 PE=1 SV=1 - [RLA0_HUMAN]	34.2518	1.09801	1.09553	0.820134
P0CG48	Polyubiquitin-C OS=Homo sapiens GN=UBC PE=1 SV=3 - [UBC_HUMAN]	76.9915	1.179	1.09974	0.780521
P26640	Valine--tRNA ligase OS=Homo sapiens GN=VARS PE=1 SV=4 - [SYVC_HUMAN]	140.387	1.11609	1.05881	0.904041
P62873	Guanine nucleotide-binding protein G(I)/G(S)/G(T) subunit beta-1 OS=Homo sapiens GN=GNB1 PE=1 SV=3 - [GBB1_HUMAN]	37.353	1.19439	1.08581	0.818194
P06753	Tropomyosin alpha-3 chain OS=Homo sapiens GN=TPM3 PE=1 SV=2 - [TPM3_HUMAN]	32.9298	1.24245	1.07815	0.822384
P61106	Ras-related protein Rab-14 OS=Homo sapiens GN=RAB14 PE=1 SV=4 - [RAB14_HUMAN]	23.8819	0.923566	1.0956	0.923383
P05198	Eukaryotic translation initiation factor 2 subunit 1 OS=Homo sapiens GN=EIF2S1 PE=1 SV=3 - [IF2A_HUMAN]	36.0894	1.20971	1.09263	0.836864
P50213	Isocitrate dehydrogenase [NAD] subunit alpha, mitochondrial OS=Homo sapiens GN=IDH3A PE=1 SV=1 - [IDH3A_HUMAN]	39.5661	1.22896	1.06274	0.787361
P05091	Aldehyde dehydrogenase, mitochondrial OS=Homo sapiens GN=ALDH2 PE=1 SV=2 - [ALDH2_HUMAN]	56.3456	1.1337	1.09319	0.939603
P62820	Ras-related protein Rab-1A OS=Homo sapiens GN=RAB1A PE=1 SV=3 - [RAB1A_HUMAN]	22.6634	1.22619	1.04935	0.860084
P28070	Proteasome subunit beta type-4 OS=Homo sapiens GN=PSMB4 PE=1 SV=4 - [PSB4_HUMAN]	29.1855	1.25699	1.0799	0.882332
Q9H9B4	Sideroflexin-1 OS=Homo sapiens GN=SFXN1 PE=1 SV=4 - [SFXN1_HUMAN]	35.5963	1.25372	1.08425	0.827642
O75083	WD repeat-containing protein 1 OS=Homo sapiens GN=WDR1 PE=1 SV=4 - [WDR1_HUMAN]	66.1519	1.46926	1.06357	0.746602
P60866	40S ribosomal protein S20 OS=Homo sapiens GN=RPS20 PE=1 SV=1 - [RS20_HUMAN]	13.3643	1.06383	1.06155	0.831386
Q14839	Chromodomain-helicase-DNA-binding protein 4 OS=Homo sapiens GN=CHD4 PE=1 SV=2 - [CHD4_HUMAN]	217.867	1.27759	1.13404	0.822533
P16615	Sarcoplasmic/endoplasmic reticulum calcium ATPase 2 OS=Homo sapiens GN=ATP2A2 PE=1 SV=1 - [AT2A2_HUMAN]	114.683	1.12002	1.10923	0.863736
Q5JTH9	RRP12-like protein OS=Homo sapiens GN=RRP12 PE=1 SV=2 - [RRP12_HUMAN]	143.611	1.18644	1.09182	0.796315
P15170	Eukaryotic peptide chain release factor GTP-binding subunit ERF3A OS=Homo sapiens GN=GSPT1 PE=1 SV=1 - [ERF3A_HUMAN]	55.7203	1.15789	1.07231	0.851337
P12004	Proliferating cell nuclear antigen OS=Homo sapiens GN=PCNA PE=1 SV=1 - [PCNA_HUMAN]	28.7503	1.12136	1.06073	0.855593
Q9HC35	Echinoderm microtubule-associated protein-like 4 OS=Homo sapiens GN=EML4 PE=1 SV=3 - [EMAL4_HUMAN]	108.848	1.32981	1.11819	0.893383
O75874	Isocitrate dehydrogenase [NADP] cytoplasmic OS=Homo sapiens GN=IDH1 PE=1 SV=2 - [IDHC_HUMAN]	46.6295	0.827482	1.03389	1.01155
P34932	Heat shock 70 kDa protein 4 OS=Homo sapiens GN=HSPA4 PE=1 SV=4 - [HSP74_HUMAN]	94.2712	1.39744	1.15188	0.814307
Q9NZM1	Myoferlin OS=Homo sapiens GN=MYOF PE=1 SV=1 - [MYOF_HUMAN]	234.561	1.11366	1.03696	0.822863
P61221	ATP-binding cassette sub-family E member 1 OS=Homo sapiens GN=ABCE1 PE=1 SV=1 - [ABCE1_HUMAN]	67.271	1.20261	1.18457	0.926635
P38646	Stress-70 protein, mitochondrial OS=Homo sapiens GN=HSPA9 PE=1 SV=2 - [GRP75_HUMAN]	73.6348	1.10969	1.06916	0.813981
P30740	Leukocyte elastase inhibitor OS=Homo sapiens GN=SERPINB1 PE=1 SV=1 - [ILEU_HUMAN]	42.7147	1.29109	1.10432	0.830249
P07602	Prosaposin OS=Homo sapiens GN=PSAP PE=1 SV=2 - [SAP_HUMAN]	58.0739	1.41828	1.31042	0.686875
Q14980	Nuclear mitotic apparatus protein 1 OS=Homo sapiens GN=NUMA1 PE=1 SV=2 - [NUMA1_HUMAN]	238.115	1.33001	1.10381	0.830048
P50454	Serpin H1 OS=Homo sapiens GN=SERPINH1 PE=1 SV=2 - [SERPH_HUMAN]	46.4112	1.33621	1.08518	0.971429
Q96SB4	SRSF protein kinase 1 OS=Homo sapiens GN=SRPK1 PE=1 SV=2 - [SRPK1_HUMAN]	74.2784	1.0354	0.936828	0.842628
Q99623	Prohibitin-2 OS=Homo sapiens GN=PHB2 PE=1 SV=2 - [PHB2_HUMAN]	33.2759	0.999572	1.03361	0.970444
Q9UM54	Unconventional myosin-VI OS=Homo sapiens GN=MYO6 PE=1 SV=4 - [MYO6_HUMAN]	149.596	1.07439	1.09619	0.900477
Q8NE71	ATP-binding cassette sub-family F member 1 OS=Homo sapiens GN=ABCF1 PE=1 SV=2 - [ABCF1_HUMAN]	95.8665	1.07179	1.06734	0.946641
O43242	26S proteasome non-ATPase regulatory subunit 3 OS=Homo sapiens GN=PSMD3 PE=1 SV=2 - [PSMD3_HUMAN]	60.9395	1.08402	1.05704	0.903183
P26373	60S ribosomal protein L13 OS=Homo sapiens GN=RPL13 PE=1 SV=4 - [RL13_HUMAN]	24.2465	1.04091	1.08118	0.869813
P27144	Adenylate kinase 4, mitochondrial OS=Homo sapiens GN=AK4 PE=1 SV=1 - [KAD4_HUMAN]	25.2522	1.09503	1.10105	0.928515
P53597	Succinyl-CoA ligase [ADP/GDP-forming] subunit alpha, mitochondrial OS=Homo sapiens GN=SUCLG1 PE=1 SV=4 - [SUCA_HUMAN]	36.2268	1.01205	1.10268	0.875813
Q00688	Peptidyl-prolyl cis-trans isomerase FKBP3 OS=Homo sapiens GN=FKBP3 PE=1 SV=1 - [FKBP3_HUMAN]	25.1613	1.12224	1.12092	0.922811
O43795	Unconventional myosin-Ib OS=Homo sapiens GN=MYO1B PE=1 SV=3 - [MYO1B_HUMAN]	131.902	1.05324	1.08482	0.883227
O95782	AP-2 complex subunit alpha-1 OS=Homo sapiens GN=AP2A1 PE=1 SV=3 - [AP2A1_HUMAN]	107.478	1.12992	1.11196	0.890724
P46087	Probable 28S rRNA (cytosine(4447)-C(5))-methyltransferase OS=Homo sapiens GN=NOP2 PE=1 SV=2 - [NOP2_HUMAN]	89.2471	1.00957	1.06526	0.869291
Q13243	Serine/arginine-rich splicing factor 5 OS=Homo sapiens GN=SRSF5 PE=1 SV=1 - [SRSF5_HUMAN]	31.2453	1.06327	1.03313	0.918293
Q7L1Q6	Basic leucine zipper and W2 domain-containing protein 1 OS=Homo sapiens GN=BZW1 PE=1 SV=1 - [BZW1_HUMAN]	48.0127	1.1852	1.10741	0.90693
P09493	Tropomyosin alpha-1 chain OS=Homo sapiens GN=TPM1 PE=1 SV=2 - [TPM1_HUMAN]	32.6887	0.886492	1.26146	0.896564
O75534	Cold shock domain-containing protein E1 OS=Homo sapiens GN=CSDE1 PE=1 SV=2 - [CSDE1_HUMAN]	88.8289	1.08817	1.10901	0.903998
Q9BXP5	Serrate RNA effector molecule homolog OS=Homo sapiens GN=SRRT PE=1 SV=1 - [SRRT_HUMAN]	100.604	1.20696	1.14901	0.853374
Q8NC51	Plasminogen activator inhibitor 1 RNA-binding protein OS=Homo sapiens GN=SERBP1 PE=1 SV=2 - [PAIRB_HUMAN]	44.9385	1.26065	1.15706	0.849121
P54652	Heat shock-related 70 kDa protein 2 OS=Homo sapiens GN=HSPA2 PE=1 SV=1 - [HSP72_HUMAN]	69.9779	1.29062	1.15756	0.627946
P34897	Serine hydroxymethyltransferase, mitochondrial OS=Homo sapiens GN=SHMT2 PE=1 SV=3 - [GLYM_HUMAN]	55.9577	1.05942	1.08435	0.868199
Q16891	MICOS complex subunit MIC60 OS=Homo sapiens GN=IMMT PE=1 SV=1 - [MIC60_HUMAN]	83.6264	1.23844	1.0911	0.847001
Q99613	Eukaryotic translation initiation factor 3 subunit C OS=Homo sapiens GN=EIF3C PE=1 SV=1 - [EIF3C_HUMAN]	105.278	1.15775	1.11878	0.837057
Q96KB5	Lymphokine-activated killer T-cell-originated protein kinase OS=Homo sapiens GN=PBK PE=1 SV=3 - [TOPK_HUMAN]	36.062	1.0979	1.0537	0.868938
P00491	Purine nucleoside phosphorylase OS=Homo sapiens GN=PNP PE=1 SV=2 - [PNPH_HUMAN]	32.0972	1.06978	1.13066	0.923829
P63000	Ras-related C3 botulinum toxin substrate 1 OS=Homo sapiens GN=RAC1 PE=1 SV=1 - [RAC1_HUMAN]	21.4362	1.43603	1.10875	0.767172
Q00341	Vigilin OS=Homo sapiens GN=HDLBP PE=1 SV=2 - [VIGLN_HUMAN]	141.368	1.26776	1.06665	0.78932
Q13247	Serine/arginine-rich splicing factor 6 OS=Homo sapiens GN=SRSF6 PE=1 SV=2 - [SRSF6_HUMAN]	39.5634	1.17846	0.982465	0.876877
P04083	Annexin A1 OS=Homo sapiens GN=ANXA1 PE=1 SV=2 - [ANXA1_HUMAN]	38.69	1.11517	1.14067	0.75825
P41250	Glycine--tRNA ligase OS=Homo sapiens GN=GARS PE=1 SV=3 - [SYG_HUMAN]	83.1126	1.25127	1.14967	0.792697
P37837	Transaldolase OS=Homo sapiens GN=TALDO1 PE=1 SV=2 - [TALDO_HUMAN]	37.5165	0.960741	0.913827	0.945717
P56192	Methionine--tRNA ligase, cytoplasmic OS=Homo sapiens GN=MARS PE=1 SV=2 - [SYMC_HUMAN]	101.052	1.05198	1.10349	0.834371
P06576	ATP synthase subunit beta, mitochondrial OS=Homo sapiens GN=ATP5B PE=1 SV=3 - [ATPB_HUMAN]	56.5246	1.24374	1.09466	0.842759
P30837	Aldehyde dehydrogenase X, mitochondrial OS=Homo sapiens GN=ALDH1B1 PE=1 SV=3 - [AL1B1_HUMAN]	57.1702	1.41331	1.14862	0.903007
Q14008	Cytoskeleton-associated protein 5 OS=Homo sapiens GN=CKAP5 PE=1 SV=3 - [CKAP5_HUMAN]	225.352	1.16803	1.13364	0.892577
P43243	Matrin-3 OS=Homo sapiens GN=MATR3 PE=1 SV=2 - [MATR3_HUMAN]	94.5648	1.08078	1.0139	0.878359
P31942	Heterogeneous nuclear ribonucleoprotein H3 OS=Homo sapiens GN=HNRNPH3 PE=1 SV=2 - [HNRH3_HUMAN]	36.9031	1.09539	1.04513	0.802944
P63010	AP-2 complex subunit beta OS=Homo sapiens GN=AP2B1 PE=1 SV=1 - [AP2B1_HUMAN]	104.486	1.11007	1.08364	0.826284
P46779	60S ribosomal protein L28 OS=Homo sapiens GN=RPL28 PE=1 SV=3 - [RL28_HUMAN]	15.7377	1.11174	1.1519	0.826435
Q13347	Eukaryotic translation initiation factor 3 subunit I OS=Homo sapiens GN=EIF3I PE=1 SV=1 - [EIF3I_HUMAN]	36.4786	1.16434	1.10797	0.842521
O95292	Vesicle-associated membrane protein-associated protein B/C OS=Homo sapiens GN=VAPB PE=1 SV=3 - [VAPB_HUMAN]	27.2111	1.0427	1.0332	0.748633
P31939	Bifunctional purine biosynthesis protein PURH OS=Homo sapiens GN=ATIC PE=1 SV=3 - [PUR9_HUMAN]	64.5753	1.19258	1.06745	0.892677
O76021	Ribosomal L1 domain-containing protein 1 OS=Homo sapiens GN=RSL1D1 PE=1 SV=3 - [RL1D1_HUMAN]	54.9389	0.994835	1.09936	0.903047
O60437	Periplakin OS=Homo sapiens GN=PPL PE=1 SV=4 - [PEPL_HUMAN]	204.623	1.27463	1.03693	0.774605
Q99460	26S proteasome non-ATPase regulatory subunit 1 OS=Homo sapiens GN=PSMD1 PE=1 SV=2 - [PSMD1_HUMAN]	105.769	1.11918	1.06967	0.821639
P08237	ATP-dependent 6-phosphofructokinase, muscle type OS=Homo sapiens GN=PFKM PE=1 SV=2 - [PFKAM_HUMAN]	85.1284	1.18739	1.08159	0.896957
Q01518	Adenylyl cyclase-associated protein 1 OS=Homo sapiens GN=CAP1 PE=1 SV=5 - [CAP1_HUMAN]	51.8687	1.12712	1.01604	0.869317
P61513	60S ribosomal protein L37a OS=Homo sapiens GN=RPL37A PE=1 SV=2 - [RL37A_HUMAN]	10.2685	0.954612	0.979868	0.855181
P62847	40S ribosomal protein S24 OS=Homo sapiens GN=RPS24 PE=1 SV=1 - [RS24_HUMAN]	15.4134	1.26151	1.21972	0.903343
P09211	Glutathione S-transferase P OS=Homo sapiens GN=GSTP1 PE=1 SV=2 - [GSTP1_HUMAN]	23.341	2.10766	1.91833	0.770157
O75937	DnaJ homolog subfamily C member 8 OS=Homo sapiens GN=DNAJC8 PE=1 SV=2 - [DNJC8_HUMAN]	29.8234	1.237	1.12326	0.841479
P32119	Peroxiredoxin-2 OS=Homo sapiens GN=PRDX2 PE=1 SV=5 - [PRDX2_HUMAN]	21.8782	1.09605	1.06072	0.948579
P62910	60S ribosomal protein L32 OS=Homo sapiens GN=RPL32 PE=1 SV=2 - [RL32_HUMAN]	15.8498	1.02495	1.03374	0.931687
P13798	Acylamino-acid-releasing enzyme OS=Homo sapiens GN=APEH PE=1 SV=4 - [ACPH_HUMAN]	81.1726	1.25346	1.12364	0.801026
P62263	40S ribosomal protein S14 OS=Homo sapiens GN=RPS14 PE=1 SV=3 - [RS14_HUMAN]	16.2625	1.20996	1.10164	0.849363
Q9UNM6	26S proteasome non-ATPase regulatory subunit 13 OS=Homo sapiens GN=PSMD13 PE=1 SV=2 - [PSD13_HUMAN]	42.9181	1.13563	1.0723	0.847755
P33992	DNA replication licensing factor MCM5 OS=Homo sapiens GN=MCM5 PE=1 SV=5 - [MCM5_HUMAN]	82.2332	1.07278	1.09774	0.799481
P52292	Importin subunit alpha-1 OS=Homo sapiens GN=KPNA2 PE=1 SV=1 - [IMA1_HUMAN]	57.8259	0.976013	1.08786	0.958869
Q9HC38	Glyoxalase domain-containing protein 4 OS=Homo sapiens GN=GLOD4 PE=1 SV=1 - [GLOD4_HUMAN]	34.7713	1.20218	1.04879	0.830677
Q13576	Ras GTPase-activating-like protein IQGAP2 OS=Homo sapiens GN=IQGAP2 PE=1 SV=4 - [IQGA2_HUMAN]	180.465	1.33449	1.11228	0.911087
Q13435	Splicing factor 3B subunit 2 OS=Homo sapiens GN=SF3B2 PE=1 SV=2 - [SF3B2_HUMAN]	100.165	1.24467	1.07202	0.753553
P60900	Proteasome subunit alpha type-6 OS=Homo sapiens GN=PSMA6 PE=1 SV=1 - [PSA6_HUMAN]	27.3818	1.16948	1.13356	0.863339
Q9Y266	Nuclear migration protein nudC OS=Homo sapiens GN=NUDC PE=1 SV=1 - [NUDC_HUMAN]	38.2191	1.32503	1.06255	0.73544
P20340	Ras-related protein Rab-6A OS=Homo sapiens GN=RAB6A PE=1 SV=3 - [RAB6A_HUMAN]	23.5779	1.1081	1.12697	0.871736
P26639	Threonine--tRNA ligase, cytoplasmic OS=Homo sapiens GN=TARS PE=1 SV=3 - [SYTC_HUMAN]	83.3819	1.12972	1.11826	0.874917
O60814	Histone H2B type 1-K OS=Homo sapiens GN=HIST1H2BK PE=1 SV=3 - [H2B1K_HUMAN]	13.8816	0.99379	1.09992	0.905443
P07355	Annexin A2 OS=Homo sapiens GN=ANXA2 PE=1 SV=2 - [ANXA2_HUMAN]	38.5798	1.05347	1.02164	0.897776
Q99426	Tubulin-folding cofactor B OS=Homo sapiens GN=TBCB PE=1 SV=2 - [TBCB_HUMAN]	27.3085	1.12765	1.07253	0.914733
P04792	Heat shock protein beta-1 OS=Homo sapiens GN=HSPB1 PE=1 SV=2 - [HSPB1_HUMAN]	22.7685	1.21939	1.07355	0.886829
O00410	Importin-5 OS=Homo sapiens GN=IPO5 PE=1 SV=4 - [IPO5_HUMAN]	123.55	1.21798	1.20167	0.889065
A0AVT1	Ubiquitin-like modifier-activating enzyme 6 OS=Homo sapiens GN=UBA6 PE=1 SV=1 - [UBA6_HUMAN]	117.895	1.186	1.12102	0.838277
P20338	Ras-related protein Rab-4A OS=Homo sapiens GN=RAB4A PE=1 SV=3 - [RAB4A_HUMAN]	24.3742	1.25816	1.09883	0.866149
Q9H6S3	Epidermal growth factor receptor kinase substrate 8-like protein 2 OS=Homo sapiens GN=EPS8L2 PE=1 SV=2 - [ES8L2_HUMAN]	80.5701	1.07242	1.03519	0.812857
P29144	Tripeptidyl-peptidase 2 OS=Homo sapiens GN=TPP2 PE=1 SV=4 - [TPP2_HUMAN]	138.263	1.1109	1.06284	0.856646
P35606	Coatomer subunit beta' OS=Homo sapiens GN=COPB2 PE=1 SV=2 - [COPB2_HUMAN]	102.422	1.15332	1.08813	0.857634
P55265	Double-stranded RNA-specific adenosine deaminase OS=Homo sapiens GN=ADAR PE=1 SV=4 - [DSRAD_HUMAN]	135.981	1.09786	0.997914	0.818899
P17980	26S protease regulatory subunit 6A OS=Homo sapiens GN=PSMC3 PE=1 SV=3 - [PRS6A_HUMAN]	49.1725	1.09294	1.02602	0.809869
P55010	Eukaryotic translation initiation factor 5 OS=Homo sapiens GN=EIF5 PE=1 SV=2 - [IF5_HUMAN]	49.1918	1.13786	1.10414	0.90957
P62195	26S protease regulatory subunit 8 OS=Homo sapiens GN=PSMC5 PE=1 SV=1 - [PRS8_HUMAN]	45.5971	1.24086	1.13634	0.844714
Q12931	Heat shock protein 75 kDa, mitochondrial OS=Homo sapiens GN=TRAP1 PE=1 SV=3 - [TRAP1_HUMAN]	80.0597	0.99984	1.0276	0.854727
Q9UQ35	Serine/arginine repetitive matrix protein 2 OS=Homo sapiens GN=SRRM2 PE=1 SV=2 - [SRRM2_HUMAN]	299.438	1.16453	1.05858	0.851813
Q2NL82	Pre-rRNA-processing protein TSR1 homolog OS=Homo sapiens GN=TSR1 PE=1 SV=1 - [TSR1_HUMAN]	91.7519	1.11213	1.1153	0.902712
Q9BUQ8	Probable ATP-dependent RNA helicase DDX23 OS=Homo sapiens GN=DDX23 PE=1 SV=3 - [DDX23_HUMAN]	95.5239	1.1916	1.08442	0.807598
Q86YS6	Ras-related protein Rab-43 OS=Homo sapiens GN=RAB43 PE=1 SV=1 - [RAB43_HUMAN]	23.3247	1.15741	1.00459	0.870686
Q8TCS8	Polyribonucleotide nucleotidyltransferase 1, mitochondrial OS=Homo sapiens GN=PNPT1 PE=1 SV=2 - [PNPT1_HUMAN]	85.8966	0.996817	1.02929	0.882932
P08754	Guanine nucleotide-binding protein G(k) subunit alpha OS=Homo sapiens GN=GNAI3 PE=1 SV=3 - [GNAI3_HUMAN]	40.5063	1.22696	1.06358	0.838748
P12270	Nucleoprotein TPR OS=Homo sapiens GN=TPR PE=1 SV=3 - [TPR_HUMAN]	267.131	1.09195	1.02282	0.873168
P07686	Beta-hexosaminidase subunit beta OS=Homo sapiens GN=HEXB PE=1 SV=3 - [HEXB_HUMAN]	63.0712	1.16755	1.10669	0.873119
Q9NVP1	ATP-dependent RNA helicase DDX18 OS=Homo sapiens GN=DDX18 PE=1 SV=2 - [DDX18_HUMAN]	75.3594	1.2572	1.21903	0.852433
Q14240	Eukaryotic initiation factor 4A-II OS=Homo sapiens GN=EIF4A2 PE=1 SV=2 - [IF4A2_HUMAN]	46.3728	1.19601	1.20165	0.833902
Q96G03	Phosphoglucomutase-2 OS=Homo sapiens GN=PGM2 PE=1 SV=4 - [PGM2_HUMAN]	68.2404	1.16762	1.07745	0.862918
Q14444	Caprin-1 OS=Homo sapiens GN=CAPRIN1 PE=1 SV=2 - [CAPR1_HUMAN]	78.318	1.09061	1.14134	0.876598
P49756	RNA-binding protein 25 OS=Homo sapiens GN=RBM25 PE=1 SV=3 - [RBM25_HUMAN]	100.124	0.958817	1.07204	0.913622
P14868	Aspartate--tRNA ligase, cytoplasmic OS=Homo sapiens GN=DARS PE=1 SV=2 - [SYDC_HUMAN]	57.1	1.26926	1.09327	0.859542
Q13200	26S proteasome non-ATPase regulatory subunit 2 OS=Homo sapiens GN=PSMD2 PE=1 SV=3 - [PSMD2_HUMAN]	100.136	1.32948	1.14553	0.894085
P31153	S-adenosylmethionine synthase isoform type-2 OS=Homo sapiens GN=MAT2A PE=1 SV=1 - [METK2_HUMAN]	43.6333	1.01627	1.04154	0.909224
P47897	Glutamine--tRNA ligase OS=Homo sapiens GN=QARS PE=1 SV=1 - [SYQ_HUMAN]	87.7429	1.15953	1.08708	0.919829
Q9Y6E2	Basic leucine zipper and W2 domain-containing protein 2 OS=Homo sapiens GN=BZW2 PE=1 SV=1 - [BZW2_HUMAN]	48.132	0.940909	1.03841	0.986955
P40429	60S ribosomal protein L13a OS=Homo sapiens GN=RPL13A PE=1 SV=2 - [RL13A_HUMAN]	23.5624	0.956281	1.03305	0.87969
Q9H2U2	Inorganic pyrophosphatase 2, mitochondrial OS=Homo sapiens GN=PPA2 PE=1 SV=2 - [IPYR2_HUMAN]	37.896	1.05267	1.03974	0.927075
A6NHR9	Structural maintenance of chromosomes flexible hinge domain-containing protein 1 OS=Homo sapiens GN=SMCHD1 PE=1 SV=2 - [SMHD1_HUMAN]	226.231	1.30247	1.17745	0.844822
Q14566	DNA replication licensing factor MCM6 OS=Homo sapiens GN=MCM6 PE=1 SV=1 - [MCM6_HUMAN]	92.8312	1.29792	1.13628	0.713993
Q7KZF4	Staphylococcal nuclease domain-containing protein 1 OS=Homo sapiens GN=SND1 PE=1 SV=1 - [SND1_HUMAN]	101.934	1.32946	1.07439	0.789863
Q9NUU7	ATP-dependent RNA helicase DDX19A OS=Homo sapiens GN=DDX19A PE=1 SV=1 - [DD19A_HUMAN]	53.9408	1.12891	1.0834	0.834974
P78362	SRSF protein kinase 2 OS=Homo sapiens GN=SRPK2 PE=1 SV=3 - [SRPK2_HUMAN]	77.4782	0.994677	1.19768	0.916042
P40925	Malate dehydrogenase, cytoplasmic OS=Homo sapiens GN=MDH1 PE=1 SV=4 - [MDHC_HUMAN]	36.403	1.02607	1.02098	0.85913
O43175	D-3-phosphoglycerate dehydrogenase OS=Homo sapiens GN=PHGDH PE=1 SV=4 - [SERA_HUMAN]	56.6144	1.11373	1.16927	0.778218
P42766	60S ribosomal protein L35 OS=Homo sapiens GN=RPL35 PE=1 SV=2 - [RL35_HUMAN]	14.5426	1.05397	0.972346	0.777102
O43390	Heterogeneous nuclear ribonucleoprotein R OS=Homo sapiens GN=HNRNPR PE=1 SV=1 - [HNRPR_HUMAN]	70.8993	1.13397	1.06577	0.866717
Q92499	ATP-dependent RNA helicase DDX1 OS=Homo sapiens GN=DDX1 PE=1 SV=2 - [DDX1_HUMAN]	82.3798	1.24691	1.06421	0.835319
O43747	AP-1 complex subunit gamma-1 OS=Homo sapiens GN=AP1G1 PE=1 SV=5 - [AP1G1_HUMAN]	91.2931	1.17269	1.13137	0.895824
P22087	rRNA 2'-O-methyltransferase fibrillarin OS=Homo sapiens GN=FBL PE=1 SV=2 - [FBRL_HUMAN]	33.7634	1.16749	1.14802	0.845403
Q96HE7	ERO1-like protein alpha OS=Homo sapiens GN=ERO1L PE=1 SV=2 - [ERO1A_HUMAN]	54.3581	1.42917	1.05763	0.717475
P55786	Puromycin-sensitive aminopeptidase OS=Homo sapiens GN=NPEPPS PE=1 SV=2 - [PSA_HUMAN]	103.211	0.934697	1.10686	0.879877
Q9Y394	Dehydrogenase/reductase SDR family member 7 OS=Homo sapiens GN=DHRS7 PE=1 SV=1 - [DHRS7_HUMAN]	38.2741	1.08116	1.02812	0.881274
P49792	E3 SUMO-protein ligase RanBP2 OS=Homo sapiens GN=RANBP2 PE=1 SV=2 - [RBP2_HUMAN]	357.974	1.17694	1.08009	0.881446
Q9HDC9	Adipocyte plasma membrane-associated protein OS=Homo sapiens GN=APMAP PE=1 SV=2 - [APMAP_HUMAN]	46.4509	1.33768	1.12637	0.767604
P60660	Myosin light polypeptide 6 OS=Homo sapiens GN=MYL6 PE=1 SV=2 - [MYL6_HUMAN]	16.9191	1.30422	1.03707	0.765807
P31948	Stress-induced-phosphoprotein 1 OS=Homo sapiens GN=STIP1 PE=1 SV=1 - [STIP1_HUMAN]	62.5994	1.07487	1.02105	0.802802
P50502	Hsc70-interacting protein OS=Homo sapiens GN=ST13 PE=1 SV=2 - [F10A1_HUMAN]	41.3055	1.21726	1.02788	0.801506
P62805	Histone H4 OS=Homo sapiens GN=HIST1H4A PE=1 SV=2 - [H4_HUMAN]	11.3604	0.865982	0.899868	0.981129
P55011	Solute carrier family 12 member 2 OS=Homo sapiens GN=SLC12A2 PE=1 SV=1 - [S12A2_HUMAN]	131.364	1.28987	1.1061	0.849044
Q14683	Structural maintenance of chromosomes protein 1A OS=Homo sapiens GN=SMC1A PE=1 SV=2 - [SMC1A_HUMAN]	143.144	1.14994	1.08806	0.789669
Q9P0L0	Vesicle-associated membrane protein-associated protein A OS=Homo sapiens GN=VAPA PE=1 SV=3 - [VAPA_HUMAN]	27.8752	1.22732	1.13117	0.742813
Q96P70	Importin-9 OS=Homo sapiens GN=IPO9 PE=1 SV=3 - [IPO9_HUMAN]	115.889	1.4377	1.23116	0.811246
P49915	GMP synthase [glutamine-hydrolyzing] OS=Homo sapiens GN=GMPS PE=1 SV=1 - [GUAA_HUMAN]	76.667	1.09971	1.05863	0.810144
P09960	Leukotriene A-4 hydrolase OS=Homo sapiens GN=LTA4H PE=1 SV=2 - [LKHA4_HUMAN]	69.2412	1.15057	1.08543	0.918838
Q9BQG0	Myb-binding protein 1A OS=Homo sapiens GN=MYBBP1A PE=1 SV=2 - [MBB1A_HUMAN]	148.762	0.99211	1.04364	0.86292
P62913	60S ribosomal protein L11 OS=Homo sapiens GN=RPL11 PE=1 SV=2 - [RL11_HUMAN]	20.2396	1.07644	1.00103	0.84354
P51610	Host cell factor 1 OS=Homo sapiens GN=HCFC1 PE=1 SV=2 - [HCFC1_HUMAN]	208.602	1.16498	1.08817	0.8377
P28331	NADH-ubiquinone oxidoreductase 75 kDa subunit, mitochondrial OS=Homo sapiens GN=NDUFS1 PE=1 SV=3 - [NDUS1_HUMAN]	79.4165	1.1523	1.05874	0.863777
P54819	Adenylate kinase 2, mitochondrial OS=Homo sapiens GN=AK2 PE=1 SV=2 - [KAD2_HUMAN]	26.4608	1.27299	1.02796	0.783145
Q92530	Proteasome inhibitor PI31 subunit OS=Homo sapiens GN=PSMF1 PE=1 SV=2 - [PSMF1_HUMAN]	29.798	1.2998	1.15319	0.906118
P35221	Catenin alpha-1 OS=Homo sapiens GN=CTNNA1 PE=1 SV=1 - [CTNA1_HUMAN]	100.009	1.09002	1.11589	0.862469
O75643	U5 small nuclear ribonucleoprotein 200 kDa helicase OS=Homo sapiens GN=SNRNP200 PE=1 SV=2 - [U520_HUMAN]	244.353	0.906169	1.07665	0.84399
Q99714	3-hydroxyacyl-CoA dehydrogenase type-2 OS=Homo sapiens GN=HSD17B10 PE=1 SV=3 - [HCD2_HUMAN]	26.9061	1.16569	1.06279	0.903599
Q8WWM7	Ataxin-2-like protein OS=Homo sapiens GN=ATXN2L PE=1 SV=2 - [ATX2L_HUMAN]	113.304	0.957287	0.94192	0.844946
Q8NBJ5	Procollagen galactosyltransferase 1 OS=Homo sapiens GN=COLGALT1 PE=1 SV=1 - [GT251_HUMAN]	71.5905	1.25317	1.10326	0.900091
P43034	Platelet-activating factor acetylhydrolase IB subunit alpha OS=Homo sapiens GN=PAFAH1B1 PE=1 SV=2 - [LIS1_HUMAN]	46.6082	1.266	1.1055	0.849595
P32969	60S ribosomal protein L9 OS=Homo sapiens GN=RPL9 PE=1 SV=1 - [RL9_HUMAN]	21.8498	1.28859	1.20302	0.846781
Q14651	Plastin-1 OS=Homo sapiens GN=PLS1 PE=1 SV=2 - [PLSI_HUMAN]	70.2093	1.06957	1.08544	0.901031
Q92900	Regulator of nonsense transcripts 1 OS=Homo sapiens GN=UPF1 PE=1 SV=2 - [RENT1_HUMAN]	124.267	1.23543	1.20993	0.795437
P08240	Signal recognition particle receptor subunit alpha OS=Homo sapiens GN=SRPR PE=1 SV=2 - [SRPR_HUMAN]	69.7672	1.03513	1.1206	0.929669
Q9Y230	RuvB-like 2 OS=Homo sapiens GN=RUVBL2 PE=1 SV=3 - [RUVB2_HUMAN]	51.1246	1.18496	1.07539	0.845527
P48729	Casein kinase I isoform alpha OS=Homo sapiens GN=CSNK1A1 PE=1 SV=2 - [KC1A_HUMAN]	38.8899	1.20866	1.09356	0.863135
Q10567	AP-1 complex subunit beta-1 OS=Homo sapiens GN=AP1B1 PE=1 SV=2 - [AP1B1_HUMAN]	104.57	1.01283	0.986459	0.768853
Q8IX12	Cell division cycle and apoptosis regulator protein 1 OS=Homo sapiens GN=CCAR1 PE=1 SV=2 - [CCAR1_HUMAN]	132.739	1.25345	1.20391	0.846645
P61586	Transforming protein RhoA OS=Homo sapiens GN=RHOA PE=1 SV=1 - [RHOA_HUMAN]	21.7541	1.07165	1.07647	0.844621
P52789	Hexokinase-2 OS=Homo sapiens GN=HK2 PE=1 SV=2 - [HXK2_HUMAN]	102.313	0.878463	1.00799	0.852663
P46783	40S ribosomal protein S10 OS=Homo sapiens GN=RPS10 PE=1 SV=1 - [RS10_HUMAN]	18.8859	1.13662	1.09807	0.841296
O94973	AP-2 complex subunit alpha-2 OS=Homo sapiens GN=AP2A2 PE=1 SV=2 - [AP2A2_HUMAN]	103.895	1.33281	1.10874	0.842403
P26447	Protein S100-A4 OS=Homo sapiens GN=S100A4 PE=1 SV=1 - [S10A4_HUMAN]	11.7207	1.10748	0.975338	0.926552
Q9UKV3	Apoptotic chromatin condensation inducer in the nucleus OS=Homo sapiens GN=ACIN1 PE=1 SV=2 - [ACINU_HUMAN]	151.771	1.11745	1.03381	0.83782
O00151	PDZ and LIM domain protein 1 OS=Homo sapiens GN=PDLIM1 PE=1 SV=4 - [PDLI1_HUMAN]	36.049	1.18595	1.08912	0.828562
Q1KMD3	Heterogeneous nuclear ribonucleoprotein U-like protein 2 OS=Homo sapiens GN=HNRNPUL2 PE=1 SV=1 - [HNRL2_HUMAN]	85.0522	1.25277	1.02466	0.793077
P20700	Lamin-B1 OS=Homo sapiens GN=LMNB1 PE=1 SV=2 - [LMNB1_HUMAN]	66.3676	1.2164	1.12033	0.822028
Q15154	Pericentriolar material 1 protein OS=Homo sapiens GN=PCM1 PE=1 SV=4 - [PCM1_HUMAN]	228.392	1.37113	1.08282	0.756237
Q13838	Spliceosome RNA helicase DDX39B OS=Homo sapiens GN=DDX39B PE=1 SV=1 - [DX39B_HUMAN]	48.9599	1.10803	1.10099	0.984711
P04844	Dolichyl-diphosphooligosaccharide--protein glycosyltransferase subunit 2 OS=Homo sapiens GN=RPN2 PE=1 SV=3 - [RPN2_HUMAN]	69.241	1.3536	1.21264	0.815009
P51659	Peroxisomal multifunctional enzyme type 2 OS=Homo sapiens GN=HSD17B4 PE=1 SV=3 - [DHB4_HUMAN]	79.6363	1.13749	1.1137	0.925241
Q92538	Golgi-specific brefeldin A-resistance guanine nucleotide exchange factor 1 OS=Homo sapiens GN=GBF1 PE=1 SV=2 - [GBF1_HUMAN]	206.315	1.04662	1.06272	0.910813
Q14789	Golgin subfamily B member 1 OS=Homo sapiens GN=GOLGB1 PE=1 SV=2 - [GOGB1_HUMAN]	375.79	1.2375	1.13159	0.833242
Q9Y2L1	Exosome complex exonuclease RRP44 OS=Homo sapiens GN=DIS3 PE=1 SV=2 - [RRP44_HUMAN]	108.934	1.27376	1.15694	0.867966
O14776	Transcription elongation regulator 1 OS=Homo sapiens GN=TCERG1 PE=1 SV=2 - [TCRG1_HUMAN]	123.823	1.164	1.09529	0.911211
Q5VYK3	Proteasome-associated protein ECM29 homolog OS=Homo sapiens GN=ECM29 PE=1 SV=2 - [ECM29_HUMAN]	204.16	1.06067	1.12144	0.874489
P38606	V-type proton ATPase catalytic subunit A OS=Homo sapiens GN=ATP6V1A PE=1 SV=2 - [VATA_HUMAN]	68.2605	1.13614	1.10818	0.939938
P13489	Ribonuclease inhibitor OS=Homo sapiens GN=RNH1 PE=1 SV=2 - [RINI_HUMAN]	49.9411	1.04185	1.08679	0.856918
Q96PK6	RNA-binding protein 14 OS=Homo sapiens GN=RBM14 PE=1 SV=2 - [RBM14_HUMAN]	69.4489	1.12509	1.08971	0.866604
Q14690	Protein RRP5 homolog OS=Homo sapiens GN=PDCD11 PE=1 SV=3 - [RRP5_HUMAN]	208.57	1.06577	1.05015	0.807333
P08133	Annexin A6 OS=Homo sapiens GN=ANXA6 PE=1 SV=3 - [ANXA6_HUMAN]	75.8256	1.5029	1.08197	0.741964
Q99584	Protein S100-A13 OS=Homo sapiens GN=S100A13 PE=1 SV=1 - [S10AD_HUMAN]	11.4641	1.30238	1.03097	0.913393
Q13428	Treacle protein OS=Homo sapiens GN=TCOF1 PE=1 SV=3 - [TCOF_HUMAN]	152.015	1.14445	1.03218	0.764263
P30041	Peroxiredoxin-6 OS=Homo sapiens GN=PRDX6 PE=1 SV=3 - [PRDX6_HUMAN]	25.0192	1.21125	1.11094	0.863172
O95757	Heat shock 70 kDa protein 4L OS=Homo sapiens GN=HSPA4L PE=1 SV=3 - [HS74L_HUMAN]	94.4525	1.24743	1.20686	0.89133
P78344	Eukaryotic translation initiation factor 4 gamma 2 OS=Homo sapiens GN=EIF4G2 PE=1 SV=1 - [IF4G2_HUMAN]	102.297	1.28519	1.10442	0.79483
Q14517	Protocadherin Fat 1 OS=Homo sapiens GN=FAT1 PE=1 SV=2 - [FAT1_HUMAN]	505.958	1.29431	1.02817	0.865409
Q8IY81	pre-rRNA processing protein FTSJ3 OS=Homo sapiens GN=FTSJ3 PE=1 SV=2 - [SPB1_HUMAN]	96.4992	0.956782	1.08797	0.860533
P05455	Lupus La protein OS=Homo sapiens GN=SSB PE=1 SV=2 - [LA_HUMAN]	46.8082	1.1981	1.15805	0.95162
Q9Y5M8	Signal recognition particle receptor subunit beta OS=Homo sapiens GN=SRPRB PE=1 SV=3 - [SRPRB_HUMAN]	29.6838	0.977286	1.01983	0.829803
Q02790	Peptidyl-prolyl cis-trans isomerase FKBP4 OS=Homo sapiens GN=FKBP4 PE=1 SV=3 - [FKBP4_HUMAN]	51.7721	1.26555	1.18048	0.844176
Q8IZW8	Tensin-4 OS=Homo sapiens GN=TNS4 PE=1 SV=3 - [TENS4_HUMAN]	76.715	0.920058	1.08734	0.925025
P27348	14-3-3 protein theta OS=Homo sapiens GN=YWHAQ PE=1 SV=1 - [1433T_HUMAN]	27.7468	1.08191	0.813357	0.687945
O00214	Galectin-8 OS=Homo sapiens GN=LGALS8 PE=1 SV=4 - [LEG8_HUMAN]	35.7855	1.21619	1.10971	0.774032
P39019	40S ribosomal protein S19 OS=Homo sapiens GN=RPS19 PE=1 SV=2 - [RS19_HUMAN]	16.0505	1.03658	1.0507	0.921443
Q7L2E3	Putative ATP-dependent RNA helicase DHX30 OS=Homo sapiens GN=DHX30 PE=1 SV=1 - [DHX30_HUMAN]	133.855	0.972039	1.11582	0.943935
Q9Y4W6	AFG3-like protein 2 OS=Homo sapiens GN=AFG3L2 PE=1 SV=2 - [AFG32_HUMAN]	88.5282	1.19143	1.05182	0.776168
P06748	Nucleophosmin OS=Homo sapiens GN=NPM1 PE=1 SV=2 - [NPM_HUMAN]	32.5548	1.22797	1.1444	0.754219
P63208	S-phase kinase-associated protein 1 OS=Homo sapiens GN=SKP1 PE=1 SV=2 - [SKP1_HUMAN]	18.6462	1.31031	1.11471	0.788315
P09661	U2 small nuclear ribonucleoprotein A' OS=Homo sapiens GN=SNRPA1 PE=1 SV=2 - [RU2A_HUMAN]	28.3981	1.21244	1.07139	0.85393
P35998	26S protease regulatory subunit 7 OS=Homo sapiens GN=PSMC2 PE=1 SV=3 - [PRS7_HUMAN]	48.6031	1.21378	1.10265	0.814278
Q9Y3I0	tRNA-splicing ligase RtcB homolog OS=Homo sapiens GN=RTCB PE=1 SV=1 - [RTCB_HUMAN]	55.1749	1.12388	1.0396	0.864965
P08183	Multidrug resistance protein 1 OS=Homo sapiens GN=ABCB1 PE=1 SV=3 - [MDR1_HUMAN]	141.389	1.22924	1.1106	0.864615
P10644	cAMP-dependent protein kinase type I-alpha regulatory subunit OS=Homo sapiens GN=PRKAR1A PE=1 SV=1 - [KAP0_HUMAN]	42.955	1.10153	1.09013	0.861696
Q8N766	ER membrane protein complex subunit 1 OS=Homo sapiens GN=EMC1 PE=1 SV=1 - [EMC1_HUMAN]	111.689	1.12177	1.06937	0.792525
O43678	NADH dehydrogenase [ubiquinone] 1 alpha subcomplex subunit 2 OS=Homo sapiens GN=NDUFA2 PE=1 SV=3 - [NDUA2_HUMAN]	10.9148	1.03401	1.12649	0.897977
P22314	Ubiquitin-like modifier-activating enzyme 1 OS=Homo sapiens GN=UBA1 PE=1 SV=3 - [UBA1_HUMAN]	117.774	1.13066	1.07422	0.871759
Q96CW1	AP-2 complex subunit mu OS=Homo sapiens GN=AP2M1 PE=1 SV=2 - [AP2M1_HUMAN]	49.623	1.16252	1.07911	0.844018
P22695	Cytochrome b-c1 complex subunit 2, mitochondrial OS=Homo sapiens GN=UQCRC2 PE=1 SV=3 - [QCR2_HUMAN]	48.4129	1.06969	1.06106	0.814309
Q8WXF1	Paraspeckle component 1 OS=Homo sapiens GN=PSPC1 PE=1 SV=1 - [PSPC1_HUMAN]	58.7062	1.17483	1.03942	0.832378
P61353	60S ribosomal protein L27 OS=Homo sapiens GN=RPL27 PE=1 SV=2 - [RL27_HUMAN]	15.7877	1.0578	1.03287	0.819067
Q14151	Scaffold attachment factor B2 OS=Homo sapiens GN=SAFB2 PE=1 SV=1 - [SAFB2_HUMAN]	107.408	1.21348	1.06849	0.850598
P84098	60S ribosomal protein L19 OS=Homo sapiens GN=RPL19 PE=1 SV=1 - [RL19_HUMAN]	23.4512	0.986043	1.03319	0.850142
Q14978	Nucleolar and coiled-body phosphoprotein 1 OS=Homo sapiens GN=NOLC1 PE=1 SV=2 - [NOLC1_HUMAN]	73.5596	1.71376	1.09934	0.596942
O95347	Structural maintenance of chromosomes protein 2 OS=Homo sapiens GN=SMC2 PE=1 SV=2 - [SMC2_HUMAN]	135.572	1.13237	1.12225	0.787736
P11413	Glucose-6-phosphate 1-dehydrogenase OS=Homo sapiens GN=G6PD PE=1 SV=4 - [G6PD_HUMAN]	59.219	1.24555	1.07648	0.967879
Q9NSD9	Phenylalanine--tRNA ligase beta subunit OS=Homo sapiens GN=FARSB PE=1 SV=3 - [SYFB_HUMAN]	66.0735	1.12778	1.10926	0.8957
P52948	Nuclear pore complex protein Nup98-Nup96 OS=Homo sapiens GN=NUP98 PE=1 SV=4 - [NUP98_HUMAN]	197.457	1.14441	1.12139	0.840823
Q15833	Syntaxin-binding protein 2 OS=Homo sapiens GN=STXBP2 PE=1 SV=2 - [STXB2_HUMAN]	66.4105	1.32422	1.08369	0.833422
Q9ULT8	E3 ubiquitin-protein ligase HECTD1 OS=Homo sapiens GN=HECTD1 PE=1 SV=3 - [HECD1_HUMAN]	289.203	1.16687	1.02286	0.921562
P53004	Biliverdin reductase A OS=Homo sapiens GN=BLVRA PE=1 SV=2 - [BIEA_HUMAN]	33.4073	0.977864	1.18306	1.01969
P68431	Histone H3.1 OS=Homo sapiens GN=HIST1H3A PE=1 SV=2 - [H31_HUMAN]	15.3945	0.970262	1.16456	1.08091
O60716	Catenin delta-1 OS=Homo sapiens GN=CTNND1 PE=1 SV=1 - [CTND1_HUMAN]	108.103	0.936622	1.07837	0.839407
Q9NW13	RNA-binding protein 28 OS=Homo sapiens GN=RBM28 PE=1 SV=3 - [RBM28_HUMAN]	85.6847	1.14562	1.0948	0.890175
Q9BQ67	Glutamate-rich WD repeat-containing protein 1 OS=Homo sapiens GN=GRWD1 PE=1 SV=1 - [GRWD1_HUMAN]	49.3882	1.00326	1.04596	0.897496
P46776	60S ribosomal protein L27a OS=Homo sapiens GN=RPL27A PE=1 SV=2 - [RL27A_HUMAN]	16.551	1.13978	1.09237	0.858864
Q9H3U1	Protein unc-45 homolog A OS=Homo sapiens GN=UNC45A PE=1 SV=1 - [UN45A_HUMAN]	103.011	1.27771	1.0942	0.844218
O14818	Proteasome subunit alpha type-7 OS=Homo sapiens GN=PSMA7 PE=1 SV=1 - [PSA7_HUMAN]	27.8696	1.19374	1.09326	0.830492
O15305	Phosphomannomutase 2 OS=Homo sapiens GN=PMM2 PE=1 SV=1 - [PMM2_HUMAN]	28.0642	1.04465	1.13241	0.896906
P46060	Ran GTPase-activating protein 1 OS=Homo sapiens GN=RANGAP1 PE=1 SV=1 - [RAGP1_HUMAN]	63.5023	1.16497	1.08653	0.812666
Q07065	Cytoskeleton-associated protein 4 OS=Homo sapiens GN=CKAP4 PE=1 SV=2 - [CKAP4_HUMAN]	65.9827	1.31526	1.0559	0.814568
P31943	Heterogeneous nuclear ribonucleoprotein H OS=Homo sapiens GN=HNRNPH1 PE=1 SV=4 - [HNRH1_HUMAN]	49.1984	1.00943	1.11279	0.879725
P53396	ATP-citrate synthase OS=Homo sapiens GN=ACLY PE=1 SV=3 - [ACLY_HUMAN]	120.762	0.9697	1.07456	0.895237
Q96AG4	Leucine-rich repeat-containing protein 59 OS=Homo sapiens GN=LRRC59 PE=1 SV=1 - [LRC59_HUMAN]	34.9089	1.1077	1.18605	0.873736
O00469	Procollagen-lysine,2-oxoglutarate 5-dioxygenase 2 OS=Homo sapiens GN=PLOD2 PE=1 SV=2 - [PLOD2_HUMAN]	84.6316	1.19595	1.08491	0.93148
P30405	Peptidyl-prolyl cis-trans isomerase F, mitochondrial OS=Homo sapiens GN=PPIF PE=1 SV=1 - [PPIF_HUMAN]	22.0262	0.831238	0.957914	0.906084
P23919	Thymidylate kinase OS=Homo sapiens GN=DTYMK PE=1 SV=4 - [KTHY_HUMAN]	23.8045	1.12981	1.14277	0.942357
P14735	Insulin-degrading enzyme OS=Homo sapiens GN=IDE PE=1 SV=4 - [IDE_HUMAN]	117.893	1.17818	1.07038	0.90138
P61254	60S ribosomal protein L26 OS=Homo sapiens GN=RPL26 PE=1 SV=1 - [RL26_HUMAN]	17.2475	1.05824	1.02064	0.863821
P55884	Eukaryotic translation initiation factor 3 subunit B OS=Homo sapiens GN=EIF3B PE=1 SV=3 - [EIF3B_HUMAN]	92.4238	1.2243	1.10468	0.744283
O00148	ATP-dependent RNA helicase DDX39A OS=Homo sapiens GN=DDX39A PE=1 SV=2 - [DX39A_HUMAN]	49.098	0.909922	0.836646	0.875013
P42166	Lamina-associated polypeptide 2, isoform alpha OS=Homo sapiens GN=TMPO PE=1 SV=2 - [LAP2A_HUMAN]	75.4456	1.17307	1.10679	0.768844
P35268	60S ribosomal protein L22 OS=Homo sapiens GN=RPL22 PE=1 SV=2 - [RL22_HUMAN]	14.7778	1.09465	1.01483	0.84378
P23921	Ribonucleoside-diphosphate reductase large subunit OS=Homo sapiens GN=RRM1 PE=1 SV=1 - [RIR1_HUMAN]	90.0125	1.17989	1.11839	0.881183
O43837	Isocitrate dehydrogenase [NAD] subunit beta, mitochondrial OS=Homo sapiens GN=IDH3B PE=1 SV=2 - [IDH3B_HUMAN]	42.1566	1.12145	1.04887	0.843332
Q9UBB4	Ataxin-10 OS=Homo sapiens GN=ATXN10 PE=1 SV=1 - [ATX10_HUMAN]	53.4548	1.29857	1.10082	0.916284
P05161	Ubiquitin-like protein ISG15 OS=Homo sapiens GN=ISG15 PE=1 SV=5 - [ISG15_HUMAN]	17.8763	1.15928	0.989552	0.562966
Q16658	Fascin OS=Homo sapiens GN=FSCN1 PE=1 SV=3 - [FSCN1_HUMAN]	54.4961	1.05931	1.12312	0.870412
Q9H583	HEAT repeat-containing protein 1 OS=Homo sapiens GN=HEATR1 PE=1 SV=3 - [HEAT1_HUMAN]	242.215	0.994855	1.14139	0.865673
P21266	Glutathione S-transferase Mu 3 OS=Homo sapiens GN=GSTM3 PE=1 SV=3 - [GSTM3_HUMAN]	26.5421	1.32295	1.18215	0.865369
Q9Y2T3	Guanine deaminase OS=Homo sapiens GN=GDA PE=1 SV=1 - [GUAD_HUMAN]	50.9706	0.960707	1.09386	1.03748
Q9UQB8	Brain-specific angiogenesis inhibitor 1-associated protein 2 OS=Homo sapiens GN=BAIAP2 PE=1 SV=1 - [BAIP2_HUMAN]	60.8296	1.19236	0.957014	0.776064
Q14195	Dihydropyrimidinase-related protein 3 OS=Homo sapiens GN=DPYSL3 PE=1 SV=1 - [DPYL3_HUMAN]	61.9241	1.24721	1.04204	0.844615
O95202	LETM1 and EF-hand domain-containing protein 1, mitochondrial OS=Homo sapiens GN=LETM1 PE=1 SV=1 - [LETM1_HUMAN]	83.302	1.134	1.09689	0.866001
Q8TDD1	ATP-dependent RNA helicase DDX54 OS=Homo sapiens GN=DDX54 PE=1 SV=2 - [DDX54_HUMAN]	98.5342	1.26278	1.14582	0.858744
O14617	AP-3 complex subunit delta-1 OS=Homo sapiens GN=AP3D1 PE=1 SV=1 - [AP3D1_HUMAN]	130.076	1.16265	1.099	0.835708
P52888	Thimet oligopeptidase OS=Homo sapiens GN=THOP1 PE=1 SV=2 - [THOP1_HUMAN]	78.7895	1.23961	1.07673	0.77382
P62316	Small nuclear ribonucleoprotein Sm D2 OS=Homo sapiens GN=SNRPD2 PE=1 SV=1 - [SMD2_HUMAN]	13.5182	1.22652	1.09341	0.829052
P62269	40S ribosomal protein S18 OS=Homo sapiens GN=RPS18 PE=1 SV=3 - [RS18_HUMAN]	17.7079	1.33862	1.11702	0.769217
P37268	Squalene synthase OS=Homo sapiens GN=FDFT1 PE=1 SV=1 - [FDFT_HUMAN]	48.0842	1.03993	0.904993	0.848471
Q96TA1	Niban-like protein 1 OS=Homo sapiens GN=FAM129B PE=1 SV=3 - [NIBL1_HUMAN]	84.0847	1.05982	1.06991	0.864671
P49591	Serine--tRNA ligase, cytoplasmic OS=Homo sapiens GN=SARS PE=1 SV=3 - [SYSC_HUMAN]	58.7401	1.32476	1.09569	0.756596
P08195	4F2 cell-surface antigen heavy chain OS=Homo sapiens GN=SLC3A2 PE=1 SV=3 - [4F2_HUMAN]	67.9517	1.12513	1.43681	0.809674
Q99729	Heterogeneous nuclear ribonucleoprotein A/B OS=Homo sapiens GN=HNRNPAB PE=1 SV=2 - [ROAA_HUMAN]	36.2024	1.35072	1.14803	0.690455
P27816	Microtubule-associated protein 4 OS=Homo sapiens GN=MAP4 PE=1 SV=3 - [MAP4_HUMAN]	120.93	1.2164	1.12027	0.83679
Q93008	Probable ubiquitin carboxyl-terminal hydrolase FAF-X OS=Homo sapiens GN=USP9X PE=1 SV=3 - [USP9X_HUMAN]	292.094	1.41344	1.16893	0.78218
O95218	Zinc finger Ran-binding domain-containing protein 2 OS=Homo sapiens GN=ZRANB2 PE=1 SV=2 - [ZRAB2_HUMAN]	37.382	1.11294	1.08457	0.8772
Q9Y6Y8	SEC23-interacting protein OS=Homo sapiens GN=SEC23IP PE=1 SV=1 - [S23IP_HUMAN]	111.007	1.07035	1.05673	0.959572
Q9NQW7	Xaa-Pro aminopeptidase 1 OS=Homo sapiens GN=XPNPEP1 PE=1 SV=3 - [XPP1_HUMAN]	69.8732	1.20689	1.10311	0.910272
Q16740	ATP-dependent Clp protease proteolytic subunit, mitochondrial OS=Homo sapiens GN=CLPP PE=1 SV=1 - [CLPP_HUMAN]	30.1606	1.02356	0.99977	0.945888
P20042	Eukaryotic translation initiation factor 2 subunit 2 OS=Homo sapiens GN=EIF2S2 PE=1 SV=2 - [IF2B_HUMAN]	38.3644	1.28449	1.23902	0.828656
Q8NI27	THO complex subunit 2 OS=Homo sapiens GN=THOC2 PE=1 SV=2 - [THOC2_HUMAN]	182.659	1.13102	1.12881	0.848409
Q9Y5B9	FACT complex subunit SPT16 OS=Homo sapiens GN=SUPT16H PE=1 SV=1 - [SP16H_HUMAN]	119.838	1.1395	1.22418	0.780468
P51665	26S proteasome non-ATPase regulatory subunit 7 OS=Homo sapiens GN=PSMD7 PE=1 SV=2 - [PSMD7_HUMAN]	37.0025	1.37565	1.07972	0.847342
Q86SF2	N-acetylgalactosaminyltransferase 7 OS=Homo sapiens GN=GALNT7 PE=1 SV=1 - [GALT7_HUMAN]	75.341	1.38916	1.29377	0.826077
P59998	Actin-related protein 2/3 complex subunit 4 OS=Homo sapiens GN=ARPC4 PE=1 SV=3 - [ARPC4_HUMAN]	19.6543	0.851402	1.00804	0.948006
P25786	Proteasome subunit alpha type-1 OS=Homo sapiens GN=PSMA1 PE=1 SV=1 - [PSA1_HUMAN]	29.5369	1.17667	1.09051	0.816587
P49189	4-trimethylaminobutyraldehyde dehydrogenase OS=Homo sapiens GN=ALDH9A1 PE=1 SV=3 - [AL9A1_HUMAN]	53.767	1.19696	1.04905	0.875517
Q9UBT2	SUMO-activating enzyme subunit 2 OS=Homo sapiens GN=UBA2 PE=1 SV=2 - [SAE2_HUMAN]	71.1792	1.11985	1.0442	0.875506
P20674	Cytochrome c oxidase subunit 5A, mitochondrial OS=Homo sapiens GN=COX5A PE=1 SV=2 - [COX5A_HUMAN]	16.7517	1.46864	0.930043	0.649021
O15213	WD repeat-containing protein 46 OS=Homo sapiens GN=WDR46 PE=1 SV=3 - [WDR46_HUMAN]	68.0288	1.1214	1.09755	0.908019
P11172	Uridine 5'-monophosphate synthase OS=Homo sapiens GN=UMPS PE=1 SV=1 - [UMPS_HUMAN]	52.1886	1.08119	1.1064	0.848988
P16435	NADPH--cytochrome P450 reductase OS=Homo sapiens GN=POR PE=1 SV=2 - [NCPR_HUMAN]	76.6413	1.2634	1.08253	0.845636
P31146	Coronin-1A OS=Homo sapiens GN=CORO1A PE=1 SV=4 - [COR1A_HUMAN]	50.9938	1.2901	1.13319	0.838819
O75367	Core histone macro-H2A.1 OS=Homo sapiens GN=H2AFY PE=1 SV=4 - [H2AY_HUMAN]	39.5925	1.22718	1.20386	0.83455
P61088	Ubiquitin-conjugating enzyme E2 N OS=Homo sapiens GN=UBE2N PE=1 SV=1 - [UBE2N_HUMAN]	17.127	1.06456	1.02489	0.847791
P22061	Protein-L-isoaspartate(D-aspartate) O-methyltransferase OS=Homo sapiens GN=PCMT1 PE=1 SV=4 - [PIMT_HUMAN]	24.6206	1.15348	1.06822	0.848736
P50570	Dynamin-2 OS=Homo sapiens GN=DNM2 PE=1 SV=2 - [DYN2_HUMAN]	98.0032	1.21565	1.15113	0.918829
P31689	DnaJ homolog subfamily A member 1 OS=Homo sapiens GN=DNAJA1 PE=1 SV=2 - [DNJA1_HUMAN]	44.8395	1.05937	1.11525	0.789534
P62333	26S protease regulatory subunit 10B OS=Homo sapiens GN=PSMC6 PE=1 SV=1 - [PRS10_HUMAN]	44.1451	1.19306	1.10803	0.788902
P10515	Dihydrolipoyllysine-residue acetyltransferase component of pyruvate dehydrogenase complex, mitochondrial OS=Homo sapiens GN=DLAT PE=1 SV=3 - [ODP2_HUMAN]	68.9531	1.12247	1.0517	0.904594
P84243	Histone H3.3 OS=Homo sapiens GN=H3F3A PE=1 SV=2 - [H33_HUMAN]	15.3185	1.65764	1.1322	0.71339
Q16401	26S proteasome non-ATPase regulatory subunit 5 OS=Homo sapiens GN=PSMD5 PE=1 SV=3 - [PSMD5_HUMAN]	56.1604	1.05923	1.06284	0.959715
A5YKK6	CCR4-NOT transcription complex subunit 1 OS=Homo sapiens GN=CNOT1 PE=1 SV=2 - [CNOT1_HUMAN]	266.768	1.09832	1.17212	0.8867
Q9Y3T9	Nucleolar complex protein 2 homolog OS=Homo sapiens GN=NOC2L PE=1 SV=4 - [NOC2L_HUMAN]	84.8662	1.31909	1.18298	0.862014
P51648	Fatty aldehyde dehydrogenase OS=Homo sapiens GN=ALDH3A2 PE=1 SV=1 - [AL3A2_HUMAN]	54.8129	1.05549	1.0671	0.917674
P30153	Serine/threonine-protein phosphatase 2A 65 kDa regulatory subunit A alpha isoform OS=Homo sapiens GN=PPP2R1A PE=1 SV=4 - [2AAA_HUMAN]	65.2669	1.29133	1.1394	0.839128
Q9UMS4	Pre-mRNA-processing factor 19 OS=Homo sapiens GN=PRPF19 PE=1 SV=1 - [PRP19_HUMAN]	55.1463	1.33849	1.12691	0.697306
P68366	Tubulin alpha-4A chain OS=Homo sapiens GN=TUBA4A PE=1 SV=1 - [TBA4A_HUMAN]	49.8924	0.993022	1.10165	0.898261
P07954	Fumarate hydratase, mitochondrial OS=Homo sapiens GN=FH PE=1 SV=3 - [FUMH_HUMAN]	54.6022	1.12504	1.1107	0.861508
P02794	Ferritin heavy chain OS=Homo sapiens GN=FTH1 PE=1 SV=2 - [FRIH_HUMAN]	21.2123	1.41289	1.07518	0.544418
P61077	Ubiquitin-conjugating enzyme E2 D3 OS=Homo sapiens GN=UBE2D3 PE=1 SV=1 - [UB2D3_HUMAN]	16.6764	1.0507	1.10554	0.906519
Q9UHV9	Prefoldin subunit 2 OS=Homo sapiens GN=PFDN2 PE=1 SV=1 - [PFD2_HUMAN]	16.6376	1.18484	1.16702	0.874648
O60749	Sorting nexin-2 OS=Homo sapiens GN=SNX2 PE=1 SV=2 - [SNX2_HUMAN]	58.4347	1.14544	1.11116	0.907147
P23588	Eukaryotic translation initiation factor 4B OS=Homo sapiens GN=EIF4B PE=1 SV=2 - [IF4B_HUMAN]	69.1103	1.22035	1.11826	0.803606
Q8IWX8	Calcium homeostasis endoplasmic reticulum protein OS=Homo sapiens GN=CHERP PE=1 SV=3 - [CHERP_HUMAN]	103.637	1.08954	1.03942	0.766292
Q6YN16	Hydroxysteroid dehydrogenase-like protein 2 OS=Homo sapiens GN=HSDL2 PE=1 SV=1 - [HSDL2_HUMAN]	45.3655	1.36015	1.14503	0.715276
Q13510	Acid ceramidase OS=Homo sapiens GN=ASAH1 PE=1 SV=5 - [ASAH1_HUMAN]	44.6308	1.43558	1.18749	0.881462
Q16630	Cleavage and polyadenylation specificity factor subunit 6 OS=Homo sapiens GN=CPSF6 PE=1 SV=2 - [CPSF6_HUMAN]	59.1734	1.17898	1.12318	0.906322
Q9NYF8	Bcl-2-associated transcription factor 1 OS=Homo sapiens GN=BCLAF1 PE=1 SV=2 - [BCLF1_HUMAN]	106.059	1.09727	1.09725	0.89808
Q8TEX9	Importin-4 OS=Homo sapiens GN=IPO4 PE=1 SV=2 - [IPO4_HUMAN]	118.64	1.16161	1.09166	0.877967
Q93009	Ubiquitin carboxyl-terminal hydrolase 7 OS=Homo sapiens GN=USP7 PE=1 SV=2 - [UBP7_HUMAN]	128.22	1.36003	1.19757	0.878645
P32322	Pyrroline-5-carboxylate reductase 1, mitochondrial OS=Homo sapiens GN=PYCR1 PE=1 SV=2 - [P5CR1_HUMAN]	33.3396	1.07803	1.06134	0.846387
Q04446	1,4-alpha-glucan-branching enzyme OS=Homo sapiens GN=GBE1 PE=1 SV=3 - [GLGB_HUMAN]	80.4226	1.10288	1.05796	0.826109
P78417	Glutathione S-transferase omega-1 OS=Homo sapiens GN=GSTO1 PE=1 SV=2 - [GSTO1_HUMAN]	27.548	1.20448	1.10461	0.894946
P28072	Proteasome subunit beta type-6 OS=Homo sapiens GN=PSMB6 PE=1 SV=4 - [PSB6_HUMAN]	25.3414	1.18933	1.17858	0.852533
P42285	Superkiller viralicidic activity 2-like 2 OS=Homo sapiens GN=SKIV2L2 PE=1 SV=3 - [SK2L2_HUMAN]	117.729	1.22818	1.12044	0.814268
P30048	Thioredoxin-dependent peroxide reductase, mitochondrial OS=Homo sapiens GN=PRDX3 PE=1 SV=3 - [PRDX3_HUMAN]	27.6752	1.04679	1.06081	0.889487
P57105	Synaptojanin-2-binding protein OS=Homo sapiens GN=SYNJ2BP PE=1 SV=2 - [SYJ2B_HUMAN]	15.9182	1.30656	1.02916	0.689267
Q8IYI6	Exocyst complex component 8 OS=Homo sapiens GN=EXOC8 PE=1 SV=2 - [EXOC8_HUMAN]	81.7474	1.20917	1.09884	0.869029
Q86U42	Polyadenylate-binding protein 2 OS=Homo sapiens GN=PABPN1 PE=1 SV=3 - [PABP2_HUMAN]	32.729	1.10111	1.08201	0.877611
Q15393	Splicing factor 3B subunit 3 OS=Homo sapiens GN=SF3B3 PE=1 SV=4 - [SF3B3_HUMAN]	135.492	1.15422	1.08962	0.848545
P21796	Voltage-dependent anion-selective channel protein 1 OS=Homo sapiens GN=VDAC1 PE=1 SV=2 - [VDAC1_HUMAN]	30.7536	0.84675	1.0952	0.837019
A3KMH1	von Willebrand factor A domain-containing protein 8 OS=Homo sapiens GN=VWA8 PE=1 SV=2 - [VWA8_HUMAN]	214.689	1.16104	1.08184	0.812191
Q00765	Receptor expression-enhancing protein 5 OS=Homo sapiens GN=REEP5 PE=1 SV=3 - [REEP5_HUMAN]	21.479	1.3147	1.15817	0.810783
O60701	UDP-glucose 6-dehydrogenase OS=Homo sapiens GN=UGDH PE=1 SV=1 - [UGDH_HUMAN]	54.9893	1.07722	1.1065	0.87011
O95831	Apoptosis-inducing factor 1, mitochondrial OS=Homo sapiens GN=AIFM1 PE=1 SV=1 - [AIFM1_HUMAN]	66.8589	1.1645	1.02566	0.897081
P61604	10 kDa heat shock protein, mitochondrial OS=Homo sapiens GN=HSPE1 PE=1 SV=2 - [CH10_HUMAN]	10.9249	1.10998	1.05534	0.896507
Q06203	Amidophosphoribosyltransferase OS=Homo sapiens GN=PPAT PE=1 SV=1 - [PUR1_HUMAN]	57.3624	1.21985	1.153	1.00387
O00264	Membrane-associated progesterone receptor component 1 OS=Homo sapiens GN=PGRMC1 PE=1 SV=3 - [PGRC1_HUMAN]	21.6578	1.44909	1.22305	0.835262
Q9P2E9	Ribosome-binding protein 1 OS=Homo sapiens GN=RRBP1 PE=1 SV=4 - [RRBP1_HUMAN]	152.381	1.41359	1.07575	0.748512
O95602	DNA-directed RNA polymerase I subunit RPA1 OS=Homo sapiens GN=POLR1A PE=1 SV=2 - [RPA1_HUMAN]	194.687	1.01618	1.06624	0.870223
Q92896	Golgi apparatus protein 1 OS=Homo sapiens GN=GLG1 PE=1 SV=2 - [GSLG1_HUMAN]	134.464	1.27961	1.04487	0.848038
Q13228	Selenium-binding protein 1 OS=Homo sapiens GN=SELENBP1 PE=1 SV=2 - [SBP1_HUMAN]	52.3576	1.2122	1.15307	1.00674
P48059	LIM and senescent cell antigen-like-containing domain protein 1 OS=Homo sapiens GN=LIMS1 PE=1 SV=4 - [LIMS1_HUMAN]	37.2258	1.24755	1.09093	0.869549
Q16531	DNA damage-binding protein 1 OS=Homo sapiens GN=DDB1 PE=1 SV=1 - [DDB1_HUMAN]	126.887	1.62498	1.26419	0.800659
P33991	DNA replication licensing factor MCM4 OS=Homo sapiens GN=MCM4 PE=1 SV=5 - [MCM4_HUMAN]	96.4976	1.25134	1.19077	0.800107
Q13148	TAR DNA-binding protein 43 OS=Homo sapiens GN=TARDBP PE=1 SV=1 - [TADBP_HUMAN]	44.7113	1.25197	1.1417	0.78479
Q92922	SWI/SNF complex subunit SMARCC1 OS=Homo sapiens GN=SMARCC1 PE=1 SV=3 - [SMRC1_HUMAN]	122.79	1.19373	1.06341	0.831088
O00299	Chloride intracellular channel protein 1 OS=Homo sapiens GN=CLIC1 PE=1 SV=4 - [CLIC1_HUMAN]	26.9057	1.26521	1.18024	0.852357
P23246	Splicing factor, proline- and glutamine-rich OS=Homo sapiens GN=SFPQ PE=1 SV=2 - [SFPQ_HUMAN]	76.1016	1.07846	1.03841	0.812495
Q08752	Peptidyl-prolyl cis-trans isomerase D OS=Homo sapiens GN=PPID PE=1 SV=3 - [PPID_HUMAN]	40.7379	1.21688	1.18427	0.944722
Q96HS1	Serine/threonine-protein phosphatase PGAM5, mitochondrial OS=Homo sapiens GN=PGAM5 PE=1 SV=2 - [PGAM5_HUMAN]	31.9846	1.18196	1.06014	0.862793
P08243	Asparagine synthetase [glutamine-hydrolyzing] OS=Homo sapiens GN=ASNS PE=1 SV=4 - [ASNS_HUMAN]	64.3286	0.893075	0.958236	0.780955
Q13177	Serine/threonine-protein kinase PAK 2 OS=Homo sapiens GN=PAK2 PE=1 SV=3 - [PAK2_HUMAN]	58.0059	1.51215	1.38162	0.738895
P23528	Cofilin-1 OS=Homo sapiens GN=CFL1 PE=1 SV=3 - [COF1_HUMAN]	18.4907	1.14117	1.06668	0.821214
O75569	Interferon-inducible double-stranded RNA-dependent protein kinase activator A OS=Homo sapiens GN=PRKRA PE=1 SV=1 - [PRKRA_HUMAN]	34.3825	1.12684	0.975789	0.876571
Q86VP1	Tax1-binding protein 1 OS=Homo sapiens GN=TAX1BP1 PE=1 SV=2 - [TAXB1_HUMAN]	90.8199	1.30677	0.98419	0.620775
Q9Y2A7	Nck-associated protein 1 OS=Homo sapiens GN=NCKAP1 PE=1 SV=1 - [NCKP1_HUMAN]	128.707	1.28628	1.1494	0.812905
P48047	ATP synthase subunit O, mitochondrial OS=Homo sapiens GN=ATP5O PE=1 SV=1 - [ATPO_HUMAN]	23.2627	1.05192	1.03476	0.891419
Q9P2R7	Succinyl-CoA ligase [ADP-forming] subunit beta, mitochondrial OS=Homo sapiens GN=SUCLA2 PE=1 SV=3 - [SUCB1_HUMAN]	50.2852	1.004	1.0769	0.914189
P40938	Replication factor C subunit 3 OS=Homo sapiens GN=RFC3 PE=1 SV=2 - [RFC3_HUMAN]	40.5299	1.18819	1.08429	0.822005
Q96KP4	Cytosolic non-specific dipeptidase OS=Homo sapiens GN=CNDP2 PE=1 SV=2 - [CNDP2_HUMAN]	52.8449	1.14875	1.00105	0.840734
P26440	Isovaleryl-CoA dehydrogenase, mitochondrial OS=Homo sapiens GN=IVD PE=1 SV=1 - [IVD_HUMAN]	46.2896	1.16362	1.04649	0.874005
Q13601	KRR1 small subunit processome component homolog OS=Homo sapiens GN=KRR1 PE=1 SV=4 - [KRR1_HUMAN]	43.6377	1.11786	1.11009	0.837286
P43487	Ran-specific GTPase-activating protein OS=Homo sapiens GN=RANBP1 PE=1 SV=1 - [RANG_HUMAN]	23.2956	1.42957	1.25664	0.643341
Q15046	Lysine--tRNA ligase OS=Homo sapiens GN=KARS PE=1 SV=3 - [SYK_HUMAN]	68.0046	1.0777	1.09842	0.808408
O75347	Tubulin-specific chaperone A OS=Homo sapiens GN=TBCA PE=1 SV=3 - [TBCA_HUMAN]	12.8467	1.14465	0.992698	0.87605
O76094	Signal recognition particle subunit SRP72 OS=Homo sapiens GN=SRP72 PE=1 SV=3 - [SRP72_HUMAN]	74.56	1.16947	1.1631	0.882114
Q07666	KH domain-containing, RNA-binding, signal transduction-associated protein 1 OS=Homo sapiens GN=KHDRBS1 PE=1 SV=1 - [KHDR1_HUMAN]	48.1972	1.12972	0.991755	0.788724
P08865	40S ribosomal protein SA OS=Homo sapiens GN=RPSA PE=1 SV=4 - [RSSA_HUMAN]	32.8334	1.19408	1.05236	0.699681
P28838	Cytosol aminopeptidase OS=Homo sapiens GN=LAP3 PE=1 SV=3 - [AMPL_HUMAN]	56.1308	1.21157	1.04677	0.737742
Q15643	Thyroid receptor-interacting protein 11 OS=Homo sapiens GN=TRIP11 PE=1 SV=3 - [TRIPB_HUMAN]	227.447	1.31717	1.154	0.804556
Q9BZE4	Nucleolar GTP-binding protein 1 OS=Homo sapiens GN=GTPBP4 PE=1 SV=3 - [NOG1_HUMAN]	73.9178	1.11059	1.09468	0.771364
Q9H6S0	Probable ATP-dependent RNA helicase YTHDC2 OS=Homo sapiens GN=YTHDC2 PE=1 SV=2 - [YTDC2_HUMAN]	160.147	1.07861	1.10542	0.949823
Q9NY33	Dipeptidyl peptidase 3 OS=Homo sapiens GN=DPP3 PE=1 SV=2 - [DPP3_HUMAN]	82.5378	1.09483	1.05989	0.891802
O60506	Heterogeneous nuclear ribonucleoprotein Q OS=Homo sapiens GN=SYNCRIP PE=1 SV=2 - [HNRPQ_HUMAN]	69.5596	1.19709	1.11019	0.814105
Q9NTJ3	Structural maintenance of chromosomes protein 4 OS=Homo sapiens GN=SMC4 PE=1 SV=2 - [SMC4_HUMAN]	147.091	1.05687	1.10659	0.817273
O75683	Surfeit locus protein 6 OS=Homo sapiens GN=SURF6 PE=1 SV=3 - [SURF6_HUMAN]	41.4256	1.24704	1.12643	0.851129
O75533	Splicing factor 3B subunit 1 OS=Homo sapiens GN=SF3B1 PE=1 SV=3 - [SF3B1_HUMAN]	145.738	1.19953	1.19514	0.876653
Q8IWJ2	GRIP and coiled-coil domain-containing protein 2 OS=Homo sapiens GN=GCC2 PE=1 SV=4 - [GCC2_HUMAN]	195.789	1.1525	1.0457	0.987448
Q8TEM1	Nuclear pore membrane glycoprotein 210 OS=Homo sapiens GN=NUP210 PE=1 SV=3 - [PO210_HUMAN]	204.983	1.23549	1.14292	0.928635
Q03701	CCAAT/enhancer-binding protein zeta OS=Homo sapiens GN=CEBPZ PE=1 SV=3 - [CEBPZ_HUMAN]	120.898	1.03679	1.11706	0.877474
O95573	Long-chain-fatty-acid--CoA ligase 3 OS=Homo sapiens GN=ACSL3 PE=1 SV=3 - [ACSL3_HUMAN]	80.3683	1.18781	1.25599	0.863784
P26358	DNA (cytosine-5)-methyltransferase 1 OS=Homo sapiens GN=DNMT1 PE=1 SV=2 - [DNMT1_HUMAN]	183.05	1.03696	1.02417	0.808577
Q96JB5	CDK5 regulatory subunit-associated protein 3 OS=Homo sapiens GN=CDK5RAP3 PE=1 SV=2 - [CK5P3_HUMAN]	56.885	1.24241	1.10432	0.80801
O60264	SWI/SNF-related matrix-associated actin-dependent regulator of chromatin subfamily A member 5 OS=Homo sapiens GN=SMARCA5 PE=1 SV=1 - [SMCA5_HUMAN]	121.828	1.38088	1.18272	0.742417
P14923	Junction plakoglobin OS=Homo sapiens GN=JUP PE=1 SV=3 - [PLAK_HUMAN]	81.6927	1.09661	1.07555	0.877621
Q9HAV4	Exportin-5 OS=Homo sapiens GN=XPO5 PE=1 SV=1 - [XPO5_HUMAN]	136.222	1.12291	1.20468	0.89616
P16144	Integrin beta-4 OS=Homo sapiens GN=ITGB4 PE=1 SV=5 - [ITB4_HUMAN]	202.039	1.30054	1.10129	0.813051
P51153	Ras-related protein Rab-13 OS=Homo sapiens GN=RAB13 PE=1 SV=1 - [RAB13_HUMAN]	22.7597	1.38526	1.11501	0.820482
P53618	Coatomer subunit beta OS=Homo sapiens GN=COPB1 PE=1 SV=3 - [COPB_HUMAN]	107.074	1.20878	1.04969	0.826888
Q9BUP3	Oxidoreductase HTATIP2 OS=Homo sapiens GN=HTATIP2 PE=1 SV=2 - [HTAI2_HUMAN]	27.032	1.25067	1.0788	0.782661
Q8N1F7	Nuclear pore complex protein Nup93 OS=Homo sapiens GN=NUP93 PE=1 SV=2 - [NUP93_HUMAN]	93.4296	1.12873	1.04181	0.822618
O60664	Perilipin-3 OS=Homo sapiens GN=PLIN3 PE=1 SV=3 - [PLIN3_HUMAN]	47.0459	1.13548	1.03501	0.814781
P82675	28S ribosomal protein S5, mitochondrial OS=Homo sapiens GN=MRPS5 PE=1 SV=2 - [RT05_HUMAN]	47.9761	1.13547	1.11346	0.881943
P02786	Transferrin receptor protein 1 OS=Homo sapiens GN=TFRC PE=1 SV=2 - [TFR1_HUMAN]	84.8179	0.980513	1.17294	0.871987
P61981	14-3-3 protein gamma OS=Homo sapiens GN=YWHAG PE=1 SV=2 - [1433G_HUMAN]	28.2849	1.20545	1.01011	0.866275
P46782	40S ribosomal protein S5 OS=Homo sapiens GN=RPS5 PE=1 SV=4 - [RS5_HUMAN]	22.8621	0.933817	1.16343	0.863982
P55809	Succinyl-CoA:3-ketoacid coenzyme A transferase 1, mitochondrial OS=Homo sapiens GN=OXCT1 PE=1 SV=1 - [SCOT1_HUMAN]	56.1219	1.26065	1.08428	0.844794
P22234	Multifunctional protein ADE2 OS=Homo sapiens GN=PAICS PE=1 SV=3 - [PUR6_HUMAN]	47.0491	0.992603	1.2222	0.968706
P22307	Non-specific lipid-transfer protein OS=Homo sapiens GN=SCP2 PE=1 SV=2 - [NLTP_HUMAN]	58.9556	1.27572	1.10578	0.83185
P23258	Tubulin gamma-1 chain OS=Homo sapiens GN=TUBG1 PE=1 SV=2 - [TBG1_HUMAN]	51.1378	1.04398	1.00179	0.870827
P09669	Cytochrome c oxidase subunit 6C OS=Homo sapiens GN=COX6C PE=1 SV=2 - [COX6C_HUMAN]	8.77569	1.05479	1.02837	0.872827
Q8WVY7	Ubiquitin-like domain-containing CTD phosphatase 1 OS=Homo sapiens GN=UBLCP1 PE=1 SV=2 - [UBCP1_HUMAN]	36.7812	1.46454	1.20911	0.731938
Q92522	Histone H1x OS=Homo sapiens GN=H1FX PE=1 SV=1 - [H1X_HUMAN]	22.4735	1.08265	1.01389	0.822216
Q13045	Protein flightless-1 homolog OS=Homo sapiens GN=FLII PE=1 SV=2 - [FLII_HUMAN]	144.66	1.28928	1.17724	0.849131
P26196	Probable ATP-dependent RNA helicase DDX6 OS=Homo sapiens GN=DDX6 PE=1 SV=2 - [DDX6_HUMAN]	54.3823	1.06906	1.09621	0.850357
O94826	Mitochondrial import receptor subunit TOM70 OS=Homo sapiens GN=TOMM70A PE=1 SV=1 - [TOM70_HUMAN]	67.412	1.22741	1.08576	0.846766
Q8NFW8	N-acylneuraminate cytidylyltransferase OS=Homo sapiens GN=CMAS PE=1 SV=2 - [NEUA_HUMAN]	48.3487	1.26047	1.16751	0.936856
P57740	Nuclear pore complex protein Nup107 OS=Homo sapiens GN=NUP107 PE=1 SV=1 - [NU107_HUMAN]	106.307	1.09283	1.11532	0.854708
Q6FI81	Anamorsin OS=Homo sapiens GN=CIAPIN1 PE=1 SV=2 - [CPIN1_HUMAN]	33.5611	1.17235	1.16376	0.866988
Q96I24	Far upstream element-binding protein 3 OS=Homo sapiens GN=FUBP3 PE=1 SV=2 - [FUBP3_HUMAN]	61.6022	1.30712	1.01516	0.861036
P09622	Dihydrolipoyl dehydrogenase, mitochondrial OS=Homo sapiens GN=DLD PE=1 SV=2 - [DLDH_HUMAN]	54.143	1.16202	1.08026	0.897963
Q13620	Cullin-4B OS=Homo sapiens GN=CUL4B PE=1 SV=4 - [CUL4B_HUMAN]	103.916	1.35666	1.24432	0.855745
Q9HD20	Manganese-transporting ATPase 13A1 OS=Homo sapiens GN=ATP13A1 PE=1 SV=2 - [AT131_HUMAN]	132.87	1.00933	1.0814	0.822623
P24534	Elongation factor 1-beta OS=Homo sapiens GN=EEF1B2 PE=1 SV=3 - [EF1B_HUMAN]	24.7483	1.02075	1.13865	0.866601
Q01581	Hydroxymethylglutaryl-CoA synthase, cytoplasmic OS=Homo sapiens GN=HMGCS1 PE=1 SV=2 - [HMCS1_HUMAN]	57.2574	1.28685	1.07009	0.698629
Q9BR76	Coronin-1B OS=Homo sapiens GN=CORO1B PE=1 SV=1 - [COR1B_HUMAN]	54.2003	1.15669	1.02896	0.921558
P57735	Ras-related protein Rab-25 OS=Homo sapiens GN=RAB25 PE=1 SV=2 - [RAB25_HUMAN]	23.481	0.987654	1.08078	0.847798
P39687	Acidic leucine-rich nuclear phosphoprotein 32 family member A OS=Homo sapiens GN=ANP32A PE=1 SV=1 - [AN32A_HUMAN]	28.5683	1.32454	1.20669	0.852562
P00533	Epidermal growth factor receptor OS=Homo sapiens GN=EGFR PE=1 SV=2 - [EGFR_HUMAN]	134.19	1.2822	1.07524	0.805376
O14744	Protein arginine N-methyltransferase 5 OS=Homo sapiens GN=PRMT5 PE=1 SV=4 - [ANM5_HUMAN]	72.6376	1.18503	1.13257	0.912822
Q13724	Mannosyl-oligosaccharide glucosidase OS=Homo sapiens GN=MOGS PE=1 SV=5 - [MOGS_HUMAN]	91.8606	1.14504	1.12345	0.916959
Q8WXI9	Transcriptional repressor p66-beta OS=Homo sapiens GN=GATAD2B PE=1 SV=1 - [P66B_HUMAN]	65.22	1.08542	1.12277	0.95905
P62241	40S ribosomal protein S8 OS=Homo sapiens GN=RPS8 PE=1 SV=2 - [RS8_HUMAN]	24.1902	1.366	1.07949	0.670601
P28288	ATP-binding cassette sub-family D member 3 OS=Homo sapiens GN=ABCD3 PE=1 SV=1 - [ABCD3_HUMAN]	75.4276	0.871622	1.04231	0.928224
P30043	Flavin reductase (NADPH) OS=Homo sapiens GN=BLVRB PE=1 SV=3 - [BLVRB_HUMAN]	22.1054	1.23827	1.08959	0.825418
Q5SSJ5	Heterochromatin protein 1-binding protein 3 OS=Homo sapiens GN=HP1BP3 PE=1 SV=1 - [HP1B3_HUMAN]	61.1693	1.03029	1.07972	0.925146
P36542	ATP synthase subunit gamma, mitochondrial OS=Homo sapiens GN=ATP5C1 PE=1 SV=1 - [ATPG_HUMAN]	32.9753	1.25616	1.0435	0.880729
P60981	Destrin OS=Homo sapiens GN=DSTN PE=1 SV=3 - [DEST_HUMAN]	18.4935	1.71765	1.52415	0.821103
Q15397	Pumilio domain-containing protein KIAA0020 OS=Homo sapiens GN=KIAA0020 PE=1 SV=3 - [K0020_HUMAN]	73.5383	1.10026	1.07788	0.891658
Q15181	Inorganic pyrophosphatase OS=Homo sapiens GN=PPA1 PE=1 SV=2 - [IPYR_HUMAN]	32.6392	1.27826	1.30214	1.05657
Q9H3K6	BolA-like protein 2 OS=Homo sapiens GN=BOLA2 PE=1 SV=1 - [BOLA2_HUMAN]	10.1102	1.05702	1.00237	0.922685
Q9UN37	Vacuolar protein sorting-associated protein 4A OS=Homo sapiens GN=VPS4A PE=1 SV=1 - [VPS4A_HUMAN]	48.867	1.27055	1.16386	0.837208
Q53H96	Pyrroline-5-carboxylate reductase 3 OS=Homo sapiens GN=PYCRL PE=1 SV=3 - [P5CR3_HUMAN]	28.6449	0.965919	0.967483	0.936093
P30038	Delta-1-pyrroline-5-carboxylate dehydrogenase, mitochondrial OS=Homo sapiens GN=ALDH4A1 PE=1 SV=3 - [AL4A1_HUMAN]	61.6806	1.14499	1.1392	0.88497
P09525	Annexin A4 OS=Homo sapiens GN=ANXA4 PE=1 SV=4 - [ANXA4_HUMAN]	35.8601	1.17493	1.07379	0.878669
Q92614	Unconventional myosin-XVIIIa OS=Homo sapiens GN=MYO18A PE=1 SV=3 - [MY18A_HUMAN]	232.971	1.37336	1.09418	0.712119
Q8NBS9	Thioredoxin domain-containing protein 5 OS=Homo sapiens GN=TXNDC5 PE=1 SV=2 - [TXND5_HUMAN]	47.5987	1.08991	1.00111	0.878553
Q9NU22	Midasin OS=Homo sapiens GN=MDN1 PE=1 SV=2 - [MDN1_HUMAN]	632.42	1.12332	1.11239	0.877515
P60953	Cell division control protein 42 homolog OS=Homo sapiens GN=CDC42 PE=1 SV=2 - [CDC42_HUMAN]	21.245	1.19333	1.11955	0.975984
Q6IA86	Elongator complex protein 2 OS=Homo sapiens GN=ELP2 PE=1 SV=2 - [ELP2_HUMAN]	92.4409	1.16263	1.1163	0.833832
P41252	Isoleucine--tRNA ligase, cytoplasmic OS=Homo sapiens GN=IARS PE=1 SV=2 - [SYIC_HUMAN]	144.406	0.946332	1.0027	0.903257
Q96SI9	Spermatid perinuclear RNA-binding protein OS=Homo sapiens GN=STRBP PE=1 SV=1 - [STRBP_HUMAN]	73.6059	1.40674	1.3642	0.823915
Q9NSE4	Isoleucine--tRNA ligase, mitochondrial OS=Homo sapiens GN=IARS2 PE=1 SV=2 - [SYIM_HUMAN]	113.719	0.976262	1.038	0.863996
Q9UL46	Proteasome activator complex subunit 2 OS=Homo sapiens GN=PSME2 PE=1 SV=4 - [PSME2_HUMAN]	27.3843	1.17524	1.00748	0.840559
P11310	Medium-chain specific acyl-CoA dehydrogenase, mitochondrial OS=Homo sapiens GN=ACADM PE=1 SV=1 - [ACADM_HUMAN]	46.5586	1.09519	1.06953	0.923324
Q9BS26	Endoplasmic reticulum resident protein 44 OS=Homo sapiens GN=ERP44 PE=1 SV=1 - [ERP44_HUMAN]	46.9414	1.24053	1.106	0.814392
Q02978	Mitochondrial 2-oxoglutarate/malate carrier protein OS=Homo sapiens GN=SLC25A11 PE=1 SV=3 - [M2OM_HUMAN]	34.0399	0.922952	1.13504	0.852176
Q9H1A4	Anaphase-promoting complex subunit 1 OS=Homo sapiens GN=ANAPC1 PE=1 SV=1 - [APC1_HUMAN]	216.361	1.19261	1.11869	0.865515
P35637	RNA-binding protein FUS OS=Homo sapiens GN=FUS PE=1 SV=1 - [FUS_HUMAN]	53.3938	1.19907	1.14713	0.97079
Q9P258	Protein RCC2 OS=Homo sapiens GN=RCC2 PE=1 SV=2 - [RCC2_HUMAN]	56.0492	1.03703	1.03298	0.929884
O75390	Citrate synthase, mitochondrial OS=Homo sapiens GN=CS PE=1 SV=2 - [CISY_HUMAN]	51.6795	1.10484	1.05498	0.813953
Q9BWM7	Sideroflexin-3 OS=Homo sapiens GN=SFXN3 PE=1 SV=2 - [SFXN3_HUMAN]	35.9557	1.18789	1.08201	0.902427
Q9BRK5	45 kDa calcium-binding protein OS=Homo sapiens GN=SDF4 PE=1 SV=1 - [CAB45_HUMAN]	41.7805	1.27586	1.08639	0.932821
Q9UBF2	Coatomer subunit gamma-2 OS=Homo sapiens GN=COPG2 PE=1 SV=1 - [COPG2_HUMAN]	97.5596	1.40214	1.16251	0.787882
Q96C19	EF-hand domain-containing protein D2 OS=Homo sapiens GN=EFHD2 PE=1 SV=1 - [EFHD2_HUMAN]	26.6805	0.960037	1.01219	0.839251
Q9UNI6	Dual specificity protein phosphatase 12 OS=Homo sapiens GN=DUSP12 PE=1 SV=1 - [DUS12_HUMAN]	37.6629	1.1254	1.1517	0.783459
Q9Y520	Protein PRRC2C OS=Homo sapiens GN=PRRC2C PE=1 SV=4 - [PRC2C_HUMAN]	316.718	1.03727	1.10687	0.808501
P61201	COP9 signalosome complex subunit 2 OS=Homo sapiens GN=COPS2 PE=1 SV=1 - [CSN2_HUMAN]	51.5641	1.13742	1.08734	0.904504
O43491	Band 4.1-like protein 2 OS=Homo sapiens GN=EPB41L2 PE=1 SV=1 - [E41L2_HUMAN]	112.519	1.03876	1.10856	0.901472
P63279	SUMO-conjugating enzyme UBC9 OS=Homo sapiens GN=UBE2I PE=1 SV=1 - [UBC9_HUMAN]	17.9952	1.1124	1.08098	0.887352
P18583	Protein SON OS=Homo sapiens GN=SON PE=1 SV=4 - [SON_HUMAN]	263.664	1.13941	1.08534	0.795263
O95571	Persulfide dioxygenase ETHE1, mitochondrial OS=Homo sapiens GN=ETHE1 PE=1 SV=2 - [ETHE1_HUMAN]	27.8551	1.12018	1.08423	0.858623
Q9UQ80	Proliferation-associated protein 2G4 OS=Homo sapiens GN=PA2G4 PE=1 SV=3 - [PA2G4_HUMAN]	43.7592	1.10896	1.0459	0.844641
P33176	Kinesin-1 heavy chain OS=Homo sapiens GN=KIF5B PE=1 SV=1 - [KINH_HUMAN]	109.617	1.16544	1.09775	0.879962
P82979	SAP domain-containing ribonucleoprotein OS=Homo sapiens GN=SARNP PE=1 SV=3 - [SARNP_HUMAN]	23.6564	1.14179	1.07402	0.80432
Q08380	Galectin-3-binding protein OS=Homo sapiens GN=LGALS3BP PE=1 SV=1 - [LG3BP_HUMAN]	65.2893	1.36628	1.12919	0.963392
P48730	Casein kinase I isoform delta OS=Homo sapiens GN=CSNK1D PE=1 SV=2 - [KC1D_HUMAN]	47.3002	1.11044	1.05694	0.830441
P52306	Rap1 GTPase-GDP dissociation stimulator 1 OS=Homo sapiens GN=RAP1GDS1 PE=1 SV=3 - [GDS1_HUMAN]	66.2745	1.17388	1.17994	0.871647
O75439	Mitochondrial-processing peptidase subunit beta OS=Homo sapiens GN=PMPCB PE=1 SV=2 - [MPPB_HUMAN]	54.3315	1.22599	1.05777	0.795928
P30838	Aldehyde dehydrogenase, dimeric NADP-preferring OS=Homo sapiens GN=ALDH3A1 PE=1 SV=3 - [AL3A1_HUMAN]	50.3628	1.16017	1.06359	0.824928
Q9C0C2	182 kDa tankyrase-1-binding protein OS=Homo sapiens GN=TNKS1BP1 PE=1 SV=4 - [TB182_HUMAN]	181.685	1.28006	1.01617	0.779714
Q27J81	Inverted formin-2 OS=Homo sapiens GN=INF2 PE=1 SV=2 - [INF2_HUMAN]	135.54	1.25776	1.15723	0.891581
P62937	Peptidyl-prolyl cis-trans isomerase A OS=Homo sapiens GN=PPIA PE=1 SV=2 - [PPIA_HUMAN]	18.0009	1.3859	1.16343	0.869109
Q2TAL8	Glutamine-rich protein 1 OS=Homo sapiens GN=QRICH1 PE=1 SV=1 - [QRIC1_HUMAN]	86.3819	1.12766	1.14962	0.795321
P55795	Heterogeneous nuclear ribonucleoprotein H2 OS=Homo sapiens GN=HNRNPH2 PE=1 SV=1 - [HNRH2_HUMAN]	49.2323	0.888644	0.914035	1.07936
Q2M389	WASH complex subunit 7 OS=Homo sapiens GN=KIAA1033 PE=1 SV=2 - [WASH7_HUMAN]	136.316	1.16987	1.11941	0.83694
P27635	60S ribosomal protein L10 OS=Homo sapiens GN=RPL10 PE=1 SV=4 - [RL10_HUMAN]	24.5879	1.07568	1.04035	0.851202
Q9NTI5	Sister chromatid cohesion protein PDS5 homolog B OS=Homo sapiens GN=PDS5B PE=1 SV=1 - [PDS5B_HUMAN]	164.563	1.41343	1.15547	0.894811
Q9P265	Disco-interacting protein 2 homolog B OS=Homo sapiens GN=DIP2B PE=1 SV=3 - [DIP2B_HUMAN]	171.382	1.24396	1.14605	0.836818
Q96I25	Splicing factor 45 OS=Homo sapiens GN=RBM17 PE=1 SV=1 - [SPF45_HUMAN]	44.9339	1.15018	1.18976	0.829754
O94776	Metastasis-associated protein MTA2 OS=Homo sapiens GN=MTA2 PE=1 SV=1 - [MTA2_HUMAN]	74.9757	0.974357	1.07809	0.939469
P35659	Protein DEK OS=Homo sapiens GN=DEK PE=1 SV=1 - [DEK_HUMAN]	42.6479	1.22537	1.14505	0.827349
Q13616	Cullin-1 OS=Homo sapiens GN=CUL1 PE=1 SV=2 - [CUL1_HUMAN]	89.622	1.23038	1.08101	0.878693
Q8IY67	Ribonucleoprotein PTB-binding 1 OS=Homo sapiens GN=RAVER1 PE=1 SV=1 - [RAVR1_HUMAN]	63.8372	1.13202	0.959645	0.824129
Q9UPW6	DNA-binding protein SATB2 OS=Homo sapiens GN=SATB2 PE=1 SV=2 - [SATB2_HUMAN]	82.504	0.917788	1.08397	0.86392
Q3LXA3	Triokinase/FMN cyclase OS=Homo sapiens GN=TKFC PE=1 SV=2 - [TKFC_HUMAN]	58.91	0.945263	1.04522	0.96078
P54136	Arginine--tRNA ligase, cytoplasmic OS=Homo sapiens GN=RARS PE=1 SV=2 - [SYRC_HUMAN]	75.3309	1.16757	1.22465	0.854505
Q9H9J2	39S ribosomal protein L44, mitochondrial OS=Homo sapiens GN=MRPL44 PE=1 SV=1 - [RM44_HUMAN]	37.5117	1.07864	1.02934	0.85134
P35908	Keratin, type II cytoskeletal 2 epidermal OS=Homo sapiens GN=KRT2 PE=1 SV=2 - [K22E_HUMAN]	65.3932	1.13554	1.14436	0.811798
Q9UHG3	Prenylcysteine oxidase 1 OS=Homo sapiens GN=PCYOX1 PE=1 SV=3 - [PCYOX_HUMAN]	56.6037	1.21881	1.14713	0.821248
Q96MW5	Conserved oligomeric Golgi complex subunit 8 OS=Homo sapiens GN=COG8 PE=1 SV=2 - [COG8_HUMAN]	68.3803	1.11412	1.05589	0.872048
P06396	Gelsolin OS=Homo sapiens GN=GSN PE=1 SV=1 - [GELS_HUMAN]	85.6442	1.24513	1.09531	0.965981
O75694	Nuclear pore complex protein Nup155 OS=Homo sapiens GN=NUP155 PE=1 SV=1 - [NU155_HUMAN]	155.1	1.00813	1.07256	0.895732
P27695	DNA-(apurinic or apyrimidinic site) lyase OS=Homo sapiens GN=APEX1 PE=1 SV=2 - [APEX1_HUMAN]	35.5322	1.28644	1.15217	0.84003
Q99615	DnaJ homolog subfamily C member 7 OS=Homo sapiens GN=DNAJC7 PE=1 SV=2 - [DNJC7_HUMAN]	56.4047	1.0848	1.08837	0.931104
P08579	U2 small nuclear ribonucleoprotein B'' OS=Homo sapiens GN=SNRPB2 PE=1 SV=1 - [RU2B_HUMAN]	25.4701	1.04748	0.936058	0.792173
Q04917	14-3-3 protein eta OS=Homo sapiens GN=YWHAH PE=1 SV=4 - [1433F_HUMAN]	28.201	1.1483	1.05379	0.831153
P24752	Acetyl-CoA acetyltransferase, mitochondrial OS=Homo sapiens GN=ACAT1 PE=1 SV=1 - [THIL_HUMAN]	45.1706	1.15807	1.03223	0.844189
Q8TEQ6	Gem-associated protein 5 OS=Homo sapiens GN=GEMIN5 PE=1 SV=3 - [GEMI5_HUMAN]	168.483	1.20143	1.17289	0.834771
Q9Y446	Plakophilin-3 OS=Homo sapiens GN=PKP3 PE=1 SV=1 - [PKP3_HUMAN]	87.029	1.02117	1.13635	0.781432
Q9BVJ6	U3 small nucleolar RNA-associated protein 14 homolog A OS=Homo sapiens GN=UTP14A PE=1 SV=1 - [UT14A_HUMAN]	87.9241	1.04906	1.14402	0.97212
Q9UKX7	Nuclear pore complex protein Nup50 OS=Homo sapiens GN=NUP50 PE=1 SV=2 - [NUP50_HUMAN]	50.1132	1.05005	1.13798	0.930593
P33993	DNA replication licensing factor MCM7 OS=Homo sapiens GN=MCM7 PE=1 SV=4 - [MCM7_HUMAN]	81.2566	1.17711	1.1256	0.759317
Q5JRX3	Presequence protease, mitochondrial OS=Homo sapiens GN=PITRM1 PE=1 SV=3 - [PREP_HUMAN]	117.338	1.24615	1.11121	0.905668
P48147	Prolyl endopeptidase OS=Homo sapiens GN=PREP PE=1 SV=2 - [PPCE_HUMAN]	80.648	1.28309	1.16891	0.848574
Q9Y678	Coatomer subunit gamma-1 OS=Homo sapiens GN=COPG1 PE=1 SV=1 - [COPG1_HUMAN]	97.6555	1.05818	1.09633	0.830524
O00515	Ladinin-1 OS=Homo sapiens GN=LAD1 PE=1 SV=2 - [LAD1_HUMAN]	57.0968	1.38948	1.16944	0.773134
P17812	CTP synthase 1 OS=Homo sapiens GN=CTPS1 PE=1 SV=2 - [PYRG1_HUMAN]	66.648	1.13172	1.1483	0.874488
P36543	V-type proton ATPase subunit E 1 OS=Homo sapiens GN=ATP6V1E1 PE=1 SV=1 - [VATE1_HUMAN]	26.1288	1.31201	1.17818	0.88175
P23229	Integrin alpha-6 OS=Homo sapiens GN=ITGA6 PE=1 SV=5 - [ITA6_HUMAN]	126.526	1.15374	1.02991	0.921573
P52597	Heterogeneous nuclear ribonucleoprotein F OS=Homo sapiens GN=HNRNPF PE=1 SV=3 - [HNRPF_HUMAN]	45.6429	1.28745	1.14639	0.891682
Q9NWH9	SAFB-like transcription modulator OS=Homo sapiens GN=SLTM PE=1 SV=2 - [SLTM_HUMAN]	117.079	1.07738	1.08231	0.826067
Q9GZT3	SRA stem-loop-interacting RNA-binding protein, mitochondrial OS=Homo sapiens GN=SLIRP PE=1 SV=1 - [SLIRP_HUMAN]	12.3414	1.11461	0.959539	0.9106
Q9BTW9	Tubulin-specific chaperone D OS=Homo sapiens GN=TBCD PE=1 SV=2 - [TBCD_HUMAN]	132.515	1.12269	0.967324	0.872264
O95456	Proteasome assembly chaperone 1 OS=Homo sapiens GN=PSMG1 PE=1 SV=1 - [PSMG1_HUMAN]	32.8325	1.21108	1.20729	0.904814
O75223	Gamma-glutamylcyclotransferase OS=Homo sapiens GN=GGCT PE=1 SV=1 - [GGCT_HUMAN]	20.9943	1.28653	1.19679	0.916475
Q14166	Tubulin--tyrosine ligase-like protein 12 OS=Homo sapiens GN=TTLL12 PE=1 SV=2 - [TTL12_HUMAN]	74.356	1.15101	0.951736	0.845107
O00116	Alkyldihydroxyacetonephosphate synthase, peroxisomal OS=Homo sapiens GN=AGPS PE=1 SV=1 - [ADAS_HUMAN]	72.8658	1.06875	1.10241	0.955203
Q6ZRV2	Protein FAM83H OS=Homo sapiens GN=FAM83H PE=1 SV=3 - [FA83H_HUMAN]	127.044	1.07761	1.07158	1.02974
P09104	Gamma-enolase OS=Homo sapiens GN=ENO2 PE=1 SV=3 - [ENOG_HUMAN]	47.239	1.0843	1.06918	0.930546
Q9UH62	Armadillo repeat-containing X-linked protein 3 OS=Homo sapiens GN=ARMCX3 PE=1 SV=1 - [ARMX3_HUMAN]	42.4739	1.32041	1.09411	0.819531
P67870	Casein kinase II subunit beta OS=Homo sapiens GN=CSNK2B PE=1 SV=1 - [CSK2B_HUMAN]	24.926	1.13201	1.10943	0.787429
P49721	Proteasome subunit beta type-2 OS=Homo sapiens GN=PSMB2 PE=1 SV=1 - [PSB2_HUMAN]	22.8217	1.35413	1.24564	0.750166
Q16836	Hydroxyacyl-coenzyme A dehydrogenase, mitochondrial OS=Homo sapiens GN=HADH PE=1 SV=3 - [HCDH_HUMAN]	34.2719	1.36779	1.159	0.906493
Q9NR09	Baculoviral IAP repeat-containing protein 6 OS=Homo sapiens GN=BIRC6 PE=1 SV=2 - [BIRC6_HUMAN]	529.919	1.27287	1.18738	0.94679
P46778	60S ribosomal protein L21 OS=Homo sapiens GN=RPL21 PE=1 SV=2 - [RL21_HUMAN]	18.5531	1.07062	1.08256	0.867255
Q9HB71	Calcyclin-binding protein OS=Homo sapiens GN=CACYBP PE=1 SV=2 - [CYBP_HUMAN]	26.1936	1.23568	1.11371	0.824411
Q05519	Serine/arginine-rich splicing factor 11 OS=Homo sapiens GN=SRSF11 PE=1 SV=1 - [SRS11_HUMAN]	53.5102	1.15934	1.11611	0.868568
Q9NZN8	CCR4-NOT transcription complex subunit 2 OS=Homo sapiens GN=CNOT2 PE=1 SV=1 - [CNOT2_HUMAN]	59.6999	1.22035	1.15996	0.863571
O00267	Transcription elongation factor SPT5 OS=Homo sapiens GN=SUPT5H PE=1 SV=1 - [SPT5H_HUMAN]	120.925	1.07118	1.05675	0.803781
P18031	Tyrosine-protein phosphatase non-receptor type 1 OS=Homo sapiens GN=PTPN1 PE=1 SV=1 - [PTN1_HUMAN]	49.9348	1.26345	1.07977	0.834603
Q02241	Kinesin-like protein KIF23 OS=Homo sapiens GN=KIF23 PE=1 SV=3 - [KIF23_HUMAN]	109.99	1.25756	1.10218	0.892118
P48637	Glutathione synthetase OS=Homo sapiens GN=GSS PE=1 SV=1 - [GSHB_HUMAN]	52.3523	1.29495	1.07881	0.81193
P09543	2',3'-cyclic-nucleotide 3'-phosphodiesterase OS=Homo sapiens GN=CNP PE=1 SV=2 - [CN37_HUMAN]	47.5487	1.21789	1.08291	0.818858
Q9Y383	Putative RNA-binding protein Luc7-like 2 OS=Homo sapiens GN=LUC7L2 PE=1 SV=2 - [LC7L2_HUMAN]	46.4856	1.25091	1.2235	0.781821
P62258	14-3-3 protein epsilon OS=Homo sapiens GN=YWHAE PE=1 SV=1 - [1433E_HUMAN]	29.1554	1.20657	1.32734	0.825336
P84095	Rho-related GTP-binding protein RhoG OS=Homo sapiens GN=RHOG PE=1 SV=1 - [RHOG_HUMAN]	21.2949	1.03486	0.938524	0.922137
Q14684	Ribosomal RNA processing protein 1 homolog B OS=Homo sapiens GN=RRP1B PE=1 SV=3 - [RRP1B_HUMAN]	84.3752	0.719508	1.01804	0.923333
Q86WJ1	Chromodomain-helicase-DNA-binding protein 1-like OS=Homo sapiens GN=CHD1L PE=1 SV=2 - [CHD1L_HUMAN]	100.921	1.07151	1.18689	0.975483
O75306	NADH dehydrogenase [ubiquinone] iron-sulfur protein 2, mitochondrial OS=Homo sapiens GN=NDUFS2 PE=1 SV=2 - [NDUS2_HUMAN]	52.5117	1.13291	1.0241	0.828833
O43633	Charged multivesicular body protein 2a OS=Homo sapiens GN=CHMP2A PE=1 SV=1 - [CHM2A_HUMAN]	25.0879	1.2538	0.978842	0.851928
P25205	DNA replication licensing factor MCM3 OS=Homo sapiens GN=MCM3 PE=1 SV=3 - [MCM3_HUMAN]	90.924	1.08086	1.11908	0.813898
Q03252	Lamin-B2 OS=Homo sapiens GN=LMNB2 PE=1 SV=3 - [LMNB2_HUMAN]	67.6475	1.37694	1.53875	0.838702
O60841	Eukaryotic translation initiation factor 5B OS=Homo sapiens GN=EIF5B PE=1 SV=4 - [IF2P_HUMAN]	138.742	1.10241	1.1138	0.882995
O14908	PDZ domain-containing protein GIPC1 OS=Homo sapiens GN=GIPC1 PE=1 SV=2 - [GIPC1_HUMAN]	36.0267	1.35231	1.2003	0.757449
P49589	Cysteine--tRNA ligase, cytoplasmic OS=Homo sapiens GN=CARS PE=1 SV=3 - [SYCC_HUMAN]	85.4192	1.1859	1.02136	0.813236
P40121	Macrophage-capping protein OS=Homo sapiens GN=CAPG PE=1 SV=2 - [CAPG_HUMAN]	38.4745	1.14738	1.09099	0.946991
P10721	Mast/stem cell growth factor receptor Kit OS=Homo sapiens GN=KIT PE=1 SV=1 - [KIT_HUMAN]	109.794	1.33204	1.08182	0.943454
Q13308	Inactive tyrosine-protein kinase 7 OS=Homo sapiens GN=PTK7 PE=1 SV=2 - [PTK7_HUMAN]	118.317	1.14501	1.12195	1.03942
P00966	Argininosuccinate synthase OS=Homo sapiens GN=ASS1 PE=1 SV=2 - [ASSY_HUMAN]	46.501	1.05969	1.10448	0.8848
Q9BYG3	MKI67 FHA domain-interacting nucleolar phosphoprotein OS=Homo sapiens GN=NIFK PE=1 SV=1 - [MK67I_HUMAN]	34.201	1.25334	1.26604	0.928434
Q9NY93	Probable ATP-dependent RNA helicase DDX56 OS=Homo sapiens GN=DDX56 PE=1 SV=1 - [DDX56_HUMAN]	61.551	0.935888	1.06203	0.935853
Q13464	Rho-associated protein kinase 1 OS=Homo sapiens GN=ROCK1 PE=1 SV=1 - [ROCK1_HUMAN]	158.076	1.04786	1.08899	0.86142
O94906	Pre-mRNA-processing factor 6 OS=Homo sapiens GN=PRPF6 PE=1 SV=1 - [PRP6_HUMAN]	106.858	1.16982	1.09688	0.764953
P25789	Proteasome subunit alpha type-4 OS=Homo sapiens GN=PSMA4 PE=1 SV=1 - [PSA4_HUMAN]	29.4652	1.19267	1.0364	0.801968
Q92917	G patch domain and KOW motifs-containing protein OS=Homo sapiens GN=GPKOW PE=1 SV=2 - [GPKOW_HUMAN]	52.1966	1.12131	1.13451	0.811845
P61457	Pterin-4-alpha-carbinolamine dehydratase OS=Homo sapiens GN=PCBD1 PE=1 SV=2 - [PHS_HUMAN]	11.992	1.29496	1.03105	0.868742
Q04323	UBX domain-containing protein 1 OS=Homo sapiens GN=UBXN1 PE=1 SV=2 - [UBXN1_HUMAN]	33.3049	1.1035	1.01893	0.874017
Q9P0M6	Core histone macro-H2A.2 OS=Homo sapiens GN=H2AFY2 PE=1 SV=3 - [H2AW_HUMAN]	40.0334	1.2095	1.11176	0.895025
P78330	Phosphoserine phosphatase OS=Homo sapiens GN=PSPH PE=1 SV=2 - [SERB_HUMAN]	24.9919	1.07182	1.04565	0.804883
P35900	Keratin, type I cytoskeletal 20 OS=Homo sapiens GN=KRT20 PE=1 SV=1 - [K1C20_HUMAN]	48.4569	1.26778	0.942806	0.832458
O94760	N(G),N(G)-dimethylarginine dimethylaminohydrolase 1 OS=Homo sapiens GN=DDAH1 PE=1 SV=3 - [DDAH1_HUMAN]	31.1019	1.14215	1.0653	0.993857
Q2M2I8	AP2-associated protein kinase 1 OS=Homo sapiens GN=AAK1 PE=1 SV=3 - [AAK1_HUMAN]	103.821	1.06835	1.07628	0.846145
Q13619	Cullin-4A OS=Homo sapiens GN=CUL4A PE=1 SV=3 - [CUL4A_HUMAN]	87.6244	1.04441	1.13168	0.882907
P42892	Endothelin-converting enzyme 1 OS=Homo sapiens GN=ECE1 PE=1 SV=2 - [ECE1_HUMAN]	87.1082	1.47789	1.09708	0.747648
Q9UBC2	Epidermal growth factor receptor substrate 15-like 1 OS=Homo sapiens GN=EPS15L1 PE=1 SV=1 - [EP15R_HUMAN]	94.197	1.22077	1.09853	0.878047
Q9BQ39	ATP-dependent RNA helicase DDX50 OS=Homo sapiens GN=DDX50 PE=1 SV=1 - [DDX50_HUMAN]	82.5141	1.1089	1.03455	0.918244
Q9Y376	Calcium-binding protein 39 OS=Homo sapiens GN=CAB39 PE=1 SV=1 - [CAB39_HUMAN]	39.8437	1.12686	1.03567	0.772028
O15269	Serine palmitoyltransferase 1 OS=Homo sapiens GN=SPTLC1 PE=1 SV=1 - [SPTC1_HUMAN]	52.7105	1.15828	1.03091	0.795878
Q06124	Tyrosine-protein phosphatase non-receptor type 11 OS=Homo sapiens GN=PTPN11 PE=1 SV=2 - [PTN11_HUMAN]	68.3933	1.16681	1.08165	0.846106
Q9NYB9	Abl interactor 2 OS=Homo sapiens GN=ABI2 PE=1 SV=1 - [ABI2_HUMAN]	55.6287	1.10076	1.11644	0.893191
Q6P1M3	Lethal(2) giant larvae protein homolog 2 OS=Homo sapiens GN=LLGL2 PE=1 SV=2 - [L2GL2_HUMAN]	113.377	1.20146	1.10032	0.88816
O43818	U3 small nucleolar RNA-interacting protein 2 OS=Homo sapiens GN=RRP9 PE=1 SV=1 - [U3IP2_HUMAN]	51.8085	1.11538	1.13709	0.932519
Q9H9A6	Leucine-rich repeat-containing protein 40 OS=Homo sapiens GN=LRRC40 PE=1 SV=1 - [LRC40_HUMAN]	68.2071	1.01598	1.03009	1.03397
Q15819	Ubiquitin-conjugating enzyme E2 variant 2 OS=Homo sapiens GN=UBE2V2 PE=1 SV=4 - [UB2V2_HUMAN]	16.3522	1.38857	1.057	0.789261
Q9Y4L1	Hypoxia up-regulated protein 1 OS=Homo sapiens GN=HYOU1 PE=1 SV=1 - [HYOU1_HUMAN]	111.266	1.48865	1.12886	0.781862
O95232	Luc7-like protein 3 OS=Homo sapiens GN=LUC7L3 PE=1 SV=2 - [LC7L3_HUMAN]	51.4351	1.83891	1.50379	0.711081
P49770	Translation initiation factor eIF-2B subunit beta OS=Homo sapiens GN=EIF2B2 PE=1 SV=3 - [EI2BB_HUMAN]	38.9649	1.44246	1.1647	0.789167
Q9UBQ7	Glyoxylate reductase/hydroxypyruvate reductase OS=Homo sapiens GN=GRHPR PE=1 SV=1 - [GRHPR_HUMAN]	35.6457	1.16816	1.12697	0.861697
O60341	Lysine-specific histone demethylase 1A OS=Homo sapiens GN=KDM1A PE=1 SV=2 - [KDM1A_HUMAN]	92.8447	1.12007	1.03627	0.840674
Q96T76	MMS19 nucleotide excision repair protein homolog OS=Homo sapiens GN=MMS19 PE=1 SV=2 - [MMS19_HUMAN]	113.217	1.0579	1.24387	0.940216
P35250	Replication factor C subunit 2 OS=Homo sapiens GN=RFC2 PE=1 SV=3 - [RFC2_HUMAN]	39.1321	1.22404	1.11587	0.782688
Q9BWH6	RNA polymerase II-associated protein 1 OS=Homo sapiens GN=RPAP1 PE=1 SV=3 - [RPAP1_HUMAN]	152.659	1.15994	1.12842	1.01338
P04264	Keratin, type II cytoskeletal 1 OS=Homo sapiens GN=KRT1 PE=1 SV=6 - [K2C1_HUMAN]	65.999	1.21561	0.50033	0.24763
P36952	Serpin B5 OS=Homo sapiens GN=SERPINB5 PE=1 SV=2 - [SPB5_HUMAN]	42.0734	0.983292	1.11695	0.994954
Q13404	Ubiquitin-conjugating enzyme E2 variant 1 OS=Homo sapiens GN=UBE2V1 PE=1 SV=2 - [UB2V1_HUMAN]	16.4843	1.1291	1.06717	0.793394
P62491	Ras-related protein Rab-11A OS=Homo sapiens GN=RAB11A PE=1 SV=3 - [RB11A_HUMAN]	24.3784	1.23936	1.102	0.907766
P42224	Signal transducer and activator of transcription 1-alpha/beta OS=Homo sapiens GN=STAT1 PE=1 SV=2 - [STAT1_HUMAN]	87.2795	1.36248	1.07737	0.683876
P35580	Myosin-10 OS=Homo sapiens GN=MYH10 PE=1 SV=3 - [MYH10_HUMAN]	228.858	1.11958	1.13661	0.966169
Q9UKD2	mRNA turnover protein 4 homolog OS=Homo sapiens GN=MRTO4 PE=1 SV=2 - [MRT4_HUMAN]	27.5429	1.09944	1.16492	0.931787
P48735	Isocitrate dehydrogenase [NADP], mitochondrial OS=Homo sapiens GN=IDH2 PE=1 SV=2 - [IDHP_HUMAN]	50.8769	1.25948	1.09971	0.924375
P13693	Translationally-controlled tumor protein OS=Homo sapiens GN=TPT1 PE=1 SV=1 - [TCTP_HUMAN]	19.5826	0.770765	0.81468	0.841348
Q9NVI7	ATPase family AAA domain-containing protein 3A OS=Homo sapiens GN=ATAD3A PE=1 SV=2 - [ATD3A_HUMAN]	71.3247	1.39579	1.16263	0.697474
Q9P0J1	[Pyruvate dehydrogenase [acetyl-transferring]]-phosphatase 1, mitochondrial OS=Homo sapiens GN=PDP1 PE=1 SV=3 - [PDP1_HUMAN]	61.0156	1.07691	1.04181	0.876656
O43681	ATPase ASNA1 OS=Homo sapiens GN=ASNA1 PE=1 SV=2 - [ASNA_HUMAN]	38.7674	1.27707	1.12321	0.905661
P25325	3-mercaptopyruvate sulfurtransferase OS=Homo sapiens GN=MPST PE=1 SV=3 - [THTM_HUMAN]	33.1576	1.26143	1.22179	0.902413
Q5RKV6	Exosome complex component MTR3 OS=Homo sapiens GN=EXOSC6 PE=1 SV=1 - [EXOS6_HUMAN]	28.2177	1.00716	1.08614	0.85851
Q7Z406	Myosin-14 OS=Homo sapiens GN=MYH14 PE=1 SV=2 - [MYH14_HUMAN]	227.732	1.62887	1.09659	0.72195
Q8IXQ6	Poly [ADP-ribose] polymerase 9 OS=Homo sapiens GN=PARP9 PE=1 SV=2 - [PARP9_HUMAN]	96.2814	1.34527	1.20297	0.681635
P46199	Translation initiation factor IF-2, mitochondrial OS=Homo sapiens GN=MTIF2 PE=1 SV=2 - [IF2M_HUMAN]	81.2665	1.15837	1.04519	0.94101
P11388	DNA topoisomerase 2-alpha OS=Homo sapiens GN=TOP2A PE=1 SV=3 - [TOP2A_HUMAN]	174.276	1.29047	1.13726	0.90605
P15151	Poliovirus receptor OS=Homo sapiens GN=PVR PE=1 SV=2 - [PVR_HUMAN]	45.2738	1.11228	1.20892	0.85499
P27694	Replication protein A 70 kDa DNA-binding subunit OS=Homo sapiens GN=RPA1 PE=1 SV=2 - [RFA1_HUMAN]	68.0953	1.01426	1.21596	1.00305
Q9Y224	UPF0568 protein C14orf166 OS=Homo sapiens GN=C14orf166 PE=1 SV=1 - [CN166_HUMAN]	28.0507	1.22614	0.951667	0.762689
P27482	Calmodulin-like protein 3 OS=Homo sapiens GN=CALML3 PE=1 SV=2 - [CALL3_HUMAN]	16.88	2.03024	1.53213	0.749324
Q13283	Ras GTPase-activating protein-binding protein 1 OS=Homo sapiens GN=G3BP1 PE=1 SV=1 - [G3BP1_HUMAN]	52.1321	1.19491	1.34809	0.755388
Q9NXH9	tRNA (guanine(26)-N(2))-dimethyltransferase OS=Homo sapiens GN=TRMT1 PE=1 SV=1 - [TRM1_HUMAN]	72.1884	1.0588	1.07248	0.82036
Q96PZ0	Pseudouridylate synthase 7 homolog OS=Homo sapiens GN=PUS7 PE=1 SV=2 - [PUS7_HUMAN]	74.9882	0.982742	1.11042	0.898738
Q29RF7	Sister chromatid cohesion protein PDS5 homolog A OS=Homo sapiens GN=PDS5A PE=1 SV=1 - [PDS5A_HUMAN]	150.734	1.14716	1.11406	0.836144
Q05397	Focal adhesion kinase 1 OS=Homo sapiens GN=PTK2 PE=1 SV=2 - [FAK1_HUMAN]	119.157	1.07759	1.09537	0.875937
Q16513	Serine/threonine-protein kinase N2 OS=Homo sapiens GN=PKN2 PE=1 SV=1 - [PKN2_HUMAN]	111.964	1.01718	1.098	0.90009
Q06323	Proteasome activator complex subunit 1 OS=Homo sapiens GN=PSME1 PE=1 SV=1 - [PSME1_HUMAN]	28.705	1.27555	0.99243	0.810129
Q8WZA9	Immunity-related GTPase family Q protein OS=Homo sapiens GN=IRGQ PE=1 SV=1 - [IRGQ_HUMAN]	62.6785	1.22838	1.0479	0.845358
P51532	Transcription activator BRG1 OS=Homo sapiens GN=SMARCA4 PE=1 SV=2 - [SMCA4_HUMAN]	184.53	1.20049	1.18067	0.856749
Q9H0A0	N-acetyltransferase 10 OS=Homo sapiens GN=NAT10 PE=1 SV=2 - [NAT10_HUMAN]	115.657	1.19968	1.12222	0.845161
Q6N069	N-alpha-acetyltransferase 16, NatA auxiliary subunit OS=Homo sapiens GN=NAA16 PE=1 SV=2 - [NAA16_HUMAN]	101.397	1.06149	1.41982	1.14603
Q13155	Aminoacyl tRNA synthase complex-interacting multifunctional protein 2 OS=Homo sapiens GN=AIMP2 PE=1 SV=2 - [AIMP2_HUMAN]	35.3263	1.12699	1.03864	0.814348
Q9P035	Very-long-chain (3R)-3-hydroxyacyl-CoA dehydratase 3 OS=Homo sapiens GN=HACD3 PE=1 SV=2 - [HACD3_HUMAN]	43.1316	1.16646	1.08631	0.843
A3KN83	Protein strawberry notch homolog 1 OS=Homo sapiens GN=SBNO1 PE=1 SV=1 - [SBNO1_HUMAN]	154.216	1.24472	1.1379	0.830893
P30876	DNA-directed RNA polymerase II subunit RPB2 OS=Homo sapiens GN=POLR2B PE=1 SV=1 - [RPB2_HUMAN]	133.811	1.16776	1.04292	0.878717
Q9NZU5	LIM and cysteine-rich domains protein 1 OS=Homo sapiens GN=LMCD1 PE=1 SV=1 - [LMCD1_HUMAN]	40.8061	1.12556	1.04541	0.885306
P30622	CAP-Gly domain-containing linker protein 1 OS=Homo sapiens GN=CLIP1 PE=1 SV=2 - [CLIP1_HUMAN]	162.147	1.38822	1.06643	0.708203
Q9UJ70	N-acetyl-D-glucosamine kinase OS=Homo sapiens GN=NAGK PE=1 SV=4 - [NAGK_HUMAN]	37.3519	0.974028	1.0887	1.11104
Q9BV38	WD repeat-containing protein 18 OS=Homo sapiens GN=WDR18 PE=1 SV=2 - [WDR18_HUMAN]	47.375	0.940907	1.02073	0.960544
O75400	Pre-mRNA-processing factor 40 homolog A OS=Homo sapiens GN=PRPF40A PE=1 SV=2 - [PR40A_HUMAN]	108.737	1.21613	1.2375	0.771036
Q7RTV0	PHD finger-like domain-containing protein 5A OS=Homo sapiens GN=PHF5A PE=1 SV=1 - [PHF5A_HUMAN]	12.397	1.19138	1.05339	0.809214
P29218	Inositol monophosphatase 1 OS=Homo sapiens GN=IMPA1 PE=1 SV=1 - [IMPA1_HUMAN]	30.1692	1.01864	0.955972	0.915882
P14550	Alcohol dehydrogenase [NADP(+)] OS=Homo sapiens GN=AKR1A1 PE=1 SV=3 - [AK1A1_HUMAN]	36.5499	1.10729	1.07002	0.950653
Q6UB35	Monofunctional C1-tetrahydrofolate synthase, mitochondrial OS=Homo sapiens GN=MTHFD1L PE=1 SV=1 - [C1TM_HUMAN]	105.724	1.12162	1.09578	0.774774
Q9Y263	Phospholipase A-2-activating protein OS=Homo sapiens GN=PLAA PE=1 SV=2 - [PLAP_HUMAN]	87.1014	1.08507	1.09964	0.939373
P47985	Cytochrome b-c1 complex subunit Rieske, mitochondrial OS=Homo sapiens GN=UQCRFS1 PE=1 SV=2 - [UCRI_HUMAN]	29.6494	1.10475	1.07679	0.922736
Q8TCG1	Protein CIP2A OS=Homo sapiens GN=KIAA1524 PE=1 SV=2 - [CIP2A_HUMAN]	102.121	1.33164	1.07528	0.840123
P17900	Ganglioside GM2 activator OS=Homo sapiens GN=GM2A PE=1 SV=4 - [SAP3_HUMAN]	20.8247	1.22561	1.19641	0.828865
P24928	DNA-directed RNA polymerase II subunit RPB1 OS=Homo sapiens GN=POLR2A PE=1 SV=2 - [RPB1_HUMAN]	217.039	1.09243	1.12367	0.884285
P51991	Heterogeneous nuclear ribonucleoprotein A3 OS=Homo sapiens GN=HNRNPA3 PE=1 SV=2 - [ROA3_HUMAN]	39.5706	1.22852	1.0699	0.928096
P07339	Cathepsin D OS=Homo sapiens GN=CTSD PE=1 SV=1 - [CATD_HUMAN]	44.5236	1.32667	0.981614	0.780233
Q68CZ2	Tensin-3 OS=Homo sapiens GN=TNS3 PE=1 SV=2 - [TENS3_HUMAN]	155.169	1.41525	1.09095	0.734521
Q16698	2,4-dienoyl-CoA reductase, mitochondrial OS=Homo sapiens GN=DECR1 PE=1 SV=1 - [DECR_HUMAN]	36.0448	1.21275	1.08398	0.870285
Q96FQ6	Protein S100-A16 OS=Homo sapiens GN=S100A16 PE=1 SV=1 - [S10AG_HUMAN]	11.794	1.52978	1.22447	0.772843
P49354	Protein farnesyltransferase/geranylgeranyltransferase type-1 subunit alpha OS=Homo sapiens GN=FNTA PE=1 SV=1 - [FNTA_HUMAN]	44.3811	1.10272	1.15951	1.02559
P55327	Tumor protein D52 OS=Homo sapiens GN=TPD52 PE=1 SV=2 - [TPD52_HUMAN]	24.3122	1.16026	1.08562	0.843084
Q9Y2W1	Thyroid hormone receptor-associated protein 3 OS=Homo sapiens GN=THRAP3 PE=1 SV=2 - [TR150_HUMAN]	108.601	1.0822	1.05229	0.856311
Q9UBQ0	Vacuolar protein sorting-associated protein 29 OS=Homo sapiens GN=VPS29 PE=1 SV=1 - [VPS29_HUMAN]	20.4927	1.22071	1.12055	0.868606
Q86TB9	Protein PAT1 homolog 1 OS=Homo sapiens GN=PATL1 PE=1 SV=2 - [PATL1_HUMAN]	86.7956	1.16403	1.13202	0.876367
Q9UNW1	Multiple inositol polyphosphate phosphatase 1 OS=Homo sapiens GN=MINPP1 PE=1 SV=1 - [MINP1_HUMAN]	55.0161	1.27976	1.17758	0.872838
Q7Z4W1	L-xylulose reductase OS=Homo sapiens GN=DCXR PE=1 SV=2 - [DCXR_HUMAN]	25.8966	1.10269	1.12613	0.9685
P15529	Membrane cofactor protein OS=Homo sapiens GN=CD46 PE=1 SV=3 - [MCP_HUMAN]	43.7187	1.21951	1.10736	0.733888
Q9BWD1	Acetyl-CoA acetyltransferase, cytosolic OS=Homo sapiens GN=ACAT2 PE=1 SV=2 - [THIC_HUMAN]	41.3244	1.06443	1.04109	0.907949
P57721	Poly(rC)-binding protein 3 OS=Homo sapiens GN=PCBP3 PE=2 SV=2 - [PCBP3_HUMAN]	39.4403	1.00973	1.2118	0.960364
O75717	WD repeat and HMG-box DNA-binding protein 1 OS=Homo sapiens GN=WDHD1 PE=1 SV=1 - [WDHD1_HUMAN]	125.888	1.2036	1.16005	0.783964
Q8WUY1	Protein THEM6 OS=Homo sapiens GN=THEM6 PE=1 SV=2 - [THEM6_HUMAN]	23.8499	1.04304	0.994161	0.843826
P62993	Growth factor receptor-bound protein 2 OS=Homo sapiens GN=GRB2 PE=1 SV=1 - [GRB2_HUMAN]	25.1904	1.17889	1.10347	0.792174
Q9UKY7	Protein CDV3 homolog OS=Homo sapiens GN=CDV3 PE=1 SV=1 - [CDV3_HUMAN]	27.3184	0.970913	0.975538	0.721902
O60884	DnaJ homolog subfamily A member 2 OS=Homo sapiens GN=DNAJA2 PE=1 SV=1 - [DNJA2_HUMAN]	45.7166	1.19892	1.08853	0.856109
Q3ZAQ7	Vacuolar ATPase assembly integral membrane protein VMA21 OS=Homo sapiens GN=VMA21 PE=1 SV=1 - [VMA21_HUMAN]	11.3469	1.31649	1.23094	0.799002
O75122	CLIP-associating protein 2 OS=Homo sapiens GN=CLASP2 PE=1 SV=2 - [CLAP2_HUMAN]	141.046	1.11714	1.13079	0.854853
Q9UJS0	Calcium-binding mitochondrial carrier protein Aralar2 OS=Homo sapiens GN=SLC25A13 PE=1 SV=2 - [CMC2_HUMAN]	74.1286	1.29068	1.17946	0.952149
Q15645	Pachytene checkpoint protein 2 homolog OS=Homo sapiens GN=TRIP13 PE=1 SV=2 - [PCH2_HUMAN]	48.5205	1.16268	1.15912	0.882747
P62888	60S ribosomal protein L30 OS=Homo sapiens GN=RPL30 PE=1 SV=2 - [RL30_HUMAN]	12.7757	1.16895	1.03632	0.862013
P55145	Mesencephalic astrocyte-derived neurotrophic factor OS=Homo sapiens GN=MANF PE=1 SV=3 - [MANF_HUMAN]	20.6868	1.15205	0.986642	0.825301
Q8WXX5	DnaJ homolog subfamily C member 9 OS=Homo sapiens GN=DNAJC9 PE=1 SV=1 - [DNJC9_HUMAN]	29.8911	1.14813	1.01455	0.740223
Q13158	FAS-associated death domain protein OS=Homo sapiens GN=FADD PE=1 SV=1 - [FADD_HUMAN]	23.2648	1.03444	0.930999	0.852951
Q9ULE6	Paladin OS=Homo sapiens GN=PALD1 PE=1 SV=3 - [PALD_HUMAN]	96.6932	1.17816	1.10418	0.866249
P63151	Serine/threonine-protein phosphatase 2A 55 kDa regulatory subunit B alpha isoform OS=Homo sapiens GN=PPP2R2A PE=1 SV=1 - [2ABA_HUMAN]	51.6595	1.11265	1.12919	0.828759
Q9UNQ2	Probable dimethyladenosine transferase OS=Homo sapiens GN=DIMT1 PE=1 SV=1 - [DIM1_HUMAN]	35.2141	1.09394	1.07711	0.871767
Q9Y2X7	ARF GTPase-activating protein GIT1 OS=Homo sapiens GN=GIT1 PE=1 SV=2 - [GIT1_HUMAN]	84.2888	1.15278	1.06635	0.902901
O14497	AT-rich interactive domain-containing protein 1A OS=Homo sapiens GN=ARID1A PE=1 SV=3 - [ARI1A_HUMAN]	241.892	1.13429	1.07732	0.793905
Q9UJX4	Anaphase-promoting complex subunit 5 OS=Homo sapiens GN=ANAPC5 PE=1 SV=2 - [APC5_HUMAN]	85.0228	1.10343	1.09079	0.834245
P37108	Signal recognition particle 14 kDa protein OS=Homo sapiens GN=SRP14 PE=1 SV=2 - [SRP14_HUMAN]	14.5608	1.29558	1.15121	0.774768
O00203	AP-3 complex subunit beta-1 OS=Homo sapiens GN=AP3B1 PE=1 SV=3 - [AP3B1_HUMAN]	121.245	1.12561	1.1286	0.828734
Q9GZL7	Ribosome biogenesis protein WDR12 OS=Homo sapiens GN=WDR12 PE=1 SV=2 - [WDR12_HUMAN]	47.6777	1.03902	1.11647	0.888121
Q8NBF2	NHL repeat-containing protein 2 OS=Homo sapiens GN=NHLRC2 PE=1 SV=1 - [NHLC2_HUMAN]	79.3935	0.886251	1.0236	0.889361
Q9Y3A5	Ribosome maturation protein SBDS OS=Homo sapiens GN=SBDS PE=1 SV=4 - [SBDS_HUMAN]	28.7453	1.10699	1.12407	0.723202
Q9NWT1	p21-activated protein kinase-interacting protein 1 OS=Homo sapiens GN=PAK1IP1 PE=1 SV=2 - [PK1IP_HUMAN]	43.9359	1.09841	1.05858	0.839846
Q9BVP2	Guanine nucleotide-binding protein-like 3 OS=Homo sapiens GN=GNL3 PE=1 SV=2 - [GNL3_HUMAN]	61.9545	1.10623	1.01813	0.832323
Q9H0D6	5'-3' exoribonuclease 2 OS=Homo sapiens GN=XRN2 PE=1 SV=1 - [XRN2_HUMAN]	108.513	1.07125	1.22437	0.971071
Q15021	Condensin complex subunit 1 OS=Homo sapiens GN=NCAPD2 PE=1 SV=3 - [CND1_HUMAN]	157.082	1.11882	1.24391	0.884301
O00154	Cytosolic acyl coenzyme A thioester hydrolase OS=Homo sapiens GN=ACOT7 PE=1 SV=3 - [BACH_HUMAN]	41.7693	1.32468	1.07012	0.796185
Q9HCY8	Protein S100-A14 OS=Homo sapiens GN=S100A14 PE=1 SV=1 - [S10AE_HUMAN]	11.6548	1.58343	0.957996	0.630272
P04632	Calpain small subunit 1 OS=Homo sapiens GN=CAPNS1 PE=1 SV=1 - [CPNS1_HUMAN]	28.2977	1.20768	1.06845	0.872158
O14936	Peripheral plasma membrane protein CASK OS=Homo sapiens GN=CASK PE=1 SV=3 - [CSKP_HUMAN]	105.056	1.34496	1.14772	0.93097
Q9NVU7	Protein SDA1 homolog OS=Homo sapiens GN=SDAD1 PE=1 SV=3 - [SDA1_HUMAN]	79.8205	1.14082	1.09096	0.867317
Q9Y262	Eukaryotic translation initiation factor 3 subunit L OS=Homo sapiens GN=EIF3L PE=1 SV=1 - [EIF3L_HUMAN]	66.6844	1.77994	1.42488	0.745734
Q969Z0	Protein TBRG4 OS=Homo sapiens GN=TBRG4 PE=1 SV=1 - [TBRG4_HUMAN]	70.6934	0.903655	1.10271	0.97871
P80404	4-aminobutyrate aminotransferase, mitochondrial OS=Homo sapiens GN=ABAT PE=1 SV=3 - [GABT_HUMAN]	56.4026	1.27049	1.17859	0.977125
Q9HCE1	Putative helicase MOV-10 OS=Homo sapiens GN=MOV10 PE=1 SV=2 - [MOV10_HUMAN]	113.599	1.01127	1.09168	0.822619
P00367	Glutamate dehydrogenase 1, mitochondrial OS=Homo sapiens GN=GLUD1 PE=1 SV=2 - [DHE3_HUMAN]	61.3592	1.14188	1.06294	0.841985
Q92520	Protein FAM3C OS=Homo sapiens GN=FAM3C PE=1 SV=1 - [FAM3C_HUMAN]	24.6646	1.35311	1.04039	0.827459
Q12904	Aminoacyl tRNA synthase complex-interacting multifunctional protein 1 OS=Homo sapiens GN=AIMP1 PE=1 SV=2 - [AIMP1_HUMAN]	34.3311	1.37976	1.13826	0.803531
Q8WVV9	Heterogeneous nuclear ribonucleoprotein L-like OS=Homo sapiens GN=HNRNPLL PE=1 SV=1 - [HNRLL_HUMAN]	60.0449	1.03265	1.02048	0.885265
P13196	5-aminolevulinate synthase, nonspecific, mitochondrial OS=Homo sapiens GN=ALAS1 PE=1 SV=2 - [HEM1_HUMAN]	70.5355	1.20138	1.0179	0.659412
Q9NVA2	Septin-11 OS=Homo sapiens GN=SEPT11 PE=1 SV=3 - [SEP11_HUMAN]	49.3672	1.16152	1.02192	0.849962
Q9H910	Hematological and neurological expressed 1-like protein OS=Homo sapiens GN=HN1L PE=1 SV=1 - [HN1L_HUMAN]	20.051	1.23233	0.97039	0.765303
Q16762	Thiosulfate sulfurtransferase OS=Homo sapiens GN=TST PE=1 SV=4 - [THTR_HUMAN]	33.4078	1.04371	1.05576	0.935837
O15027	Protein transport protein Sec16A OS=Homo sapiens GN=SEC16A PE=1 SV=3 - [SC16A_HUMAN]	233.373	1.32104	1.1284	0.814146
O95793	Double-stranded RNA-binding protein Staufen homolog 1 OS=Homo sapiens GN=STAU1 PE=1 SV=2 - [STAU1_HUMAN]	63.1428	0.745274	1.026	0.746072
O94832	Unconventional myosin-Id OS=Homo sapiens GN=MYO1D PE=1 SV=2 - [MYO1D_HUMAN]	116.129	1.37379	1.14999	0.86807
Q9UKF6	Cleavage and polyadenylation specificity factor subunit 3 OS=Homo sapiens GN=CPSF3 PE=1 SV=1 - [CPSF3_HUMAN]	77.4362	1.16931	1.02455	0.8598
P55084	Trifunctional enzyme subunit beta, mitochondrial OS=Homo sapiens GN=HADHB PE=1 SV=3 - [ECHB_HUMAN]	51.2615	1.29148	1.01959	0.897153
P17301	Integrin alpha-2 OS=Homo sapiens GN=ITGA2 PE=1 SV=1 - [ITA2_HUMAN]	129.214	1.38778	1.10158	0.875673
Q96I99	Succinyl-CoA ligase [GDP-forming] subunit beta, mitochondrial OS=Homo sapiens GN=SUCLG2 PE=1 SV=2 - [SUCB2_HUMAN]	46.4814	1.24201	1.14171	0.922582
O75746	Calcium-binding mitochondrial carrier protein Aralar1 OS=Homo sapiens GN=SLC25A12 PE=1 SV=2 - [CMC1_HUMAN]	74.7149	1.25152	1.18393	0.798443
O00159	Unconventional myosin-Ic OS=Homo sapiens GN=MYO1C PE=1 SV=4 - [MYO1C_HUMAN]	121.606	1.4727	1.10956	0.819904
Q15024	Exosome complex component RRP42 OS=Homo sapiens GN=EXOSC7 PE=1 SV=3 - [EXOS7_HUMAN]	31.8011	1.20276	1.24687	0.868036
P04179	Superoxide dismutase [Mn], mitochondrial OS=Homo sapiens GN=SOD2 PE=1 SV=2 - [SODM_HUMAN]	24.7066	0.820231	0.815527	0.951382
Q8IXK0	Polyhomeotic-like protein 2 OS=Homo sapiens GN=PHC2 PE=1 SV=1 - [PHC2_HUMAN]	90.6568	1.10159	1.13857	0.800943
P00390	Glutathione reductase, mitochondrial OS=Homo sapiens GN=GSR PE=1 SV=2 - [GSHR_HUMAN]	56.221	1.11716	1.10017	0.818378
Q15370	Transcription elongation factor B polypeptide 2 OS=Homo sapiens GN=TCEB2 PE=1 SV=1 - [ELOB_HUMAN]	13.1246	1.42259	1.06508	0.797435
Q16204	Coiled-coil domain-containing protein 6 OS=Homo sapiens GN=CCDC6 PE=1 SV=2 - [CCDC6_HUMAN]	53.2578	1.26234	1.05127	0.823186
Q99798	Aconitate hydratase, mitochondrial OS=Homo sapiens GN=ACO2 PE=1 SV=2 - [ACON_HUMAN]	85.3719	1.33945	1.06418	0.742831
Q15185	Prostaglandin E synthase 3 OS=Homo sapiens GN=PTGES3 PE=1 SV=1 - [TEBP_HUMAN]	18.6854	1.21638	1.14712	0.835834
Q9BXW9	Fanconi anemia group D2 protein OS=Homo sapiens GN=FANCD2 PE=1 SV=2 - [FACD2_HUMAN]	164.025	1.20162	1.15323	0.87428
Q92878	DNA repair protein RAD50 OS=Homo sapiens GN=RAD50 PE=1 SV=1 - [RAD50_HUMAN]	153.797	1.24394	1.20994	0.89703
Q15102	Platelet-activating factor acetylhydrolase IB subunit gamma OS=Homo sapiens GN=PAFAH1B3 PE=1 SV=1 - [PA1B3_HUMAN]	25.7182	1.25964	1.02511	0.834238
P49755	Transmembrane emp24 domain-containing protein 10 OS=Homo sapiens GN=TMED10 PE=1 SV=2 - [TMEDA_HUMAN]	24.96	1.11077	1.0436	0.843382
Q96I59	Probable asparagine--tRNA ligase, mitochondrial OS=Homo sapiens GN=NARS2 PE=1 SV=3 - [SYNM_HUMAN]	54.0557	1.26156	1.2033	0.837342
Q9H3N1	Thioredoxin-related transmembrane protein 1 OS=Homo sapiens GN=TMX1 PE=1 SV=1 - [TMX1_HUMAN]	31.7708	1.2012	1.26099	0.867911
Q15365	Poly(rC)-binding protein 1 OS=Homo sapiens GN=PCBP1 PE=1 SV=2 - [PCBP1_HUMAN]	37.4739	1.13845	1.09083	0.919165
P49711	Transcriptional repressor CTCF OS=Homo sapiens GN=CTCF PE=1 SV=1 - [CTCF_HUMAN]	82.7324	1.20087	1.06703	0.868975
P61956	Small ubiquitin-related modifier 2 OS=Homo sapiens GN=SUMO2 PE=1 SV=3 - [SUMO2_HUMAN]	10.8644	1.35333	1.01727	0.807152
P05534	HLA class I histocompatibility antigen, A-24 alpha chain OS=Homo sapiens GN=HLA-A PE=1 SV=2 - [1A24_HUMAN]	40.663	1.29175	1.10492	0.721128
Q9UNE7	E3 ubiquitin-protein ligase CHIP OS=Homo sapiens GN=STUB1 PE=1 SV=2 - [CHIP_HUMAN]	34.8342	1.21161	1.16117	0.792091
Q9Y5X3	Sorting nexin-5 OS=Homo sapiens GN=SNX5 PE=1 SV=1 - [SNX5_HUMAN]	46.7872	0.958779	1.1527	0.976581
Q9H444	Charged multivesicular body protein 4b OS=Homo sapiens GN=CHMP4B PE=1 SV=1 - [CHM4B_HUMAN]	24.9346	1.34167	1.04948	0.691671
Q13126	S-methyl-5'-thioadenosine phosphorylase OS=Homo sapiens GN=MTAP PE=1 SV=2 - [MTAP_HUMAN]	31.2158	1.16728	1.12486	0.811856
P08236	Beta-glucuronidase OS=Homo sapiens GN=GUSB PE=1 SV=2 - [BGLR_HUMAN]	74.6847	1.0805	0.981241	0.882842
Q8NFV4	Alpha/beta hydrolase domain-containing protein 11 OS=Homo sapiens GN=ABHD11 PE=2 SV=1 - [ABHDB_HUMAN]	34.6681	1.23232	1.18587	0.753129
Q96A33	Coiled-coil domain-containing protein 47 OS=Homo sapiens GN=CCDC47 PE=1 SV=1 - [CCD47_HUMAN]	55.8383	1.17573	1.14926	0.872324
P31483	Nucleolysin TIA-1 isoform p40 OS=Homo sapiens GN=TIA1 PE=1 SV=3 - [TIA1_HUMAN]	42.9356	1.10865	1.12425	0.953108
P51580	Thiopurine S-methyltransferase OS=Homo sapiens GN=TPMT PE=1 SV=1 - [TPMT_HUMAN]	28.1621	1.38865	1.15486	0.906563
Q9BST9	Rhotekin OS=Homo sapiens GN=RTKN PE=1 SV=2 - [RTKN_HUMAN]	62.6277	1.08291	1.14891	0.926755
P19525	Interferon-induced, double-stranded RNA-activated protein kinase OS=Homo sapiens GN=EIF2AK2 PE=1 SV=2 - [E2AK2_HUMAN]	62.0556	0.974671	1.02469	0.747525
Q02252	Methylmalonate-semialdehyde dehydrogenase [acylating], mitochondrial OS=Homo sapiens GN=ALDH6A1 PE=1 SV=2 - [MMSA_HUMAN]	57.8027	1.23138	1.07722	0.907809
Q12765	Secernin-1 OS=Homo sapiens GN=SCRN1 PE=1 SV=2 - [SCRN1_HUMAN]	46.3525	1.14729	1.10682	0.767449
Q6IN85	Serine/threonine-protein phosphatase 4 regulatory subunit 3A OS=Homo sapiens GN=SMEK1 PE=1 SV=1 - [P4R3A_HUMAN]	95.308	1.25482	1.16784	0.820826
Q9H0C8	Integrin-linked kinase-associated serine/threonine phosphatase 2C OS=Homo sapiens GN=ILKAP PE=1 SV=1 - [ILKAP_HUMAN]	42.8798	1.24064	1.0532	0.760414
O00764	Pyridoxal kinase OS=Homo sapiens GN=PDXK PE=1 SV=1 - [PDXK_HUMAN]	35.0799	1.23538	1.00482	0.772823
Q9P2N5	RNA-binding protein 27 OS=Homo sapiens GN=RBM27 PE=1 SV=2 - [RBM27_HUMAN]	118.645	1.13042	1.10812	0.993067
P04040	Catalase OS=Homo sapiens GN=CAT PE=1 SV=3 - [CATA_HUMAN]	59.7188	1.2865	1.12154	0.882817
O43264	Centromere/kinetochore protein zw10 homolog OS=Homo sapiens GN=ZW10 PE=1 SV=3 - [ZW10_HUMAN]	88.7729	1.26392	1.1196	0.772592
P25440	Bromodomain-containing protein 2 OS=Homo sapiens GN=BRD2 PE=1 SV=2 - [BRD2_HUMAN]	88.0063	1.02411	1.06016	0.857731
P51965	Ubiquitin-conjugating enzyme E2 E1 OS=Homo sapiens GN=UBE2E1 PE=1 SV=1 - [UB2E1_HUMAN]	21.3907	1.14348	1.0695	0.762831
Q9BRF8	Serine/threonine-protein phosphatase CPPED1 OS=Homo sapiens GN=CPPED1 PE=1 SV=3 - [CPPED_HUMAN]	35.5259	1.2965	1.07655	0.789972
P09382	Galectin-1 OS=Homo sapiens GN=LGALS1 PE=1 SV=2 - [LEG1_HUMAN]	14.7062	1.03202	0.982863	0.849133
Q9H8H0	Nucleolar protein 11 OS=Homo sapiens GN=NOL11 PE=1 SV=1 - [NOL11_HUMAN]	81.0719	1.10224	1.12026	0.802653
Q96EY7	Pentatricopeptide repeat domain-containing protein 3, mitochondrial OS=Homo sapiens GN=PTCD3 PE=1 SV=3 - [PTCD3_HUMAN]	78.4997	1.0873	1.09497	0.909924
Q6P179	Endoplasmic reticulum aminopeptidase 2 OS=Homo sapiens GN=ERAP2 PE=1 SV=2 - [ERAP2_HUMAN]	110.391	1.07906	1.0615	0.934353
Q9UNX4	WD repeat-containing protein 3 OS=Homo sapiens GN=WDR3 PE=1 SV=1 - [WDR3_HUMAN]	106.032	1.15884	1.2624	0.784721
O00193	Small acidic protein OS=Homo sapiens GN=SMAP PE=1 SV=1 - [SMAP_HUMAN]	20.3202	1.11543	1.06008	0.876154
Q05655	Protein kinase C delta type OS=Homo sapiens GN=PRKCD PE=1 SV=2 - [KPCD_HUMAN]	77.4549	1.25851	1.06227	0.891757
Q14677	Clathrin interactor 1 OS=Homo sapiens GN=CLINT1 PE=1 SV=1 - [EPN4_HUMAN]	68.2158	1.1157	1.13212	0.920467
Q9NZL9	Methionine adenosyltransferase 2 subunit beta OS=Homo sapiens GN=MAT2B PE=1 SV=1 - [MAT2B_HUMAN]	37.5282	1.35025	1.14451	0.788955
P20618	Proteasome subunit beta type-1 OS=Homo sapiens GN=PSMB1 PE=1 SV=2 - [PSB1_HUMAN]	26.4724	1.00381	0.942455	0.929132
P51114	Fragile X mental retardation syndrome-related protein 1 OS=Homo sapiens GN=FXR1 PE=1 SV=3 - [FXR1_HUMAN]	69.6779	1.32906	1.14203	0.844247
Q9UJX3	Anaphase-promoting complex subunit 7 OS=Homo sapiens GN=ANAPC7 PE=1 SV=4 - [APC7_HUMAN]	66.8128	1.19055	1.06389	0.824578
Q8TD19	Serine/threonine-protein kinase Nek9 OS=Homo sapiens GN=NEK9 PE=1 SV=2 - [NEK9_HUMAN]	107.1	1.12239	1.00262	0.856743
Q9NR50	Translation initiation factor eIF-2B subunit gamma OS=Homo sapiens GN=EIF2B3 PE=1 SV=1 - [EI2BG_HUMAN]	50.208	1.13063	1.11973	0.852575
Q02750	Dual specificity mitogen-activated protein kinase kinase 1 OS=Homo sapiens GN=MAP2K1 PE=1 SV=2 - [MP2K1_HUMAN]	43.4113	1.04395	1.0042	0.877601
P25815	Protein S100-P OS=Homo sapiens GN=S100P PE=1 SV=2 - [S100P_HUMAN]	10.3932	1.17105	1.06233	0.493985
Q6DD88	Atlastin-3 OS=Homo sapiens GN=ATL3 PE=1 SV=1 - [ATLA3_HUMAN]	60.5034	1.20982	1.15622	0.844737
Q9NTZ6	RNA-binding protein 12 OS=Homo sapiens GN=RBM12 PE=1 SV=1 - [RBM12_HUMAN]	97.3334	1.1058	1.06783	0.886988
Q86SX6	Glutaredoxin-related protein 5, mitochondrial OS=Homo sapiens GN=GLRX5 PE=1 SV=2 - [GLRX5_HUMAN]	16.6175	0.994383	0.919887	0.7974
P49642	DNA primase small subunit OS=Homo sapiens GN=PRIM1 PE=1 SV=1 - [PRI1_HUMAN]	49.8704	1.188	1.12721	0.760467
Q8WUA4	General transcription factor 3C polypeptide 2 OS=Homo sapiens GN=GTF3C2 PE=1 SV=2 - [TF3C2_HUMAN]	100.616	0.964439	1.11695	0.863888
P23381	Tryptophan--tRNA ligase, cytoplasmic OS=Homo sapiens GN=WARS PE=1 SV=2 - [SYWC_HUMAN]	53.1316	1.15022	0.933033	0.804382
P61011	Signal recognition particle 54 kDa protein OS=Homo sapiens GN=SRP54 PE=1 SV=1 - [SRP54_HUMAN]	55.6683	1.00146	1.05311	0.810739
Q9H845	Acyl-CoA dehydrogenase family member 9, mitochondrial OS=Homo sapiens GN=ACAD9 PE=1 SV=1 - [ACAD9_HUMAN]	68.7167	1.19028	1.10452	0.891779
Q9NZ01	Very-long-chain enoyl-CoA reductase OS=Homo sapiens GN=TECR PE=1 SV=1 - [TECR_HUMAN]	36.0108	1.30739	1.11771	0.806903
P07942	Laminin subunit beta-1 OS=Homo sapiens GN=LAMB1 PE=1 SV=2 - [LAMB1_HUMAN]	197.909	1.43577	1.02991	0.675465
Q96EL2	28S ribosomal protein S24, mitochondrial OS=Homo sapiens GN=MRPS24 PE=1 SV=1 - [RT24_HUMAN]	19.0029	1.01211	1.11834	0.95742
Q15369	Transcription elongation factor B polypeptide 1 OS=Homo sapiens GN=TCEB1 PE=1 SV=1 - [ELOC_HUMAN]	12.465	1.10969	1.06603	0.865071
P62906	60S ribosomal protein L10a OS=Homo sapiens GN=RPL10A PE=1 SV=2 - [RL10A_HUMAN]	24.8155	1.07799	1.07064	0.837155
P69849	Nodal modulator 3 OS=Homo sapiens GN=NOMO3 PE=3 SV=2 - [NOMO3_HUMAN]	134.049	1.02826	0.975946	0.733031
Q8NFJ5	Retinoic acid-induced protein 3 OS=Homo sapiens GN=GPRC5A PE=1 SV=2 - [RAI3_HUMAN]	40.2249	1.39927	1.39989	0.727486
P30519	Heme oxygenase 2 OS=Homo sapiens GN=HMOX2 PE=1 SV=2 - [HMOX2_HUMAN]	36.0098	1.04269	1.08961	0.811996
O43290	U4/U6.U5 tri-snRNP-associated protein 1 OS=Homo sapiens GN=SART1 PE=1 SV=1 - [SNUT1_HUMAN]	90.2003	1.15852	1.05122	0.750876
Q8IXB1	DnaJ homolog subfamily C member 10 OS=Homo sapiens GN=DNAJC10 PE=1 SV=2 - [DJC10_HUMAN]	91.0213	1.09949	1.01851	0.911821
P53350	Serine/threonine-protein kinase PLK1 OS=Homo sapiens GN=PLK1 PE=1 SV=1 - [PLK1_HUMAN]	68.2116	0.948289	0.999881	0.962766
Q9H089	Large subunit GTPase 1 homolog OS=Homo sapiens GN=LSG1 PE=1 SV=2 - [LSG1_HUMAN]	75.1784	1.44385	1.20441	0.78286
P40937	Replication factor C subunit 5 OS=Homo sapiens GN=RFC5 PE=1 SV=1 - [RFC5_HUMAN]	38.4722	1.33193	1.16032	0.759601
O43291	Kunitz-type protease inhibitor 2 OS=Homo sapiens GN=SPINT2 PE=1 SV=2 - [SPIT2_HUMAN]	28.2098	1.15415	1.01046	0.790093
Q70J99	Protein unc-13 homolog D OS=Homo sapiens GN=UNC13D PE=1 SV=1 - [UN13D_HUMAN]	123.205	1.20073	1.07363	0.785851
Q7Z3K3	Pogo transposable element with ZNF domain OS=Homo sapiens GN=POGZ PE=1 SV=2 - [POGZ_HUMAN]	155.245	1.15459	1.06643	0.882891
Q9UHL4	Dipeptidyl peptidase 2 OS=Homo sapiens GN=DPP7 PE=1 SV=3 - [DPP2_HUMAN]	54.3072	1.19682	1.09199	1.02406
P17612	cAMP-dependent protein kinase catalytic subunit alpha OS=Homo sapiens GN=PRKACA PE=1 SV=2 - [KAPCA_HUMAN]	40.564	1.32081	1.13176	0.787987
Q01085	Nucleolysin TIAR OS=Homo sapiens GN=TIAL1 PE=1 SV=1 - [TIAR_HUMAN]	41.5641	1.32167	1.04677	0.884188
Q8NI36	WD repeat-containing protein 36 OS=Homo sapiens GN=WDR36 PE=1 SV=1 - [WDR36_HUMAN]	105.255	1.10432	1.03196	0.790556
Q5UIP0	Telomere-associated protein RIF1 OS=Homo sapiens GN=RIF1 PE=1 SV=2 - [RIF1_HUMAN]	274.294	1.13305	1.06635	0.763115
Q6NUQ4	Transmembrane protein 214 OS=Homo sapiens GN=TMEM214 PE=1 SV=2 - [TM214_HUMAN]	77.1014	0.987154	1.02472	0.818389
Q86XL3	Ankyrin repeat and LEM domain-containing protein 2 OS=Homo sapiens GN=ANKLE2 PE=1 SV=4 - [ANKL2_HUMAN]	104.05	1.31292	1.05823	0.786564
Q9Y4R8	Telomere length regulation protein TEL2 homolog OS=Homo sapiens GN=TELO2 PE=1 SV=2 - [TELO2_HUMAN]	91.6892	1.11066	1.10472	0.917044
P54619	5'-AMP-activated protein kinase subunit gamma-1 OS=Homo sapiens GN=PRKAG1 PE=1 SV=1 - [AAKG1_HUMAN]	37.5558	1.03728	1.03452	0.880304
Q7KZI7	Serine/threonine-protein kinase MARK2 OS=Homo sapiens GN=MARK2 PE=1 SV=2 - [MARK2_HUMAN]	87.8559	1.16737	1.16339	0.799535
Q9Y619	Mitochondrial ornithine transporter 1 OS=Homo sapiens GN=SLC25A15 PE=1 SV=1 - [ORNT1_HUMAN]	32.7147	1.38398	1.17217	0.792706
O00566	U3 small nucleolar ribonucleoprotein protein MPP10 OS=Homo sapiens GN=MPHOSPH10 PE=1 SV=2 - [MPP10_HUMAN]	78.8157	1.15344	1.02314	0.766925
Q9NVD7	Alpha-parvin OS=Homo sapiens GN=PARVA PE=1 SV=1 - [PARVA_HUMAN]	42.2174	1.085	1.03289	0.825503
P16949	Stathmin OS=Homo sapiens GN=STMN1 PE=1 SV=3 - [STMN1_HUMAN]	17.292	0.861196	0.970474	0.927064
Q9Y6M1	Insulin-like growth factor 2 mRNA-binding protein 2 OS=Homo sapiens GN=IGF2BP2 PE=1 SV=2 - [IF2B2_HUMAN]	66.0806	1.0239	1.05786	0.885601
Q9H1K4	Mitochondrial glutamate carrier 2 OS=Homo sapiens GN=SLC25A18 PE=1 SV=1 - [GHC2_HUMAN]	33.8265	0.762272	0.838591	0.99355
Q9NWV4	UPF0587 protein C1orf123 OS=Homo sapiens GN=C1orf123 PE=1 SV=1 - [CA123_HUMAN]	18.0368	1.2049	1.07282	0.864568
P67809	Nuclease-sensitive element-binding protein 1 OS=Homo sapiens GN=YBX1 PE=1 SV=3 - [YBOX1_HUMAN]	35.9027	1.40348	1.39528	0.835657
P43405	Tyrosine-protein kinase SYK OS=Homo sapiens GN=SYK PE=1 SV=1 - [KSYK_HUMAN]	72.0203	1.06004	1.04861	0.794245
P48506	Glutamate--cysteine ligase catalytic subunit OS=Homo sapiens GN=GCLC PE=1 SV=2 - [GSH1_HUMAN]	72.7193	1.71002	1.3448	0.77828
Q99805	Transmembrane 9 superfamily member 2 OS=Homo sapiens GN=TM9SF2 PE=1 SV=1 - [TM9S2_HUMAN]	75.7255	1.31077	0.966528	0.696356
P28340	DNA polymerase delta catalytic subunit OS=Homo sapiens GN=POLD1 PE=1 SV=2 - [DPOD1_HUMAN]	123.553	0.991589	1.02209	0.867153
P34896	Serine hydroxymethyltransferase, cytosolic OS=Homo sapiens GN=SHMT1 PE=1 SV=1 - [GLYC_HUMAN]	53.049	1.08887	1.24144	0.898889
O95425	Supervillin OS=Homo sapiens GN=SVIL PE=1 SV=2 - [SVIL_HUMAN]	247.593	1.18193	1.02006	0.897592
Q92747	Actin-related protein 2/3 complex subunit 1A OS=Homo sapiens GN=ARPC1A PE=1 SV=2 - [ARC1A_HUMAN]	41.5427	1.24738	1.16678	0.871799
P30044	Peroxiredoxin-5, mitochondrial OS=Homo sapiens GN=PRDX5 PE=1 SV=4 - [PRDX5_HUMAN]	22.0725	1.10652	1.05673	0.906888
Q8TE68	Epidermal growth factor receptor kinase substrate 8-like protein 1 OS=Homo sapiens GN=EPS8L1 PE=1 SV=3 - [ES8L1_HUMAN]	80.202	1.28392	1.04162	0.775474
P17568	NADH dehydrogenase [ubiquinone] 1 beta subcomplex subunit 7 OS=Homo sapiens GN=NDUFB7 PE=1 SV=4 - [NDUB7_HUMAN]	16.3913	1.14856	1.10488	0.88205
Q13085	Acetyl-CoA carboxylase 1 OS=Homo sapiens GN=ACACA PE=1 SV=2 - [ACACA_HUMAN]	265.385	1.12386	1.04916	0.871645
Q9BV44	THUMP domain-containing protein 3 OS=Homo sapiens GN=THUMPD3 PE=1 SV=1 - [THUM3_HUMAN]	56.9668	1.30523	1.07799	0.768519
Q9H330	Transmembrane protein 245 OS=Homo sapiens GN=TMEM245 PE=1 SV=2 - [TM245_HUMAN]	100.881	1.20461	1.10986	0.924996
O95487	Protein transport protein Sec24B OS=Homo sapiens GN=SEC24B PE=1 SV=2 - [SC24B_HUMAN]	137.331	1.0621	0.998556	0.853435
Q9NTG1	Polycystic kidney disease and receptor for egg jelly-related protein OS=Homo sapiens GN=PKDREJ PE=2 SV=2 - [PKDRE_HUMAN]	255.285	1.90289	1.6386	0.777233
Q16539	Mitogen-activated protein kinase 14 OS=Homo sapiens GN=MAPK14 PE=1 SV=3 - [MK14_HUMAN]	41.267	1.12763	1.11407	0.752492
Q9P0J0	NADH dehydrogenase [ubiquinone] 1 alpha subcomplex subunit 13 OS=Homo sapiens GN=NDUFA13 PE=1 SV=3 - [NDUAD_HUMAN]	16.6876	1.18272	1.06455	0.780573
Q9NQ55	Suppressor of SWI4 1 homolog OS=Homo sapiens GN=PPAN PE=2 SV=1 - [SSF1_HUMAN]	53.1608	1.0866	1.12914	0.834398
Q96L92	Sorting nexin-27 OS=Homo sapiens GN=SNX27 PE=1 SV=2 - [SNX27_HUMAN]	61.2265	1.11274	1.14581	0.873624
P29992	Guanine nucleotide-binding protein subunit alpha-11 OS=Homo sapiens GN=GNA11 PE=1 SV=2 - [GNA11_HUMAN]	42.0965	1.42345	1.21673	0.835324
O60869	Endothelial differentiation-related factor 1 OS=Homo sapiens GN=EDF1 PE=1 SV=1 - [EDF1_HUMAN]	16.3589	0.888206	1.10555	0.895414
O00567	Nucleolar protein 56 OS=Homo sapiens GN=NOP56 PE=1 SV=4 - [NOP56_HUMAN]	66.0087	0.953184	1.04419	0.787805
Q15542	Transcription initiation factor TFIID subunit 5 OS=Homo sapiens GN=TAF5 PE=1 SV=3 - [TAF5_HUMAN]	86.7763	1.30554	1.16204	0.828075
O95373	Importin-7 OS=Homo sapiens GN=IPO7 PE=1 SV=1 - [IPO7_HUMAN]	119.44	1.24657	1.18111	0.798024
O75153	Clustered mitochondria protein homolog OS=Homo sapiens GN=CLUH PE=1 SV=2 - [CLU_HUMAN]	146.577	1.08279	1.05303	1.01082
O96019	Actin-like protein 6A OS=Homo sapiens GN=ACTL6A PE=1 SV=1 - [ACL6A_HUMAN]	47.4303	1.4139	1.20292	0.808306
P14866	Heterogeneous nuclear ribonucleoprotein L OS=Homo sapiens GN=HNRNPL PE=1 SV=2 - [HNRPL_HUMAN]	64.0924	1.13485	1.0313	0.863108
P02768	Serum albumin OS=Homo sapiens GN=ALB PE=1 SV=2 - [ALBU_HUMAN]	69.3215	1.04386	1.0958	0.850583
Q12769	Nuclear pore complex protein Nup160 OS=Homo sapiens GN=NUP160 PE=1 SV=3 - [NU160_HUMAN]	162.017	1.03675	1.1516	0.957002
P06756	Integrin alpha-V OS=Homo sapiens GN=ITGAV PE=1 SV=2 - [ITAV_HUMAN]	115.964	1.29413	1.1009	0.871468
Q9UNH7	Sorting nexin-6 OS=Homo sapiens GN=SNX6 PE=1 SV=1 - [SNX6_HUMAN]	46.6198	1.23343	1.06617	0.92656
Q00059	Transcription factor A, mitochondrial OS=Homo sapiens GN=TFAM PE=1 SV=1 - [TFAM_HUMAN]	29.0782	0.87678	1.00996	0.928947
Q15717	ELAV-like protein 1 OS=Homo sapiens GN=ELAVL1 PE=1 SV=2 - [ELAV1_HUMAN]	36.0692	1.0123	1.03906	0.922528
Q8N163	Cell cycle and apoptosis regulator protein 2 OS=Homo sapiens GN=CCAR2 PE=1 SV=2 - [CCAR2_HUMAN]	102.838	1.08682	1.02507	0.898199
P48739	Phosphatidylinositol transfer protein beta isoform OS=Homo sapiens GN=PITPNB PE=1 SV=2 - [PIPNB_HUMAN]	31.5199	1.16631	1.18088	0.809137
Q8N8A6	ATP-dependent RNA helicase DDX51 OS=Homo sapiens GN=DDX51 PE=1 SV=3 - [DDX51_HUMAN]	72.4126	0.975757	1.15281	0.812894
P04181	Ornithine aminotransferase, mitochondrial OS=Homo sapiens GN=OAT PE=1 SV=1 - [OAT_HUMAN]	48.5042	1.09431	1.12295	0.942803
O75844	CAAX prenyl protease 1 homolog OS=Homo sapiens GN=ZMPSTE24 PE=1 SV=2 - [FACE1_HUMAN]	54.7775	1.11206	1.07194	0.837124
Q9Y265	RuvB-like 1 OS=Homo sapiens GN=RUVBL1 PE=1 SV=1 - [RUVB1_HUMAN]	50.1963	1.15946	1.05043	0.873506
Q86UE8	Serine/threonine-protein kinase tousled-like 2 OS=Homo sapiens GN=TLK2 PE=1 SV=2 - [TLK2_HUMAN]	87.6065	1.25597	1.00585	0.652548
Q9HCH5	Synaptotagmin-like protein 2 OS=Homo sapiens GN=SYTL2 PE=1 SV=3 - [SYTL2_HUMAN]	104.865	1.25086	1.09228	0.910161
P78347	General transcription factor II-I OS=Homo sapiens GN=GTF2I PE=1 SV=2 - [GTF2I_HUMAN]	112.346	1.12315	1.25813	0.96355
P05387	60S acidic ribosomal protein P2 OS=Homo sapiens GN=RPLP2 PE=1 SV=1 - [RLA2_HUMAN]	11.6578	1.23618	1.02639	0.708908
Q96EL3	39S ribosomal protein L53, mitochondrial OS=Homo sapiens GN=MRPL53 PE=1 SV=1 - [RM53_HUMAN]	12.0992	1.33165	1.11232	0.842579
Q5H9R7	Serine/threonine-protein phosphatase 6 regulatory subunit 3 OS=Homo sapiens GN=PPP6R3 PE=1 SV=2 - [PP6R3_HUMAN]	97.6076	1.22328	1.1514	0.943369
O94915	Protein furry homolog-like OS=Homo sapiens GN=FRYL PE=1 SV=2 - [FRYL_HUMAN]	339.383	1.07129	1.15483	0.884001
Q86U86	Protein polybromo-1 OS=Homo sapiens GN=PBRM1 PE=1 SV=1 - [PB1_HUMAN]	192.825	0.954278	1.22305	0.882913
Q9UBT7	Alpha-catulin OS=Homo sapiens GN=CTNNAL1 PE=1 SV=2 - [CTNL1_HUMAN]	81.8447	1.28777	1.08272	0.840429
Q9NX02	NACHT, LRR and PYD domains-containing protein 2 OS=Homo sapiens GN=NLRP2 PE=1 SV=1 - [NALP2_HUMAN]	120.437	1.18269	1.06658	0.887473
Q01780	Exosome component 10 OS=Homo sapiens GN=EXOSC10 PE=1 SV=2 - [EXOSX_HUMAN]	100.768	1.17244	1.13218	0.711488
P15559	NAD(P)H dehydrogenase [quinone] 1 OS=Homo sapiens GN=NQO1 PE=1 SV=1 - [NQO1_HUMAN]	30.848	1.01111	1.02609	0.959462
P49419	Alpha-aminoadipic semialdehyde dehydrogenase OS=Homo sapiens GN=ALDH7A1 PE=1 SV=5 - [AL7A1_HUMAN]	58.4501	1.28297	1.15088	0.841727
Q8N0T1	Uncharacterized protein C8orf59 OS=Homo sapiens GN=C8orf59 PE=1 SV=4 - [CH059_HUMAN]	11.4493	1.21816	1.05282	0.832133
P29692	Elongation factor 1-delta OS=Homo sapiens GN=EEF1D PE=1 SV=5 - [EF1D_HUMAN]	31.1028	1.26722	1.16364	0.804059
O60313	Dynamin-like 120 kDa protein, mitochondrial OS=Homo sapiens GN=OPA1 PE=1 SV=3 - [OPA1_HUMAN]	111.561	1.31389	1.11183	0.769626
O14681	Etoposide-induced protein 2.4 homolog OS=Homo sapiens GN=EI24 PE=1 SV=4 - [EI24_HUMAN]	38.9397	1.34261	1.20294	0.837138
Q9Y2L9	Leucine-rich repeat and calponin homology domain-containing protein 1 OS=Homo sapiens GN=LRCH1 PE=1 SV=3 - [LRCH1_HUMAN]	80.824	1.01286	1.19382	0.916438
Q8NBN7	Retinol dehydrogenase 13 OS=Homo sapiens GN=RDH13 PE=1 SV=2 - [RDH13_HUMAN]	35.9099	1.00737	1.08148	0.912186
Q9Y2T2	AP-3 complex subunit mu-1 OS=Homo sapiens GN=AP3M1 PE=1 SV=1 - [AP3M1_HUMAN]	46.9093	1.07497	1.05518	0.855734
Q8NFH4	Nucleoporin Nup37 OS=Homo sapiens GN=NUP37 PE=1 SV=1 - [NUP37_HUMAN]	36.684	1.34793	1.22689	0.793965
Q8N0U8	Vitamin K epoxide reductase complex subunit 1-like protein 1 OS=Homo sapiens GN=VKORC1L1 PE=1 SV=2 - [VKORL_HUMAN]	19.8227	1.0005	1.06318	0.832715
O95208	Epsin-2 OS=Homo sapiens GN=EPN2 PE=1 SV=3 - [EPN2_HUMAN]	68.4393	0.9352	1.03886	0.894759
Q9Y3B9	RRP15-like protein OS=Homo sapiens GN=RRP15 PE=1 SV=2 - [RRP15_HUMAN]	31.4645	1.13947	1.15235	0.833737
Q9BZL1	Ubiquitin-like protein 5 OS=Homo sapiens GN=UBL5 PE=1 SV=1 - [UBL5_HUMAN]	8.54143	1.35916	1.09508	0.819755
Q13363	C-terminal-binding protein 1 OS=Homo sapiens GN=CTBP1 PE=1 SV=2 - [CTBP1_HUMAN]	47.5055	1.51256	1.08688	0.823706
Q7LBR1	Charged multivesicular body protein 1b OS=Homo sapiens GN=CHMP1B PE=1 SV=1 - [CHM1B_HUMAN]	22.0952	1.44209	1.22537	0.799509
P20645	Cation-dependent mannose-6-phosphate receptor OS=Homo sapiens GN=M6PR PE=1 SV=1 - [MPRD_HUMAN]	30.9734	1.14376	1.11903	0.995143
Q7L0Y3	Mitochondrial ribonuclease P protein 1 OS=Homo sapiens GN=TRMT10C PE=1 SV=2 - [MRRP1_HUMAN]	47.3166	1.14055	1.10531	0.937302
P43155	Carnitine O-acetyltransferase OS=Homo sapiens GN=CRAT PE=1 SV=5 - [CACP_HUMAN]	70.8123	1.34123	1.0616	0.875772
Q9BY67	Cell adhesion molecule 1 OS=Homo sapiens GN=CADM1 PE=1 SV=2 - [CADM1_HUMAN]	48.4784	1.75051	1.24461	0.915436
Q5VZE5	N-alpha-acetyltransferase 35, NatC auxiliary subunit OS=Homo sapiens GN=NAA35 PE=1 SV=1 - [NAA35_HUMAN]	83.5841	1.20597	1.21864	0.840754
P50851	Lipopolysaccharide-responsive and beige-like anchor protein OS=Homo sapiens GN=LRBA PE=1 SV=4 - [LRBA_HUMAN]	318.906	1.37723	1.1335	0.875426
P27824	Calnexin OS=Homo sapiens GN=CANX PE=1 SV=2 - [CALX_HUMAN]	67.5259	1.18822	0.966268	0.892268
P62861	40S ribosomal protein S30 OS=Homo sapiens GN=FAU PE=1 SV=1 - [RS30_HUMAN]	6.64382	1.1345	1.11757	0.792597
Q4G176	Acyl-CoA synthetase family member 3, mitochondrial OS=Homo sapiens GN=ACSF3 PE=1 SV=3 - [ACSF3_HUMAN]	64.0893	1.26659	1.07362	0.902716
O60234	Glia maturation factor gamma OS=Homo sapiens GN=GMFG PE=1 SV=1 - [GMFG_HUMAN]	16.7904	0.990033	1.04797	0.887169
Q7Z3J2	UPF0505 protein C16orf62 OS=Homo sapiens GN=C16orf62 PE=1 SV=2 - [CP062_HUMAN]	109.492	1.2103	1.14331	0.832878
P30050	60S ribosomal protein L12 OS=Homo sapiens GN=RPL12 PE=1 SV=1 - [RL12_HUMAN]	17.8075	1.18709	1.12162	0.849184
Q9H9C1	Spermatogenesis-defective protein 39 homolog OS=Homo sapiens GN=VIPAS39 PE=1 SV=1 - [SPE39_HUMAN]	56.9703	1.20577	1.0409	0.84032
P30626	Sorcin OS=Homo sapiens GN=SRI PE=1 SV=1 - [SORCN_HUMAN]	21.6624	1.75641	1.26185	0.705215
Q9NUV7	Serine palmitoyltransferase 3 OS=Homo sapiens GN=SPTLC3 PE=1 SV=3 - [SPTC3_HUMAN]	62.0098	1.46752	1.24611	0.889274
Q6PJ69	Tripartite motif-containing protein 65 OS=Homo sapiens GN=TRIM65 PE=1 SV=3 - [TRI65_HUMAN]	57.3168	0.919316	0.124181	0.124698
Q00169	Phosphatidylinositol transfer protein alpha isoform OS=Homo sapiens GN=PITPNA PE=1 SV=2 - [PIPNA_HUMAN]	31.786	1.42848	1.14973	0.786169
O60231	Putative pre-mRNA-splicing factor ATP-dependent RNA helicase DHX16 OS=Homo sapiens GN=DHX16 PE=1 SV=2 - [DHX16_HUMAN]	119.189	1.08528	1.05877	0.819649
P36776	Lon protease homolog, mitochondrial OS=Homo sapiens GN=LONP1 PE=1 SV=2 - [LONM_HUMAN]	106.422	1.24445	1.02149	0.808591
O14975	Very long-chain acyl-CoA synthetase OS=Homo sapiens GN=SLC27A2 PE=1 SV=2 - [S27A2_HUMAN]	70.2673	1.30847	1.01523	0.764604
Q9H5Q4	Dimethyladenosine transferase 2, mitochondrial OS=Homo sapiens GN=TFB2M PE=1 SV=1 - [TFB2M_HUMAN]	45.3198	0.960435	1.07765	0.897044
P46937	Transcriptional coactivator YAP1 OS=Homo sapiens GN=YAP1 PE=1 SV=2 - [YAP1_HUMAN]	54.4275	1.55153	1.01124	0.660463
Q7Z2W4	Zinc finger CCCH-type antiviral protein 1 OS=Homo sapiens GN=ZC3HAV1 PE=1 SV=3 - [ZCCHV_HUMAN]	101.367	1.03188	0.983966	0.736152
P61081	NEDD8-conjugating enzyme Ubc12 OS=Homo sapiens GN=UBE2M PE=1 SV=1 - [UBC12_HUMAN]	20.8866	1.32283	1.19512	0.833732
Q13425	Beta-2-syntrophin OS=Homo sapiens GN=SNTB2 PE=1 SV=1 - [SNTB2_HUMAN]	57.913	1.08187	1.07093	0.956466
Q8N5C6	S1 RNA-binding domain-containing protein 1 OS=Homo sapiens GN=SRBD1 PE=1 SV=2 - [SRBD1_HUMAN]	111.705	0.957366	1.14341	0.812102
P48509	CD151 antigen OS=Homo sapiens GN=CD151 PE=1 SV=3 - [CD151_HUMAN]	28.2763	1.25791	1.02479	0.749322
Q8TC07	TBC1 domain family member 15 OS=Homo sapiens GN=TBC1D15 PE=1 SV=2 - [TBC15_HUMAN]	79.4397	1.04334	1.10376	0.883553
O00584	Ribonuclease T2 OS=Homo sapiens GN=RNASET2 PE=1 SV=2 - [RNT2_HUMAN]	29.4618	1.38694	1.23644	0.844572
Q9NRY4	Rho GTPase-activating protein 35 OS=Homo sapiens GN=ARHGAP35 PE=1 SV=3 - [RHG35_HUMAN]	170.407	1.5138	1.19514	0.799488
P39748	Flap endonuclease 1 OS=Homo sapiens GN=FEN1 PE=1 SV=1 - [FEN1_HUMAN]	42.5661	1.15935	1.02861	0.846466
Q9UHR4	Brain-specific angiogenesis inhibitor 1-associated protein 2-like protein 1 OS=Homo sapiens GN=BAIAP2L1 PE=1 SV=2 - [BI2L1_HUMAN]	56.8471	1.2874	1.0736	0.750168
P46777	60S ribosomal protein L5 OS=Homo sapiens GN=RPL5 PE=1 SV=3 - [RL5_HUMAN]	34.3407	1.04856	0.944922	0.868784
Q63HN8	E3 ubiquitin-protein ligase RNF213 OS=Homo sapiens GN=RNF213 PE=1 SV=3 - [RN213_HUMAN]	591.03	1.08043	1.09317	0.939159
P35658	Nuclear pore complex protein Nup214 OS=Homo sapiens GN=NUP214 PE=1 SV=2 - [NU214_HUMAN]	213.488	1.33325	1.05938	0.80967
O00487	26S proteasome non-ATPase regulatory subunit 14 OS=Homo sapiens GN=PSMD14 PE=1 SV=1 - [PSDE_HUMAN]	34.5546	1.33702	1.1731	0.934797
P60228	Eukaryotic translation initiation factor 3 subunit E OS=Homo sapiens GN=EIF3E PE=1 SV=1 - [EIF3E_HUMAN]	52.1874	1.03414	1.0385	0.800418
Q9Y3A2	Probable U3 small nucleolar RNA-associated protein 11 OS=Homo sapiens GN=UTP11L PE=1 SV=2 - [UTP11_HUMAN]	30.4277	1.11345	1.04971	0.880037
Q8N1G2	Cap-specific mRNA (nucleoside-2'-O-)-methyltransferase 1 OS=Homo sapiens GN=CMTR1 PE=1 SV=1 - [CMTR1_HUMAN]	95.26	0.923926	1.00794	0.982926
Q9Y5K8	V-type proton ATPase subunit D OS=Homo sapiens GN=ATP6V1D PE=1 SV=1 - [VATD_HUMAN]	28.2453	1.0688	1.06315	0.833268
Q8WYP5	Protein ELYS OS=Homo sapiens GN=AHCTF1 PE=1 SV=3 - [ELYS_HUMAN]	252.342	1.19714	1.13438	0.785502
P08397	Porphobilinogen deaminase OS=Homo sapiens GN=HMBS PE=1 SV=2 - [HEM3_HUMAN]	39.3056	1.20538	1.1172	0.905311
P62829	60S ribosomal protein L23 OS=Homo sapiens GN=RPL23 PE=1 SV=1 - [RL23_HUMAN]	14.8561	0.929503	1.02638	0.970867
P13073	Cytochrome c oxidase subunit 4 isoform 1, mitochondrial OS=Homo sapiens GN=COX4I1 PE=1 SV=1 - [COX41_HUMAN]	19.564	1.0556	1.0477	0.811667
O94874	E3 UFM1-protein ligase 1 OS=Homo sapiens GN=UFL1 PE=1 SV=2 - [UFL1_HUMAN]	89.5398	1.2951	1.17391	0.900991
Q14157	Ubiquitin-associated protein 2-like OS=Homo sapiens GN=UBAP2L PE=1 SV=2 - [UBP2L_HUMAN]	114.465	1.16927	1.10873	0.92514
P22570	NADPH:adrenodoxin oxidoreductase, mitochondrial OS=Homo sapiens GN=FDXR PE=1 SV=3 - [ADRO_HUMAN]	53.803	1.2214	1.11601	0.815492
Q99549	M-phase phosphoprotein 8 OS=Homo sapiens GN=MPHOSPH8 PE=1 SV=2 - [MPP8_HUMAN]	97.1228	1.14751	0.977265	0.765456
O43865	Adenosylhomocysteinase 2 OS=Homo sapiens GN=AHCYL1 PE=1 SV=2 - [SAHH2_HUMAN]	58.9134	1.21721	1.11233	0.895922
Q7Z417	Nuclear fragile X mental retardation-interacting protein 2 OS=Homo sapiens GN=NUFIP2 PE=1 SV=1 - [NUFP2_HUMAN]	76.0747	1.15256	1.13786	0.777588
Q96QK1	Vacuolar protein sorting-associated protein 35 OS=Homo sapiens GN=VPS35 PE=1 SV=2 - [VPS35_HUMAN]	91.6489	1.23503	1.09089	0.844667
Q96D46	60S ribosomal export protein NMD3 OS=Homo sapiens GN=NMD3 PE=1 SV=1 - [NMD3_HUMAN]	57.5659	1.39003	1.2368	0.862776
Q9HCG8	Pre-mRNA-splicing factor CWC22 homolog OS=Homo sapiens GN=CWC22 PE=1 SV=3 - [CWC22_HUMAN]	105.402	1.19882	1.16433	0.861095
P46379	Large proline-rich protein BAG6 OS=Homo sapiens GN=BAG6 PE=1 SV=2 - [BAG6_HUMAN]	119.334	1.10445	1.10047	0.841075
P08574	Cytochrome c1, heme protein, mitochondrial OS=Homo sapiens GN=CYC1 PE=1 SV=3 - [CY1_HUMAN]	35.399	1.16867	1.09055	0.944172
P06454	Prothymosin alpha OS=Homo sapiens GN=PTMA PE=1 SV=2 - [PTMA_HUMAN]	12.196	1.60082	1.32492	0.907935
Q14676	Mediator of DNA damage checkpoint protein 1 OS=Homo sapiens GN=MDC1 PE=1 SV=3 - [MDC1_HUMAN]	226.529	1.39976	1.22698	0.79229
Q9Y295	Developmentally-regulated GTP-binding protein 1 OS=Homo sapiens GN=DRG1 PE=1 SV=1 - [DRG1_HUMAN]	40.5168	1.13686	1.12316	0.808001
P12830	Cadherin-1 OS=Homo sapiens GN=CDH1 PE=1 SV=3 - [CADH1_HUMAN]	97.3959	1.3492	1.27622	0.892585
O75131	Copine-3 OS=Homo sapiens GN=CPNE3 PE=1 SV=1 - [CPNE3_HUMAN]	60.0921	1.30996	1.18324	0.860544
Q9NZB2	Constitutive coactivator of PPAR-gamma-like protein 1 OS=Homo sapiens GN=FAM120A PE=1 SV=2 - [F120A_HUMAN]	121.811	1.08342	1.05987	0.874562
O43399	Tumor protein D54 OS=Homo sapiens GN=TPD52L2 PE=1 SV=2 - [TPD54_HUMAN]	22.2243	1.15364	1.17612	0.705175
Q96DI7	U5 small nuclear ribonucleoprotein 40 kDa protein OS=Homo sapiens GN=SNRNP40 PE=1 SV=1 - [SNR40_HUMAN]	39.2857	1.35092	1.17397	0.643748
Q96T23	Remodeling and spacing factor 1 OS=Homo sapiens GN=RSF1 PE=1 SV=2 - [RSF1_HUMAN]	163.72	1.0911	1.10972	0.869728
Q9Y5S2	Serine/threonine-protein kinase MRCK beta OS=Homo sapiens GN=CDC42BPB PE=1 SV=2 - [MRCKB_HUMAN]	194.193	1.32598	0.967735	0.963226
P36915	Guanine nucleotide-binding protein-like 1 OS=Homo sapiens GN=GNL1 PE=1 SV=2 - [GNL1_HUMAN]	68.6185	1.24477	1.15896	0.881627
P60903	Protein S100-A10 OS=Homo sapiens GN=S100A10 PE=1 SV=2 - [S10AA_HUMAN]	11.1955	1.95184	1.46571	0.681566
Q9UQ88	Cyclin-dependent kinase 11A OS=Homo sapiens GN=CDK11A PE=1 SV=4 - [CD11A_HUMAN]	91.3055	1.09667	1.05062	0.908052
Q9UHJ6	Sedoheptulokinase OS=Homo sapiens GN=SHPK PE=1 SV=3 - [SHPK_HUMAN]	51.458	1.27825	1.2052	0.823224
Q92817	Envoplakin OS=Homo sapiens GN=EVPL PE=1 SV=3 - [EVPL_HUMAN]	231.463	1.40215	1.0711	0.736024
O95758	Polypyrimidine tract-binding protein 3 OS=Homo sapiens GN=PTBP3 PE=1 SV=2 - [PTBP3_HUMAN]	59.6521	1.2412	1.11224	0.89121
Q02218	2-oxoglutarate dehydrogenase, mitochondrial OS=Homo sapiens GN=OGDH PE=1 SV=3 - [ODO1_HUMAN]	115.861	1.14879	1.14119	0.868795
P52732	Kinesin-like protein KIF11 OS=Homo sapiens GN=KIF11 PE=1 SV=2 - [KIF11_HUMAN]	119.085	1.15049	1.08287	0.868044
P30520	Adenylosuccinate synthetase isozyme 2 OS=Homo sapiens GN=ADSS PE=1 SV=3 - [PURA2_HUMAN]	50.0658	1.34266	1.17533	0.908672
O00186	Syntaxin-binding protein 3 OS=Homo sapiens GN=STXBP3 PE=1 SV=2 - [STXB3_HUMAN]	67.7208	1.23639	1.0733	0.816367
Q9NVN8	Guanine nucleotide-binding protein-like 3-like protein OS=Homo sapiens GN=GNL3L PE=1 SV=1 - [GNL3L_HUMAN]	65.5316	1.56929	1.42816	0.675207
Q16629	Serine/arginine-rich splicing factor 7 OS=Homo sapiens GN=SRSF7 PE=1 SV=1 - [SRSF7_HUMAN]	27.35	1.14288	1.09363	0.790581
P62753	40S ribosomal protein S6 OS=Homo sapiens GN=RPS6 PE=1 SV=1 - [RS6_HUMAN]	28.663	1.03031	1.07921	0.833501
Q9UJX2	Cell division cycle protein 23 homolog OS=Homo sapiens GN=CDC23 PE=1 SV=3 - [CDC23_HUMAN]	68.79	1.12109	1.09535	0.848285
Q01970	1-phosphatidylinositol 4,5-bisphosphate phosphodiesterase beta-3 OS=Homo sapiens GN=PLCB3 PE=1 SV=2 - [PLCB3_HUMAN]	138.713	1.36561	1.04664	0.747912
P49458	Signal recognition particle 9 kDa protein OS=Homo sapiens GN=SRP9 PE=1 SV=2 - [SRP09_HUMAN]	10.1051	1.41424	1.18491	0.778622
Q14764	Major vault protein OS=Homo sapiens GN=MVP PE=1 SV=4 - [MVP_HUMAN]	99.2659	1.15445	1.04802	0.914722
Q8NHP8	Putative phospholipase B-like 2 OS=Homo sapiens GN=PLBD2 PE=1 SV=2 - [PLBL2_HUMAN]	65.43	0.68943	1.01308	0.973703
O00560	Syntenin-1 OS=Homo sapiens GN=SDCBP PE=1 SV=1 - [SDCB1_HUMAN]	32.4239	1.20712	1.13108	0.769915
Q9HBH5	Retinol dehydrogenase 14 OS=Homo sapiens GN=RDH14 PE=1 SV=1 - [RDH14_HUMAN]	36.8414	1.10858	1.03747	0.79537
O75822	Eukaryotic translation initiation factor 3 subunit J OS=Homo sapiens GN=EIF3J PE=1 SV=2 - [EIF3J_HUMAN]	29.0445	1.13979	1.07839	0.873808
Q9HAV7	GrpE protein homolog 1, mitochondrial OS=Homo sapiens GN=GRPEL1 PE=1 SV=2 - [GRPE1_HUMAN]	24.2639	0.903921	1.00162	0.806754
Q9NPJ3	Acyl-coenzyme A thioesterase 13 OS=Homo sapiens GN=ACOT13 PE=1 SV=1 - [ACO13_HUMAN]	14.9509	1.29971	1.15935	0.90697
O76071	Probable cytosolic iron-sulfur protein assembly protein CIAO1 OS=Homo sapiens GN=CIAO1 PE=1 SV=1 - [CIAO1_HUMAN]	37.8158	1.66458	1.21402	0.842052
P13984	General transcription factor IIF subunit 2 OS=Homo sapiens GN=GTF2F2 PE=1 SV=2 - [T2FB_HUMAN]	28.3628	1.38228	1.0825	0.742419
O75915	PRA1 family protein 3 OS=Homo sapiens GN=ARL6IP5 PE=1 SV=1 - [PRAF3_HUMAN]	21.6004	0.792455	1.02054	0.941073
Q9Y4C2	TRPM8 channel-associated factor 1 OS=Homo sapiens GN=TCAF1 PE=1 SV=3 - [TCAF1_HUMAN]	102.061	1.36709	1.12041	0.811606
O43143	Pre-mRNA-splicing factor ATP-dependent RNA helicase DHX15 OS=Homo sapiens GN=DHX15 PE=1 SV=2 - [DHX15_HUMAN]	90.8752	1.16718	1.11496	0.816456
Q6PKG0	La-related protein 1 OS=Homo sapiens GN=LARP1 PE=1 SV=2 - [LARP1_HUMAN]	123.434	1.28289	1.10588	0.833397
Q13884	Beta-1-syntrophin OS=Homo sapiens GN=SNTB1 PE=1 SV=3 - [SNTB1_HUMAN]	58.0251	1.36984	1.13973	0.866921
Q13492	Phosphatidylinositol-binding clathrin assembly protein OS=Homo sapiens GN=PICALM PE=1 SV=2 - [PICAL_HUMAN]	70.71	0.957467	1.04237	0.949977
Q86XP3	ATP-dependent RNA helicase DDX42 OS=Homo sapiens GN=DDX42 PE=1 SV=1 - [DDX42_HUMAN]	102.912	1.14916	1.10233	0.846232
P17655	Calpain-2 catalytic subunit OS=Homo sapiens GN=CAPN2 PE=1 SV=6 - [CAN2_HUMAN]	79.9448	1.35722	1.13124	0.727821
O60343	TBC1 domain family member 4 OS=Homo sapiens GN=TBC1D4 PE=1 SV=2 - [TBCD4_HUMAN]	146.471	1.2423	1.06834	0.914012
Q9H0W9	Ester hydrolase C11orf54 OS=Homo sapiens GN=C11orf54 PE=1 SV=1 - [CK054_HUMAN]	35.0946	1.41647	1.184	0.86044
Q9H7D0	Dedicator of cytokinesis protein 5 OS=Homo sapiens GN=DOCK5 PE=1 SV=3 - [DOCK5_HUMAN]	215.172	1.1785	1.23855	0.843745
Q13442	28 kDa heat- and acid-stable phosphoprotein OS=Homo sapiens GN=PDAP1 PE=1 SV=1 - [HAP28_HUMAN]	20.6176	1.22129	1.09455	0.72763
Q9P2I0	Cleavage and polyadenylation specificity factor subunit 2 OS=Homo sapiens GN=CPSF2 PE=1 SV=2 - [CPSF2_HUMAN]	88.4307	1.15917	1.083	0.814979
P61421	V-type proton ATPase subunit d 1 OS=Homo sapiens GN=ATP6V0D1 PE=1 SV=1 - [VA0D1_HUMAN]	40.3032	1.22946	1.21568	0.856378
Q9BW92	Threonine--tRNA ligase, mitochondrial OS=Homo sapiens GN=TARS2 PE=1 SV=1 - [SYTM_HUMAN]	80.9854	1.07621	1.09857	0.82508
Q9Y6N5	Sulfide:quinone oxidoreductase, mitochondrial OS=Homo sapiens GN=SQRDL PE=1 SV=1 - [SQRD_HUMAN]	49.9289	1.04632	1.11979	0.817975
P53680	AP-2 complex subunit sigma OS=Homo sapiens GN=AP2S1 PE=1 SV=2 - [AP2S1_HUMAN]	17.0067	1.08441	1.11481	0.996066
Q5VT25	Serine/threonine-protein kinase MRCK alpha OS=Homo sapiens GN=CDC42BPA PE=1 SV=1 - [MRCKA_HUMAN]	197.182	1.33862	0.991966	0.782511
Q93050	V-type proton ATPase 116 kDa subunit a isoform 1 OS=Homo sapiens GN=ATP6V0A1 PE=1 SV=3 - [VPP1_HUMAN]	96.3501	1.27337	1.05241	0.722208
O60671	Cell cycle checkpoint protein RAD1 OS=Homo sapiens GN=RAD1 PE=1 SV=1 - [RAD1_HUMAN]	31.8066	1.18904	1.13345	0.856956
Q13423	NAD(P) transhydrogenase, mitochondrial OS=Homo sapiens GN=NNT PE=1 SV=3 - [NNTM_HUMAN]	113.823	1.17878	1.11111	0.795656
P40123	Adenylyl cyclase-associated protein 2 OS=Homo sapiens GN=CAP2 PE=1 SV=1 - [CAP2_HUMAN]	52.7908	1.36732	1.22933	0.84323
P31930	Cytochrome b-c1 complex subunit 1, mitochondrial OS=Homo sapiens GN=UQCRC1 PE=1 SV=3 - [QCR1_HUMAN]	52.6124	1.11654	1.09671	1.01613
Q9NSI2	Protein FAM207A OS=Homo sapiens GN=FAM207A PE=1 SV=2 - [F207A_HUMAN]	25.4408	1.28929	1.13366	0.785168
Q9BUN8	Derlin-1 OS=Homo sapiens GN=DERL1 PE=1 SV=1 - [DERL1_HUMAN]	28.7818	1.44158	1.24014	0.790467
P55263	Adenosine kinase OS=Homo sapiens GN=ADK PE=1 SV=2 - [ADK_HUMAN]	40.5197	1.32989	1.12362	0.844762
Q13206	Probable ATP-dependent RNA helicase DDX10 OS=Homo sapiens GN=DDX10 PE=1 SV=2 - [DDX10_HUMAN]	100.825	1.04698	1.04106	0.892466
Q15041	ADP-ribosylation factor-like protein 6-interacting protein 1 OS=Homo sapiens GN=ARL6IP1 PE=1 SV=2 - [AR6P1_HUMAN]	23.3474	1.09408	1.00812	0.741862
P30536	Translocator protein OS=Homo sapiens GN=TSPO PE=1 SV=3 - [TSPOA_HUMAN]	18.8156	1.20041	0.963476	0.797669
Q5T0W9	Protein FAM83B OS=Homo sapiens GN=FAM83B PE=1 SV=1 - [FA83B_HUMAN]	114.729	1.02168	1.10439	0.929208
Q5T5Y3	Calmodulin-regulated spectrin-associated protein 1 OS=Homo sapiens GN=CAMSAP1 PE=1 SV=2 - [CAMP1_HUMAN]	177.861	1.11691	1.12121	0.802492
O60763	General vesicular transport factor p115 OS=Homo sapiens GN=USO1 PE=1 SV=2 - [USO1_HUMAN]	107.828	1.46888	1.24518	0.798671
P51149	Ras-related protein Rab-7a OS=Homo sapiens GN=RAB7A PE=1 SV=1 - [RAB7A_HUMAN]	23.4748	1.15577	1.05313	0.863296
P62495	Eukaryotic peptide chain release factor subunit 1 OS=Homo sapiens GN=ETF1 PE=1 SV=3 - [ERF1_HUMAN]	49.0002	1.24003	1.08504	0.852355
Q9UJA5	tRNA (adenine(58)-N(1))-methyltransferase non-catalytic subunit TRM6 OS=Homo sapiens GN=TRMT6 PE=1 SV=1 - [TRM6_HUMAN]	55.7643	1.12187	1.04774	0.83167
Q9BZE1	39S ribosomal protein L37, mitochondrial OS=Homo sapiens GN=MRPL37 PE=1 SV=2 - [RM37_HUMAN]	48.0871	1.22087	1.07903	0.812088
P26583	High mobility group protein B2 OS=Homo sapiens GN=HMGB2 PE=1 SV=2 - [HMGB2_HUMAN]	24.0187	1.24361	1.19598	0.944665
Q9H0S4	Probable ATP-dependent RNA helicase DDX47 OS=Homo sapiens GN=DDX47 PE=1 SV=1 - [DDX47_HUMAN]	50.6147	0.965392	1.07435	0.845459
P27361	Mitogen-activated protein kinase 3 OS=Homo sapiens GN=MAPK3 PE=1 SV=4 - [MK03_HUMAN]	43.1081	1.16694	1.0276	0.886029
P56199	Integrin alpha-1 OS=Homo sapiens GN=ITGA1 PE=1 SV=2 - [ITA1_HUMAN]	130.765	1.49345	1.10319	0.81779
P49454	Centromere protein F OS=Homo sapiens GN=CENPF PE=1 SV=2 - [CENPF_HUMAN]	367.537	1.50759	1.25052	0.864103
Q9Y4A5	Transformation/transcription domain-associated protein OS=Homo sapiens GN=TRRAP PE=1 SV=3 - [TRRAP_HUMAN]	437.318	1.13444	1.23394	0.78015
O75116	Rho-associated protein kinase 2 OS=Homo sapiens GN=ROCK2 PE=1 SV=4 - [ROCK2_HUMAN]	160.799	1.37681	1.1582	0.777653
P06132	Uroporphyrinogen decarboxylase OS=Homo sapiens GN=UROD PE=1 SV=2 - [DCUP_HUMAN]	40.7608	1.15528	1.11777	0.970523
O15067	Phosphoribosylformylglycinamidine synthase OS=Homo sapiens GN=PFAS PE=1 SV=4 - [PUR4_HUMAN]	144.643	1.22426	1.17533	0.859717
P05114	Non-histone chromosomal protein HMG-14 OS=Homo sapiens GN=HMGN1 PE=1 SV=3 - [HMGN1_HUMAN]	10.6526	1.07693	1.14364	0.886139
Q9P2T1	GMP reductase 2 OS=Homo sapiens GN=GMPR2 PE=1 SV=1 - [GMPR2_HUMAN]	37.85	1.07032	0.98252	0.941687
Q9NQ29	Putative RNA-binding protein Luc7-like 1 OS=Homo sapiens GN=LUC7L PE=1 SV=1 - [LUC7L_HUMAN]	43.7013	1.1635	1.08449	0.826991
Q86V21	Acetoacetyl-CoA synthetase OS=Homo sapiens GN=AACS PE=1 SV=1 - [AACS_HUMAN]	75.096	1.24559	1.07771	0.844487
P78316	Nucleolar protein 14 OS=Homo sapiens GN=NOP14 PE=1 SV=3 - [NOP14_HUMAN]	97.6074	1.1786	1.11454	0.802497
Q86Y82	Syntaxin-12 OS=Homo sapiens GN=STX12 PE=1 SV=1 - [STX12_HUMAN]	31.6223	1.68382	1.05611	0.648667
Q9H4G0	Band 4.1-like protein 1 OS=Homo sapiens GN=EPB41L1 PE=1 SV=2 - [E41L1_HUMAN]	98.4422	1.32619	1.22258	0.819804
Q12788	Transducin beta-like protein 3 OS=Homo sapiens GN=TBL3 PE=1 SV=2 - [TBL3_HUMAN]	88.9785	1.00978	1.07956	0.918128
P52294	Importin subunit alpha-5 OS=Homo sapiens GN=KPNA1 PE=1 SV=3 - [IMA5_HUMAN]	60.1836	1.19299	1.19	0.731666
Q92974	Rho guanine nucleotide exchange factor 2 OS=Homo sapiens GN=ARHGEF2 PE=1 SV=4 - [ARHG2_HUMAN]	111.473	1.13053	1.1445	0.823207
Q9H5V8	CUB domain-containing protein 1 OS=Homo sapiens GN=CDCP1 PE=1 SV=3 - [CDCP1_HUMAN]	92.8724	1.1939	1.05236	0.846745
Q9UKK3	Poly [ADP-ribose] polymerase 4 OS=Homo sapiens GN=PARP4 PE=1 SV=3 - [PARP4_HUMAN]	192.472	1.08397	1.04145	0.900524
P50395	Rab GDP dissociation inhibitor beta OS=Homo sapiens GN=GDI2 PE=1 SV=2 - [GDIB_HUMAN]	50.6309	1.24691	1.07569	0.790146
Q15008	26S proteasome non-ATPase regulatory subunit 6 OS=Homo sapiens GN=PSMD6 PE=1 SV=1 - [PSMD6_HUMAN]	45.5023	1.2453	1.09465	0.849928
Q13615	Myotubularin-related protein 3 OS=Homo sapiens GN=MTMR3 PE=1 SV=3 - [MTMR3_HUMAN]	133.534	1.30282	1.11556	0.893711
O95340	Bifunctional 3'-phosphoadenosine 5'-phosphosulfate synthase 2 OS=Homo sapiens GN=PAPSS2 PE=1 SV=2 - [PAPS2_HUMAN]	69.4566	1.28409	1.09761	0.839101
Q9UHB6	LIM domain and actin-binding protein 1 OS=Homo sapiens GN=LIMA1 PE=1 SV=1 - [LIMA1_HUMAN]	85.1734	1.22906	1.08607	0.939248
Q8NFC6	Biorientation of chromosomes in cell division protein 1-like 1 OS=Homo sapiens GN=BOD1L1 PE=1 SV=2 - [BD1L1_HUMAN]	330.266	1.11409	1.0946	0.922305
P41240	Tyrosine-protein kinase CSK OS=Homo sapiens GN=CSK PE=1 SV=1 - [CSK_HUMAN]	50.6717	1.25616	1.07334	0.774841
P30260	Cell division cycle protein 27 homolog OS=Homo sapiens GN=CDC27 PE=1 SV=2 - [CDC27_HUMAN]	91.8093	1.08216	1.10571	0.870237
E9PRG8	Uncharacterized protein C11orf98 OS=Homo sapiens GN=C11orf98 PE=4 SV=1 - [CK098_HUMAN]	13.7897	1.13966	1.08198	0.823517
Q13557	Calcium/calmodulin-dependent protein kinase type II subunit delta OS=Homo sapiens GN=CAMK2D PE=1 SV=3 - [KCC2D_HUMAN]	56.3336	1.14029	1.12984	0.987474
O95163	Elongator complex protein 1 OS=Homo sapiens GN=IKBKAP PE=1 SV=3 - [ELP1_HUMAN]	150.159	1.31496	1.05881	0.742924
P53990	IST1 homolog OS=Homo sapiens GN=IST1 PE=1 SV=1 - [IST1_HUMAN]	39.7255	0.988698	1.12436	0.962225
O95881	Thioredoxin domain-containing protein 12 OS=Homo sapiens GN=TXNDC12 PE=1 SV=1 - [TXD12_HUMAN]	19.1936	1.39043	1.04299	0.771149
Q8N1G4	Leucine-rich repeat-containing protein 47 OS=Homo sapiens GN=LRRC47 PE=1 SV=1 - [LRC47_HUMAN]	63.4337	1.02123	1.09702	0.930294
O95248	Myotubularin-related protein 5 OS=Homo sapiens GN=SBF1 PE=1 SV=3 - [MTMR5_HUMAN]	208.184	1.80872	1.08727	0.65281
O15511	Actin-related protein 2/3 complex subunit 5 OS=Homo sapiens GN=ARPC5 PE=1 SV=3 - [ARPC5_HUMAN]	16.3103	1.2407	1.14726	0.943609
Q6XQN6	Nicotinate phosphoribosyltransferase OS=Homo sapiens GN=NAPRT PE=1 SV=2 - [PNCB_HUMAN]	57.542	1.15605	1.08467	0.852501
Q9Y3C6	Peptidyl-prolyl cis-trans isomerase-like 1 OS=Homo sapiens GN=PPIL1 PE=1 SV=1 - [PPIL1_HUMAN]	18.2251	1.40784	1.16681	0.758269
Q15366	Poly(rC)-binding protein 2 OS=Homo sapiens GN=PCBP2 PE=1 SV=1 - [PCBP2_HUMAN]	38.5556	1.29833	1.25015	0.758926
Q92621	Nuclear pore complex protein Nup205 OS=Homo sapiens GN=NUP205 PE=1 SV=3 - [NU205_HUMAN]	227.776	1.36709	1.36775	0.91511
Q14203	Dynactin subunit 1 OS=Homo sapiens GN=DCTN1 PE=1 SV=3 - [DCTN1_HUMAN]	141.607	0.96167	0.986384	0.815264
P13797	Plastin-3 OS=Homo sapiens GN=PLS3 PE=1 SV=4 - [PLST_HUMAN]	70.7662	1.78116	1.65642	0.744764
P04183	Thymidine kinase, cytosolic OS=Homo sapiens GN=TK1 PE=1 SV=2 - [KITH_HUMAN]	25.452	1.14142	1.11804	0.801097
O95801	Tetratricopeptide repeat protein 4 OS=Homo sapiens GN=TTC4 PE=1 SV=3 - [TTC4_HUMAN]	44.6503	1.20335	1.19753	0.853449
Q9ULA0	Aspartyl aminopeptidase OS=Homo sapiens GN=DNPEP PE=1 SV=1 - [DNPEP_HUMAN]	52.3949	1.23689	1.04972	0.784982
Q7L592	NADH dehydrogenase [ubiquinone] complex I, assembly factor 7 OS=Homo sapiens GN=NDUFAF7 PE=1 SV=1 - [NDUF7_HUMAN]	49.2065	1.16632	1.11089	0.930815
Q92947	Glutaryl-CoA dehydrogenase, mitochondrial OS=Homo sapiens GN=GCDH PE=1 SV=1 - [GCDH_HUMAN]	48.0964	1.10901	1.10791	0.952011
O14618	Copper chaperone for superoxide dismutase OS=Homo sapiens GN=CCS PE=1 SV=1 - [CCS_HUMAN]	29.0224	1.25729	1.06562	0.762249
Q99873	Protein arginine N-methyltransferase 1 OS=Homo sapiens GN=PRMT1 PE=1 SV=2 - [ANM1_HUMAN]	41.4885	1.0242	1.08297	0.885632
P61962	DDB1- and CUL4-associated factor 7 OS=Homo sapiens GN=DCAF7 PE=1 SV=1 - [DCAF7_HUMAN]	38.9011	1.26879	1.02593	0.796723
Q9UHD8	Septin-9 OS=Homo sapiens GN=SEPT9 PE=1 SV=2 - [SEPT9_HUMAN]	65.3608	1.3926	1.11507	0.772365
Q15147	1-phosphatidylinositol 4,5-bisphosphate phosphodiesterase beta-4 OS=Homo sapiens GN=PLCB4 PE=1 SV=3 - [PLCB4_HUMAN]	134.378	1.26828	1.12208	0.812817
Q5JVF3	PCI domain-containing protein 2 OS=Homo sapiens GN=PCID2 PE=1 SV=2 - [PCID2_HUMAN]	45.9998	1.34868	1.14765	0.771138
Q96SY0	von Willebrand factor A domain-containing protein 9 OS=Homo sapiens GN=VWA9 PE=1 SV=2 - [VWA9_HUMAN]	57.434	1.29154	1.14376	0.811358
P42785	Lysosomal Pro-X carboxypeptidase OS=Homo sapiens GN=PRCP PE=1 SV=1 - [PCP_HUMAN]	55.7639	1.24311	0.997402	0.854401
Q9BSY4	Coiled-coil-helix-coiled-coil-helix domain-containing protein 5 OS=Homo sapiens GN=CHCHD5 PE=1 SV=1 - [CHCH5_HUMAN]	12.3869	1.06435	0.930837	0.762931
P61158	Actin-related protein 3 OS=Homo sapiens GN=ACTR3 PE=1 SV=3 - [ARP3_HUMAN]	47.341	1.10022	1.0275	0.88425
Q96T37	Putative RNA-binding protein 15 OS=Homo sapiens GN=RBM15 PE=1 SV=2 - [RBM15_HUMAN]	107.124	1.18004	1.20306	0.924502
Q14244	Ensconsin OS=Homo sapiens GN=MAP7 PE=1 SV=1 - [MAP7_HUMAN]	84.0015	1.17084	1.13967	0.935876
Q14126	Desmoglein-2 OS=Homo sapiens GN=DSG2 PE=1 SV=2 - [DSG2_HUMAN]	122.218	0.990827	1.11893	0.840623
Q68CZ6	HAUS augmin-like complex subunit 3 OS=Homo sapiens GN=HAUS3 PE=1 SV=1 - [HAUS3_HUMAN]	69.6068	1.01403	1.16927	0.83439
P06493	Cyclin-dependent kinase 1 OS=Homo sapiens GN=CDK1 PE=1 SV=3 - [CDK1_HUMAN]	34.0739	1.16414	1.01545	0.995978
Q16181	Septin-7 OS=Homo sapiens GN=SEPT7 PE=1 SV=2 - [SEPT7_HUMAN]	50.648	1.08923	1.12796	0.950052
O15357	Phosphatidylinositol 3,4,5-trisphosphate 5-phosphatase 2 OS=Homo sapiens GN=INPPL1 PE=1 SV=2 - [SHIP2_HUMAN]	138.513	1.50013	1.08643	0.830125
Q9NVC6	Mediator of RNA polymerase II transcription subunit 17 OS=Homo sapiens GN=MED17 PE=1 SV=2 - [MED17_HUMAN]	72.8445	1.2419	1.10064	0.770581
Q96C86	m7GpppX diphosphatase OS=Homo sapiens GN=DCPS PE=1 SV=2 - [DCPS_HUMAN]	38.585	1.02273	1.07271	0.935471
Q08945	FACT complex subunit SSRP1 OS=Homo sapiens GN=SSRP1 PE=1 SV=1 - [SSRP1_HUMAN]	81.0244	0.864322	1.02707	0.718773
Q96TC7	Regulator of microtubule dynamics protein 3 OS=Homo sapiens GN=RMDN3 PE=1 SV=2 - [RMD3_HUMAN]	52.086	1.07344	1.2728	0.797764
Q8IUF8	Bifunctional lysine-specific demethylase and histidyl-hydroxylase MINA OS=Homo sapiens GN=MINA PE=1 SV=1 - [MINA_HUMAN]	52.767	1.10433	1.11388	0.859545
Q9BVT8	Transmembrane and ubiquitin-like domain-containing protein 1 OS=Homo sapiens GN=TMUB1 PE=1 SV=1 - [TMUB1_HUMAN]	26.2446	1.26242	1.01286	0.836891
P48556	26S proteasome non-ATPase regulatory subunit 8 OS=Homo sapiens GN=PSMD8 PE=1 SV=2 - [PSMD8_HUMAN]	39.5868	1.21022	1.06744	0.814796
P42685	Tyrosine-protein kinase FRK OS=Homo sapiens GN=FRK PE=1 SV=1 - [FRK_HUMAN]	58.2173	1.33038	1.10756	0.820716
Q9Y508	E3 ubiquitin-protein ligase RNF114 OS=Homo sapiens GN=RNF114 PE=1 SV=1 - [RN114_HUMAN]	25.6773	1.03263	1.03389	0.837952
Q13151	Heterogeneous nuclear ribonucleoprotein A0 OS=Homo sapiens GN=HNRNPA0 PE=1 SV=1 - [ROA0_HUMAN]	30.8218	0.87624	1.04601	0.950957
O14976	Cyclin-G-associated kinase OS=Homo sapiens GN=GAK PE=1 SV=2 - [GAK_HUMAN]	143.1	1.18586	0.981367	0.837454
Q9H6F5	Coiled-coil domain-containing protein 86 OS=Homo sapiens GN=CCDC86 PE=1 SV=1 - [CCD86_HUMAN]	40.2113	1.23803	1.17836	0.821577
Q12907	Vesicular integral-membrane protein VIP36 OS=Homo sapiens GN=LMAN2 PE=1 SV=1 - [LMAN2_HUMAN]	40.2031	1.34825	1.07501	0.823365
Q9H307	Pinin OS=Homo sapiens GN=PNN PE=1 SV=4 - [PININ_HUMAN]	81.565	1.05105	1.01974	0.792614
P35249	Replication factor C subunit 4 OS=Homo sapiens GN=RFC4 PE=1 SV=2 - [RFC4_HUMAN]	39.6569	1.18555	1.10593	0.790906
Q3ZCW2	Galectin-related protein OS=Homo sapiens GN=LGALSL PE=1 SV=2 - [LEGL_HUMAN]	18.9737	1.18299	1.03054	0.785107
Q16595	Frataxin, mitochondrial OS=Homo sapiens GN=FXN PE=1 SV=2 - [FRDA_HUMAN]	23.1209	1.04602	1.02063	0.773719
Q93034	Cullin-5 OS=Homo sapiens GN=CUL5 PE=1 SV=4 - [CUL5_HUMAN]	90.8974	1.18549	1.02202	0.773835
Q9UQN3	Charged multivesicular body protein 2b OS=Homo sapiens GN=CHMP2B PE=1 SV=1 - [CHM2B_HUMAN]	23.8912	1.27505	1.10484	0.764225
Q14562	ATP-dependent RNA helicase DHX8 OS=Homo sapiens GN=DHX8 PE=1 SV=1 - [DHX8_HUMAN]	139.227	1.22572	1.14999	0.806925
O14602	Eukaryotic translation initiation factor 1A, Y-chromosomal OS=Homo sapiens GN=EIF1AY PE=1 SV=4 - [IF1AY_HUMAN]	16.4323	1.16719	1.08693	0.849528
P09497	Clathrin light chain B OS=Homo sapiens GN=CLTB PE=1 SV=1 - [CLCB_HUMAN]	25.1751	1.16328	1.23929	0.686872
Q13618	Cullin-3 OS=Homo sapiens GN=CUL3 PE=1 SV=2 - [CUL3_HUMAN]	88.8735	1.17131	1.09404	0.807575
P18085	ADP-ribosylation factor 4 OS=Homo sapiens GN=ARF4 PE=1 SV=3 - [ARF4_HUMAN]	20.4977	1.03231	1.3906	1.07963
Q9NQC3	Reticulon-4 OS=Homo sapiens GN=RTN4 PE=1 SV=2 - [RTN4_HUMAN]	129.851	1.39097	1.30967	0.782213
O15264	Mitogen-activated protein kinase 13 OS=Homo sapiens GN=MAPK13 PE=1 SV=1 - [MK13_HUMAN]	42.0627	1.22383	1.09182	0.799267
P14649	Myosin light chain 6B OS=Homo sapiens GN=MYL6B PE=1 SV=1 - [MYL6B_HUMAN]	22.7497	1.21538	0.953065	0.734574
Q6NUM9	All-trans-retinol 13,14-reductase OS=Homo sapiens GN=RETSAT PE=1 SV=2 - [RETST_HUMAN]	66.7767	1.04813	1.01557	0.753808
P33121	Long-chain-fatty-acid--CoA ligase 1 OS=Homo sapiens GN=ACSL1 PE=1 SV=1 - [ACSL1_HUMAN]	77.8929	1.11506	1.0586	0.902903
P51148	Ras-related protein Rab-5C OS=Homo sapiens GN=RAB5C PE=1 SV=2 - [RAB5C_HUMAN]	23.4678	1.32238	1.14263	0.848274
O60488	Long-chain-fatty-acid--CoA ligase 4 OS=Homo sapiens GN=ACSL4 PE=1 SV=2 - [ACSL4_HUMAN]	79.1367	1.13075	1.10704	0.961035
Q16881	Thioredoxin reductase 1, cytoplasmic OS=Homo sapiens GN=TXNRD1 PE=1 SV=3 - [TRXR1_HUMAN]	70.8622	1.09585	1.20706	0.783649
P50579	Methionine aminopeptidase 2 OS=Homo sapiens GN=METAP2 PE=1 SV=1 - [MAP2_HUMAN]	52.8581	0.912369	1.08479	0.906026
Q6WKZ4	Rab11 family-interacting protein 1 OS=Homo sapiens GN=RAB11FIP1 PE=1 SV=3 - [RFIP1_HUMAN]	137.083	1.07133	1.17362	0.907387
P85037	Forkhead box protein K1 OS=Homo sapiens GN=FOXK1 PE=1 SV=1 - [FOXK1_HUMAN]	75.4106	1.3494	1.12405	0.758389
Q9BQ61	Uncharacterized protein C19orf43 OS=Homo sapiens GN=C19orf43 PE=1 SV=1 - [CS043_HUMAN]	18.4082	0.983778	1.13203	0.892224
Q7Z478	ATP-dependent RNA helicase DHX29 OS=Homo sapiens GN=DHX29 PE=1 SV=2 - [DHX29_HUMAN]	155.139	1.4355	1.25156	0.732822
P62081	40S ribosomal protein S7 OS=Homo sapiens GN=RPS7 PE=1 SV=1 - [RS7_HUMAN]	22.1133	0.939568	1.02419	0.839063
Q6P1N0	Coiled-coil and C2 domain-containing protein 1A OS=Homo sapiens GN=CC2D1A PE=1 SV=1 - [C2D1A_HUMAN]	103.998	1.10768	1.11716	0.908012
Q9UJY5	ADP-ribosylation factor-binding protein GGA1 OS=Homo sapiens GN=GGA1 PE=1 SV=1 - [GGA1_HUMAN]	70.34	1.51739	1.24114	0.737902
O15042	U2 snRNP-associated SURP motif-containing protein OS=Homo sapiens GN=U2SURP PE=1 SV=2 - [SR140_HUMAN]	118.219	1.24376	1.08036	0.797818
P62256	Ubiquitin-conjugating enzyme E2 H OS=Homo sapiens GN=UBE2H PE=1 SV=1 - [UBE2H_HUMAN]	20.6421	1.2169	1.01914	0.747592
Q6I9Y2	THO complex subunit 7 homolog OS=Homo sapiens GN=THOC7 PE=1 SV=3 - [THOC7_HUMAN]	23.728	1.08078	1.0322	0.885515
P83731	60S ribosomal protein L24 OS=Homo sapiens GN=RPL24 PE=1 SV=1 - [RL24_HUMAN]	17.7679	1.06551	1.00723	0.884919
Q7Z2E3	Aprataxin OS=Homo sapiens GN=APTX PE=1 SV=2 - [APTX_HUMAN]	40.7141	1.08902	1.04818	0.912502
Q96RT1	Protein LAP2 OS=Homo sapiens GN=ERBB2IP PE=1 SV=2 - [LAP2_HUMAN]	158.2	1.2867	1.18129	0.824515
Q6P1R4	tRNA-dihydrouridine(16/17) synthase [NAD(P)(+)]-like OS=Homo sapiens GN=DUS1L PE=1 SV=1 - [DUS1L_HUMAN]	53.1961	1.12029	0.98965	0.846123
O15391	Transcription factor YY2 OS=Homo sapiens GN=YY2 PE=2 SV=1 - [TYY2_HUMAN]	41.3211	1.29348	1.14296	0.823056
Q9H981	Actin-related protein 8 OS=Homo sapiens GN=ACTR8 PE=1 SV=2 - [ARP8_HUMAN]	70.4386	1.30714	1.14375	0.820754
P49588	Alanine--tRNA ligase, cytoplasmic OS=Homo sapiens GN=AARS PE=1 SV=2 - [SYAC_HUMAN]	106.743	1.13697	1.15416	0.856358
P42226	Signal transducer and activator of transcription 6 OS=Homo sapiens GN=STAT6 PE=1 SV=1 - [STAT6_HUMAN]	94.0752	1.41362	1.08908	0.814591
Q15904	V-type proton ATPase subunit S1 OS=Homo sapiens GN=ATP6AP1 PE=1 SV=2 - [VAS1_HUMAN]	51.9926	1.12791	1.08851	0.993003
Q13596	Sorting nexin-1 OS=Homo sapiens GN=SNX1 PE=1 SV=3 - [SNX1_HUMAN]	59.0331	0.74805	0.995573	0.978827
Q9BZZ5	Apoptosis inhibitor 5 OS=Homo sapiens GN=API5 PE=1 SV=3 - [API5_HUMAN]	58.9679	1.13117	1.06968	0.845746
Q8TF05	Serine/threonine-protein phosphatase 4 regulatory subunit 1 OS=Homo sapiens GN=PPP4R1 PE=1 SV=1 - [PP4R1_HUMAN]	106.936	1.23288	1.17454	0.895108
O95168	NADH dehydrogenase [ubiquinone] 1 beta subcomplex subunit 4 OS=Homo sapiens GN=NDUFB4 PE=1 SV=3 - [NDUB4_HUMAN]	15.1991	1.11588	1.06093	0.857437
P38117	Electron transfer flavoprotein subunit beta OS=Homo sapiens GN=ETFB PE=1 SV=3 - [ETFB_HUMAN]	27.8262	1.29502	1.17894	0.844663
Q9UMY1	Nucleolar protein 7 OS=Homo sapiens GN=NOL7 PE=1 SV=2 - [NOL7_HUMAN]	29.4085	1.07491	1.09004	0.914192
Q13427	Peptidyl-prolyl cis-trans isomerase G OS=Homo sapiens GN=PPIG PE=1 SV=2 - [PPIG_HUMAN]	88.5641	1.31385	1.14229	0.755309
Q9Y5Z4	Heme-binding protein 2 OS=Homo sapiens GN=HEBP2 PE=1 SV=1 - [HEBP2_HUMAN]	22.8612	1.10921	1.08413	0.860811
P35573	Glycogen debranching enzyme OS=Homo sapiens GN=AGL PE=1 SV=3 - [GDE_HUMAN]	174.652	1.13934	1.05483	0.884479
P10599	Thioredoxin OS=Homo sapiens GN=TXN PE=1 SV=3 - [THIO_HUMAN]	11.7297	0.832929	0.90739	0.864353
Q8N392	Rho GTPase-activating protein 18 OS=Homo sapiens GN=ARHGAP18 PE=1 SV=3 - [RHG18_HUMAN]	74.9299	0.775456	1.25383	0.912248
P28074	Proteasome subunit beta type-5 OS=Homo sapiens GN=PSMB5 PE=1 SV=3 - [PSB5_HUMAN]	28.4622	1.19673	1.05533	0.828018
Q9UJ83	2-hydroxyacyl-CoA lyase 1 OS=Homo sapiens GN=HACL1 PE=1 SV=2 - [HACL1_HUMAN]	63.6874	1.15646	1.07185	0.893548
Q96C01	Protein FAM136A OS=Homo sapiens GN=FAM136A PE=1 SV=1 - [F136A_HUMAN]	15.6307	1.34533	1.05224	0.794347
Q6P158	Putative ATP-dependent RNA helicase DHX57 OS=Homo sapiens GN=DHX57 PE=1 SV=2 - [DHX57_HUMAN]	155.507	1.41629	1.2621	0.890692
Q02880	DNA topoisomerase 2-beta OS=Homo sapiens GN=TOP2B PE=1 SV=3 - [TOP2B_HUMAN]	183.152	1.35417	1.52492	1.02845
Q02833	Ras association domain-containing protein 7 OS=Homo sapiens GN=RASSF7 PE=1 SV=1 - [RASF7_HUMAN]	39.9205	1.14777	1.05444	0.837593
P54105	Methylosome subunit pICln OS=Homo sapiens GN=CLNS1A PE=1 SV=1 - [ICLN_HUMAN]	26.1989	1.33591	1.0654	0.813574
O60678	Protein arginine N-methyltransferase 3 OS=Homo sapiens GN=PRMT3 PE=1 SV=3 - [ANM3_HUMAN]	59.8378	1.2247	1.00657	0.883892
Q9Y2S6	Translation machinery-associated protein 7 OS=Homo sapiens GN=TMA7 PE=1 SV=1 - [TMA7_HUMAN]	7.06193	1.05902	1.12238	0.886122
Q96K76	Ubiquitin carboxyl-terminal hydrolase 47 OS=Homo sapiens GN=USP47 PE=1 SV=3 - [UBP47_HUMAN]	157.212	1.24295	1.09034	0.9056
Q13451	Peptidyl-prolyl cis-trans isomerase FKBP5 OS=Homo sapiens GN=FKBP5 PE=1 SV=2 - [FKBP5_HUMAN]	51.1796	1.20573	1.02394	0.819129
Q5T9L3	Protein wntless homolog OS=Homo sapiens GN=WLS PE=1 SV=2 - [WLS_HUMAN]	62.2117	1.26199	1.10677	0.769063
Q14247	Src substrate cortactin OS=Homo sapiens GN=CTTN PE=1 SV=2 - [SRC8_HUMAN]	61.5485	1.28606	1.04798	0.757958
P18621	60S ribosomal protein L17 OS=Homo sapiens GN=RPL17 PE=1 SV=3 - [RL17_HUMAN]	21.3833	1.1512	1.11539	0.783906
P31040	Succinate dehydrogenase [ubiquinone] flavoprotein subunit, mitochondrial OS=Homo sapiens GN=SDHA PE=1 SV=2 - [SDHA_HUMAN]	72.6453	0.967935	0.988997	0.835355
Q13641	Trophoblast glycoprotein OS=Homo sapiens GN=TPBG PE=1 SV=1 - [TPBG_HUMAN]	46.0028	1.23316	1.13175	0.811598
P57081	tRNA (guanine-N(7)-)-methyltransferase non-catalytic subunit WDR4 OS=Homo sapiens GN=WDR4 PE=1 SV=2 - [WDR4_HUMAN]	45.461	1.25079	0.995932	0.7889
Q9UJM3	ERBB receptor feedback inhibitor 1 OS=Homo sapiens GN=ERRFI1 PE=1 SV=1 - [ERRFI_HUMAN]	50.5282	1.48273	0.975468	0.570076
P56545	C-terminal-binding protein 2 OS=Homo sapiens GN=CTBP2 PE=1 SV=1 - [CTBP2_HUMAN]	48.9141	1.29492	1.12882	0.828219
O00291	Huntingtin-interacting protein 1 OS=Homo sapiens GN=HIP1 PE=1 SV=5 - [HIP1_HUMAN]	116.148	1.40997	1.19709	0.723772
Q8NBX0	Saccharopine dehydrogenase-like oxidoreductase OS=Homo sapiens GN=SCCPDH PE=1 SV=1 - [SCPDL_HUMAN]	47.1215	0.980031	1.05904	0.962276
Q99986	Serine/threonine-protein kinase VRK1 OS=Homo sapiens GN=VRK1 PE=1 SV=1 - [VRK1_HUMAN]	45.4474	0.919134	1.03142	0.926234
Q9UIG0	Tyrosine-protein kinase BAZ1B OS=Homo sapiens GN=BAZ1B PE=1 SV=2 - [BAZ1B_HUMAN]	170.796	0.979532	1.13659	0.856922
Q9NXG2	THUMP domain-containing protein 1 OS=Homo sapiens GN=THUMPD1 PE=1 SV=2 - [THUM1_HUMAN]	39.2908	1.05253	1.14838	0.845331
Q9Y2K7	Lysine-specific demethylase 2A OS=Homo sapiens GN=KDM2A PE=1 SV=3 - [KDM2A_HUMAN]	132.708	1.23526	1.12683	0.701747
P57678	Gem-associated protein 4 OS=Homo sapiens GN=GEMIN4 PE=1 SV=2 - [GEMI4_HUMAN]	119.96	1.18142	1.21448	0.847689
O95478	Ribosome biogenesis protein NSA2 homolog OS=Homo sapiens GN=NSA2 PE=1 SV=1 - [NSA2_HUMAN]	30.0465	0.995245	1.10856	0.877946
P61964	WD repeat-containing protein 5 OS=Homo sapiens GN=WDR5 PE=1 SV=1 - [WDR5_HUMAN]	36.5655	0.831774	1.00592	0.854342
Q9NZ52	ADP-ribosylation factor-binding protein GGA3 OS=Homo sapiens GN=GGA3 PE=1 SV=1 - [GGA3_HUMAN]	78.2666	1.03766	1.13631	0.884863
Q99436	Proteasome subunit beta type-7 OS=Homo sapiens GN=PSMB7 PE=1 SV=1 - [PSB7_HUMAN]	29.9462	1.30566	1.11578	0.812934
Q9Y371	Endophilin-B1 OS=Homo sapiens GN=SH3GLB1 PE=1 SV=1 - [SHLB1_HUMAN]	40.7708	1.12923	1.15688	0.89199
Q96BW5	Phosphotriesterase-related protein OS=Homo sapiens GN=PTER PE=1 SV=1 - [PTER_HUMAN]	38.993	1.24594	1.05211	0.864277
P04080	Cystatin-B OS=Homo sapiens GN=CSTB PE=1 SV=2 - [CYTB_HUMAN]	11.1326	1.19487	1.14631	0.896559
Q92542	Nicastrin OS=Homo sapiens GN=NCSTN PE=1 SV=2 - [NICA_HUMAN]	78.3615	1.16994	1.03033	0.795537
P23458	Tyrosine-protein kinase JAK1 OS=Homo sapiens GN=JAK1 PE=1 SV=2 - [JAK1_HUMAN]	133.191	1.07955	1.024	0.860112
Q92973	Transportin-1 OS=Homo sapiens GN=TNPO1 PE=1 SV=2 - [TNPO1_HUMAN]	102.289	1.25244	1.1252	0.808898
Q9H223	EH domain-containing protein 4 OS=Homo sapiens GN=EHD4 PE=1 SV=1 - [EHD4_HUMAN]	61.1365	1.47442	1.11823	0.7064
Q9UPQ0	LIM and calponin homology domains-containing protein 1 OS=Homo sapiens GN=LIMCH1 PE=1 SV=4 - [LIMC1_HUMAN]	121.792	1.18474	0.989768	0.918926
Q13153	Serine/threonine-protein kinase PAK 1 OS=Homo sapiens GN=PAK1 PE=1 SV=2 - [PAK1_HUMAN]	60.6087	1.00128	1.06127	1.03708
O95816	BAG family molecular chaperone regulator 2 OS=Homo sapiens GN=BAG2 PE=1 SV=1 - [BAG2_HUMAN]	23.7572	1.4686	1.37228	0.808373
O95400	CD2 antigen cytoplasmic tail-binding protein 2 OS=Homo sapiens GN=CD2BP2 PE=1 SV=1 - [CD2B2_HUMAN]	37.6232	1.32381	1.11624	0.705577
Q6P996	Pyridoxal-dependent decarboxylase domain-containing protein 1 OS=Homo sapiens GN=PDXDC1 PE=1 SV=2 - [PDXD1_HUMAN]	86.6523	1.12442	1.07079	0.818361
Q9BUJ2	Heterogeneous nuclear ribonucleoprotein U-like protein 1 OS=Homo sapiens GN=HNRNPUL1 PE=1 SV=2 - [HNRL1_HUMAN]	95.6793	1.32424	1.01237	0.744663
P26374	Rab proteins geranylgeranyltransferase component A 2 OS=Homo sapiens GN=CHML PE=1 SV=2 - [RAE2_HUMAN]	74.0242	1.0274	1.12956	0.984363
Q8WWV3	Reticulon-4-interacting protein 1, mitochondrial OS=Homo sapiens GN=RTN4IP1 PE=1 SV=2 - [RT4I1_HUMAN]	43.5616	1.06091	0.978102	0.850356
Q5JTZ9	Alanine--tRNA ligase, mitochondrial OS=Homo sapiens GN=AARS2 PE=1 SV=1 - [SYAM_HUMAN]	107.273	1.06661	1.0628	0.857752
Q9P0V3	SH3 domain-binding protein 4 OS=Homo sapiens GN=SH3BP4 PE=1 SV=1 - [SH3B4_HUMAN]	107.428	1.15919	1.02672	0.920623
P16219	Short-chain specific acyl-CoA dehydrogenase, mitochondrial OS=Homo sapiens GN=ACADS PE=1 SV=1 - [ACADS_HUMAN]	44.2688	1.44753	1.0783	0.789518
P78406	mRNA export factor OS=Homo sapiens GN=RAE1 PE=1 SV=1 - [RAE1L_HUMAN]	40.9419	1.20255	1.09378	0.761461
Q8IWA0	WD repeat-containing protein 75 OS=Homo sapiens GN=WDR75 PE=1 SV=1 - [WDR75_HUMAN]	94.4385	1.23251	1.00411	0.731037
P28062	Proteasome subunit beta type-8 OS=Homo sapiens GN=PSMB8 PE=1 SV=3 - [PSB8_HUMAN]	30.3346	1.10562	1.00577	0.754493
Q96CV9	Optineurin OS=Homo sapiens GN=OPTN PE=1 SV=2 - [OPTN_HUMAN]	65.8802	1.18473	1.22797	0.849012
Q03013	Glutathione S-transferase Mu 4 OS=Homo sapiens GN=GSTM4 PE=1 SV=3 - [GSTM4_HUMAN]	25.5448	1.22318	1.05467	1.15598
Q96EK5	KIF1-binding protein OS=Homo sapiens GN=KIF1BP PE=1 SV=1 - [KBP_HUMAN]	71.7684	1.37007	1.15383	0.851626
O15533	Tapasin OS=Homo sapiens GN=TAPBP PE=1 SV=1 - [TPSN_HUMAN]	47.5957	1.17966	1.00557	0.759426
P53582	Methionine aminopeptidase 1 OS=Homo sapiens GN=METAP1 PE=1 SV=2 - [MAP11_HUMAN]	43.1873	1.14373	1.05023	0.90158
O75608	Acyl-protein thioesterase 1 OS=Homo sapiens GN=LYPLA1 PE=1 SV=1 - [LYPA1_HUMAN]	24.6535	0.844304	1.21102	1.01682
Q96JH7	Deubiquitinating protein VCIP135 OS=Homo sapiens GN=VCPIP1 PE=1 SV=2 - [VCIP1_HUMAN]	134.236	1.18934	1.05996	0.839545
Q9Y4P3	Transducin beta-like protein 2 OS=Homo sapiens GN=TBL2 PE=1 SV=1 - [TBL2_HUMAN]	49.7662	0.956496	0.966379	0.857496
Q96MU7	YTH domain-containing protein 1 OS=Homo sapiens GN=YTHDC1 PE=1 SV=3 - [YTDC1_HUMAN]	84.6493	1.20662	1.12111	0.81186
O94927	HAUS augmin-like complex subunit 5 OS=Homo sapiens GN=HAUS5 PE=1 SV=2 - [HAUS5_HUMAN]	71.638	1.0199	1.1313	0.960068
Q9NRG1	Phosphoribosyltransferase domain-containing protein 1 OS=Homo sapiens GN=PRTFDC1 PE=1 SV=1 - [PRDC1_HUMAN]	25.657	1.27859	1.2583	0.884905
Q8NE01	Metal transporter CNNM3 OS=Homo sapiens GN=CNNM3 PE=1 SV=1 - [CNNM3_HUMAN]	76.0721	1.36654	1.13509	0.851358
O95394	Phosphoacetylglucosamine mutase OS=Homo sapiens GN=PGM3 PE=1 SV=1 - [AGM1_HUMAN]	59.8143	0.933885	1.07509	0.854687
Q9ULU4	Protein kinase C-binding protein 1 OS=Homo sapiens GN=ZMYND8 PE=1 SV=2 - [PKCB1_HUMAN]	131.61	1.10243	1.11446	0.790812
P05556	Integrin beta-1 OS=Homo sapiens GN=ITGB1 PE=1 SV=2 - [ITB1_HUMAN]	88.357	1.45296	1.13048	0.766079
Q68E01	Integrator complex subunit 3 OS=Homo sapiens GN=INTS3 PE=1 SV=1 - [INT3_HUMAN]	117.994	1.31166	1.19368	0.722514
P61619	Protein transport protein Sec61 subunit alpha isoform 1 OS=Homo sapiens GN=SEC61A1 PE=1 SV=2 - [S61A1_HUMAN]	52.2305	1.27998	1.28564	0.722084
Q9NP79	Vacuolar protein sorting-associated protein VTA1 homolog OS=Homo sapiens GN=VTA1 PE=1 SV=1 - [VTA1_HUMAN]	33.8579	1.11527	0.972098	0.901581
Q9UHI6	Probable ATP-dependent RNA helicase DDX20 OS=Homo sapiens GN=DDX20 PE=1 SV=2 - [DDX20_HUMAN]	92.1825	1.23698	1.57599	0.93619
Q8NHQ9	ATP-dependent RNA helicase DDX55 OS=Homo sapiens GN=DDX55 PE=1 SV=3 - [DDX55_HUMAN]	68.5031	1.29441	1.12643	0.870017
Q9Y3B7	39S ribosomal protein L11, mitochondrial OS=Homo sapiens GN=MRPL11 PE=1 SV=1 - [RM11_HUMAN]	20.6704	1.08289	1.16615	0.786248
P50750	Cyclin-dependent kinase 9 OS=Homo sapiens GN=CDK9 PE=1 SV=3 - [CDK9_HUMAN]	42.7502	1.31045	1.13643	0.786844
O14561	Acyl carrier protein, mitochondrial OS=Homo sapiens GN=NDUFAB1 PE=1 SV=3 - [ACPM_HUMAN]	17.406	0.958596	0.970491	0.723145
Q92506	Estradiol 17-beta-dehydrogenase 8 OS=Homo sapiens GN=HSD17B8 PE=1 SV=2 - [DHB8_HUMAN]	26.9568	1.09047	1.0215	0.943192
O43896	Kinesin-like protein KIF1C OS=Homo sapiens GN=KIF1C PE=1 SV=3 - [KIF1C_HUMAN]	122.87	1.67726	1.12264	0.669964
Q02809	Procollagen-lysine,2-oxoglutarate 5-dioxygenase 1 OS=Homo sapiens GN=PLOD1 PE=1 SV=2 - [PLOD1_HUMAN]	83.4974	1.10493	0.968691	0.812305
P61923	Coatomer subunit zeta-1 OS=Homo sapiens GN=COPZ1 PE=1 SV=1 - [COPZ1_HUMAN]	20.1855	1.25495	1.38565	0.995161
Q7Z3U7	Protein MON2 homolog OS=Homo sapiens GN=MON2 PE=1 SV=3 - [MON2_HUMAN]	190.237	1.37551	1.26251	0.880606
Q9H0P0	Cytosolic 5'-nucleotidase 3A OS=Homo sapiens GN=NT5C3A PE=1 SV=3 - [5NT3A_HUMAN]	37.9238	1.0487	0.999485	0.766006
Q14320	Protein FAM50A OS=Homo sapiens GN=FAM50A PE=1 SV=2 - [FA50A_HUMAN]	40.2165	1.26464	1.16992	0.779519
P09417	Dihydropteridine reductase OS=Homo sapiens GN=QDPR PE=1 SV=2 - [DHPR_HUMAN]	25.773	1.17249	1.09001	0.852071
P10606	Cytochrome c oxidase subunit 5B, mitochondrial OS=Homo sapiens GN=COX5B PE=1 SV=2 - [COX5B_HUMAN]	13.6869	1.3761	1.14405	0.731798
Q9BVI4	Nucleolar complex protein 4 homolog OS=Homo sapiens GN=NOC4L PE=1 SV=1 - [NOC4L_HUMAN]	58.4307	1.30036	1.16292	0.82947
O43278	Kunitz-type protease inhibitor 1 OS=Homo sapiens GN=SPINT1 PE=1 SV=2 - [SPIT1_HUMAN]	58.3602	1.07391	1.03421	0.925049
O75691	Small subunit processome component 20 homolog OS=Homo sapiens GN=UTP20 PE=1 SV=3 - [UTP20_HUMAN]	318.182	1.32975	1.14349	0.804226
Q9UKV8	Protein argonaute-2 OS=Homo sapiens GN=AGO2 PE=1 SV=3 - [AGO2_HUMAN]	97.1459	1.35059	1.11054	0.869705
Q05086	Ubiquitin-protein ligase E3A OS=Homo sapiens GN=UBE3A PE=1 SV=4 - [UBE3A_HUMAN]	100.623	1.72083	1.15797	0.736013
O15372	Eukaryotic translation initiation factor 3 subunit H OS=Homo sapiens GN=EIF3H PE=1 SV=1 - [EIF3H_HUMAN]	39.9051	1.21129	1.12458	0.818476
Q9UMY4	Sorting nexin-12 OS=Homo sapiens GN=SNX12 PE=1 SV=3 - [SNX12_HUMAN]	19.7181	1.19443	0.949031	0.789998
O00443	Phosphatidylinositol 4-phosphate 3-kinase C2 domain-containing subunit alpha OS=Homo sapiens GN=PIK3C2A PE=1 SV=2 - [P3C2A_HUMAN]	190.559	1.14924	1.11468	0.852291
Q9NRY5	Protein FAM114A2 OS=Homo sapiens GN=FAM114A2 PE=1 SV=4 - [F1142_HUMAN]	55.4342	1.53131	1.13037	0.796463
P15374	Ubiquitin carboxyl-terminal hydrolase isozyme L3 OS=Homo sapiens GN=UCHL3 PE=1 SV=1 - [UCHL3_HUMAN]	26.166	1.33804	1.14551	0.903192
P19388	DNA-directed RNA polymerases I, II, and III subunit RPABC1 OS=Homo sapiens GN=POLR2E PE=1 SV=4 - [RPAB1_HUMAN]	24.5357	1.18018	1.17801	0.943621
P53384	Cytosolic Fe-S cluster assembly factor NUBP1 OS=Homo sapiens GN=NUBP1 PE=1 SV=2 - [NUBP1_HUMAN]	34.5124	1.0964	1.11689	0.96805
Q9Y399	28S ribosomal protein S2, mitochondrial OS=Homo sapiens GN=MRPS2 PE=1 SV=1 - [RT02_HUMAN]	33.2281	1.04982	1.043	0.860379
Q9BRA2	Thioredoxin domain-containing protein 17 OS=Homo sapiens GN=TXNDC17 PE=1 SV=1 - [TXD17_HUMAN]	13.9318	1.4688	1.16514	0.878827
Q12849	G-rich sequence factor 1 OS=Homo sapiens GN=GRSF1 PE=1 SV=3 - [GRSF1_HUMAN]	53.0926	0.871015	1.04179	0.870773
P40222	Alpha-taxilin OS=Homo sapiens GN=TXLNA PE=1 SV=3 - [TXLNA_HUMAN]	61.8532	1.00575	1.03079	0.645232
Q15750	TGF-beta-activated kinase 1 and MAP3K7-binding protein 1 OS=Homo sapiens GN=TAB1 PE=1 SV=1 - [TAB1_HUMAN]	54.6104	1.3092	1.24772	0.801224
Q9Y3C8	Ubiquitin-fold modifier-conjugating enzyme 1 OS=Homo sapiens GN=UFC1 PE=1 SV=3 - [UFC1_HUMAN]	19.446	1.14591	1.08193	0.908878
Q15942	Zyxin OS=Homo sapiens GN=ZYX PE=1 SV=1 - [ZYX_HUMAN]	61.2382	1.15461	1.05302	0.764241
Q9P2B2	Prostaglandin F2 receptor negative regulator OS=Homo sapiens GN=PTGFRN PE=1 SV=2 - [FPRP_HUMAN]	98.4946	1.20808	1.07436	0.840143
O75410	Transforming acidic coiled-coil-containing protein 1 OS=Homo sapiens GN=TACC1 PE=1 SV=2 - [TACC1_HUMAN]	87.7402	0.936394	1.15156	1.14234
Q8NEB9	Phosphatidylinositol 3-kinase catalytic subunit type 3 OS=Homo sapiens GN=PIK3C3 PE=1 SV=1 - [PK3C3_HUMAN]	101.485	1.23606	1.15572	0.847032
Q99567	Nuclear pore complex protein Nup88 OS=Homo sapiens GN=NUP88 PE=1 SV=2 - [NUP88_HUMAN]	83.4888	1.46087	1.29084	0.787697
Q9Y6G9	Cytoplasmic dynein 1 light intermediate chain 1 OS=Homo sapiens GN=DYNC1LI1 PE=1 SV=3 - [DC1L1_HUMAN]	56.544	1.60133	1.42113	0.815035
Q9NZ45	CDGSH iron-sulfur domain-containing protein 1 OS=Homo sapiens GN=CISD1 PE=1 SV=1 - [CISD1_HUMAN]	12.1912	1.2604	0.98942	0.881448
Q969X6	Cirhin OS=Homo sapiens GN=CIRH1A PE=1 SV=1 - [CIR1A_HUMAN]	76.8414	0.952426	0.951229	0.879202
Q9NPA3	Mid1-interacting protein 1 OS=Homo sapiens GN=MID1IP1 PE=1 SV=1 - [M1IP1_HUMAN]	20.1889	0.89384	1.04276	0.986633
Q8NHH9	Atlastin-2 OS=Homo sapiens GN=ATL2 PE=1 SV=2 - [ATLA2_HUMAN]	66.1871	1.10183	1.00119	0.945419
Q12834	Cell division cycle protein 20 homolog OS=Homo sapiens GN=CDC20 PE=1 SV=2 - [CDC20_HUMAN]	54.6886	0.859868	0.969911	1.05616
P78549	Endonuclease III-like protein 1 OS=Homo sapiens GN=NTHL1 PE=1 SV=2 - [NTH_HUMAN]	34.3678	1.1525	1.01084	0.974761
Q9BZK7	F-box-like/WD repeat-containing protein TBL1XR1 OS=Homo sapiens GN=TBL1XR1 PE=1 SV=1 - [TBL1R_HUMAN]	55.5601	1.17662	1.12565	0.891723
Q99747	Gamma-soluble NSF attachment protein OS=Homo sapiens GN=NAPG PE=1 SV=1 - [SNAG_HUMAN]	34.7243	0.848259	0.924586	0.914773
Q96ER9	Coiled-coil domain-containing protein 51 OS=Homo sapiens GN=CCDC51 PE=1 SV=2 - [CCD51_HUMAN]	45.7828	1.0192	1.12779	0.947507
Q96C36	Pyrroline-5-carboxylate reductase 2 OS=Homo sapiens GN=PYCR2 PE=1 SV=1 - [P5CR2_HUMAN]	33.6157	1.09014	1.01339	0.726313
Q9NRX2	39S ribosomal protein L17, mitochondrial OS=Homo sapiens GN=MRPL17 PE=1 SV=1 - [RM17_HUMAN]	20.0376	1.10867	1.00877	0.798864
Q9GZP4	PITH domain-containing protein 1 OS=Homo sapiens GN=PITHD1 PE=1 SV=1 - [PITH1_HUMAN]	24.1627	1.32914	1.00943	0.748861
Q7L8L6	FAST kinase domain-containing protein 5 OS=Homo sapiens GN=FASTKD5 PE=1 SV=1 - [FAKD5_HUMAN]	86.5186	1.23848	1.16786	0.870044
Q9HAU5	Regulator of nonsense transcripts 2 OS=Homo sapiens GN=UPF2 PE=1 SV=1 - [RENT2_HUMAN]	147.717	1.28175	1.1529	0.8513
Q14CX7	N-alpha-acetyltransferase 25, NatB auxiliary subunit OS=Homo sapiens GN=NAA25 PE=1 SV=1 - [NAA25_HUMAN]	112.221	0.991463	1.09323	0.88277
P28482	Mitogen-activated protein kinase 1 OS=Homo sapiens GN=MAPK1 PE=1 SV=3 - [MK01_HUMAN]	41.3632	1.06515	1.10731	0.8528
Q9NPQ8	Synembryn-A OS=Homo sapiens GN=RIC8A PE=1 SV=3 - [RIC8A_HUMAN]	59.6715	1.17988	0.990407	0.792953
Q9NXF1	Testis-expressed sequence 10 protein OS=Homo sapiens GN=TEX10 PE=1 SV=2 - [TEX10_HUMAN]	105.608	1.1571	1.24054	0.81393
Q13643	Four and a half LIM domains protein 3 OS=Homo sapiens GN=FHL3 PE=1 SV=4 - [FHL3_HUMAN]	31.1706	1.10621	0.944268	0.968172
O76024	Wolframin OS=Homo sapiens GN=WFS1 PE=1 SV=2 - [WFS1_HUMAN]	100.227	1.30569	1.15901	0.900337
Q9P2J5	Leucine--tRNA ligase, cytoplasmic OS=Homo sapiens GN=LARS PE=1 SV=2 - [SYLC_HUMAN]	134.379	0.963559	1.11889	1.00654
P26885	Peptidyl-prolyl cis-trans isomerase FKBP2 OS=Homo sapiens GN=FKBP2 PE=1 SV=2 - [FKBP2_HUMAN]	15.6393	1.04343	0.960215	0.828005
P43897	Elongation factor Ts, mitochondrial OS=Homo sapiens GN=TSFM PE=1 SV=2 - [EFTS_HUMAN]	35.3682	1.20069	1.17307	0.847434
Q9Y2S7	Polymerase delta-interacting protein 2 OS=Homo sapiens GN=POLDIP2 PE=1 SV=1 - [PDIP2_HUMAN]	42.0072	1.2197	1.15569	0.865509
P29083	General transcription factor IIE subunit 1 OS=Homo sapiens GN=GTF2E1 PE=1 SV=2 - [T2EA_HUMAN]	49.421	1.46003	1.1532	0.753457
Q53H12	Acylglycerol kinase, mitochondrial OS=Homo sapiens GN=AGK PE=1 SV=2 - [AGK_HUMAN]	47.1074	1.10516	1.14968	0.86341
P28066	Proteasome subunit alpha type-5 OS=Homo sapiens GN=PSMA5 PE=1 SV=3 - [PSA5_HUMAN]	26.3942	1.28848	0.986488	0.738916
Q9UP83	Conserved oligomeric Golgi complex subunit 5 OS=Homo sapiens GN=COG5 PE=1 SV=3 - [COG5_HUMAN]	92.6848	1.331	1.14516	0.766954
Q96A49	Synapse-associated protein 1 OS=Homo sapiens GN=SYAP1 PE=1 SV=1 - [SYAP1_HUMAN]	39.9089	1.21968	1.03528	0.835727
Q9GZT8	NIF3-like protein 1 OS=Homo sapiens GN=NIF3L1 PE=1 SV=2 - [NIF3L_HUMAN]	41.9415	1.08179	1.02898	0.837654
Q9NRK6	ATP-binding cassette sub-family B member 10, mitochondrial OS=Homo sapiens GN=ABCB10 PE=1 SV=2 - [ABCBA_HUMAN]	79.0979	1.19992	1.01776	0.863886
P32780	General transcription factor IIH subunit 1 OS=Homo sapiens GN=GTF2H1 PE=1 SV=1 - [TF2H1_HUMAN]	61.9926	1.37723	1.20495	0.740725
Q9HA65	TBC1 domain family member 17 OS=Homo sapiens GN=TBC1D17 PE=1 SV=2 - [TBC17_HUMAN]	72.6825	1.21551	1.11785	0.974188
P51790	H(+)/Cl(-) exchange transporter 3 OS=Homo sapiens GN=CLCN3 PE=1 SV=2 - [CLCN3_HUMAN]	90.9073	1.44448	1.20174	0.835063
P30086	Phosphatidylethanolamine-binding protein 1 OS=Homo sapiens GN=PEBP1 PE=1 SV=3 - [PEBP1_HUMAN]	21.0437	1.1869	1.05456	0.851882
P23193	Transcription elongation factor A protein 1 OS=Homo sapiens GN=TCEA1 PE=1 SV=2 - [TCEA1_HUMAN]	33.948	1.19632	1.12213	0.821456
Q969E8	Pre-rRNA-processing protein TSR2 homolog OS=Homo sapiens GN=TSR2 PE=1 SV=1 - [TSR2_HUMAN]	20.8809	1.19027	1.04979	0.778036
Q9Y2B0	Protein canopy homolog 2 OS=Homo sapiens GN=CNPY2 PE=1 SV=1 - [CNPY2_HUMAN]	20.6392	1.51406	1.22958	0.794966
Q9NVS2	28S ribosomal protein S18a, mitochondrial OS=Homo sapiens GN=MRPS18A PE=1 SV=1 - [RT18A_HUMAN]	22.1698	0.997179	1.01855	0.844616
Q8NBQ5	Estradiol 17-beta-dehydrogenase 11 OS=Homo sapiens GN=HSD17B11 PE=1 SV=3 - [DHB11_HUMAN]	32.9147	2.01206	1.2646	0.603064
P08758	Annexin A5 OS=Homo sapiens GN=ANXA5 PE=1 SV=2 - [ANXA5_HUMAN]	35.9144	1.16743	1.11267	0.894288
P46976	Glycogenin-1 OS=Homo sapiens GN=GYG1 PE=1 SV=4 - [GLYG_HUMAN]	39.3586	1.01944	0.920409	0.927352
Q9BQ75	Protein CMSS1 OS=Homo sapiens GN=CMSS1 PE=1 SV=2 - [CMS1_HUMAN]	31.864	1.18187	1.08574	0.728252
O60547	GDP-mannose 4,6 dehydratase OS=Homo sapiens GN=GMDS PE=1 SV=1 - [GMDS_HUMAN]	41.9233	0.932746	1.14451	0.90687
Q9Y385	Ubiquitin-conjugating enzyme E2 J1 OS=Homo sapiens GN=UBE2J1 PE=1 SV=2 - [UB2J1_HUMAN]	35.1767	1.01778	1.10144	0.989519
Q9NP72	Ras-related protein Rab-18 OS=Homo sapiens GN=RAB18 PE=1 SV=1 - [RAB18_HUMAN]	22.9626	1.28757	1.07869	0.906189
Q9H4M9	EH domain-containing protein 1 OS=Homo sapiens GN=EHD1 PE=1 SV=2 - [EHD1_HUMAN]	60.5887	1.23848	1.17112	0.800641
Q9H0U6	39S ribosomal protein L18, mitochondrial OS=Homo sapiens GN=MRPL18 PE=1 SV=1 - [RM18_HUMAN]	20.5635	1.22387	1.19915	0.87694
Q07157	Tight junction protein ZO-1 OS=Homo sapiens GN=TJP1 PE=1 SV=3 - [ZO1_HUMAN]	195.34	1.28085	1.13009	0.766566
Q15417	Calponin-3 OS=Homo sapiens GN=CNN3 PE=1 SV=1 - [CNN3_HUMAN]	36.3908	1.35775	1.0724	0.786941
Q96PU5	E3 ubiquitin-protein ligase NEDD4-like OS=Homo sapiens GN=NEDD4L PE=1 SV=2 - [NED4L_HUMAN]	111.862	1.06515	1.09948	0.876144
P55036	26S proteasome non-ATPase regulatory subunit 4 OS=Homo sapiens GN=PSMD4 PE=1 SV=1 - [PSMD4_HUMAN]	40.7112	1.0341	1.05292	0.789818
Q14160	Protein scribble homolog OS=Homo sapiens GN=SCRIB PE=1 SV=4 - [SCRIB_HUMAN]	174.778	1.23208	1.10085	0.85402
P51668	Ubiquitin-conjugating enzyme E2 D1 OS=Homo sapiens GN=UBE2D1 PE=1 SV=1 - [UB2D1_HUMAN]	16.5913	1.10853	1.0029	0.780123
Q6P1J9	Parafibromin OS=Homo sapiens GN=CDC73 PE=1 SV=1 - [CDC73_HUMAN]	60.5391	1.1862	1.06464	0.769331
O94955	Rho-related BTB domain-containing protein 3 OS=Homo sapiens GN=RHOBTB3 PE=1 SV=2 - [RHBT3_HUMAN]	69.3682	1.11519	1.06063	0.882233
Q9NRF8	CTP synthase 2 OS=Homo sapiens GN=CTPS2 PE=1 SV=1 - [PYRG2_HUMAN]	65.6358	1.09979	1.09169	0.899009
Q676U5	Autophagy-related protein 16-1 OS=Homo sapiens GN=ATG16L1 PE=1 SV=2 - [A16L1_HUMAN]	68.2227	1.23783	1.26987	0.897215
Q9NUJ1	Mycophenolic acid acyl-glucuronide esterase, mitochondrial OS=Homo sapiens GN=ABHD10 PE=1 SV=1 - [ABHDA_HUMAN]	33.9107	0.989335	1.03469	0.95253
Q5TBB1	Ribonuclease H2 subunit B OS=Homo sapiens GN=RNASEH2B PE=1 SV=1 - [RNH2B_HUMAN]	35.1164	1.11366	1.06817	0.840306
P11177	Pyruvate dehydrogenase E1 component subunit beta, mitochondrial OS=Homo sapiens GN=PDHB PE=1 SV=3 - [ODPB_HUMAN]	39.208	1.08649	1.1232	0.916505
Q96H55	Unconventional myosin-XIX OS=Homo sapiens GN=MYO19 PE=2 SV=2 - [MYO19_HUMAN]	109.066	1.4896	1.19146	0.802961
Q08AM6	Protein VAC14 homolog OS=Homo sapiens GN=VAC14 PE=1 SV=1 - [VAC14_HUMAN]	87.9167	1.27145	1.06992	0.800089
Q92600	Cell differentiation protein RCD1 homolog OS=Homo sapiens GN=RQCD1 PE=1 SV=1 - [RCD1_HUMAN]	33.6099	1.40368	1.30032	0.84804
Q9Y5A7	NEDD8 ultimate buster 1 OS=Homo sapiens GN=NUB1 PE=1 SV=2 - [NUB1_HUMAN]	70.4941	1.0298	1.05306	1.00042
O00429	Dynamin-1-like protein OS=Homo sapiens GN=DNM1L PE=1 SV=2 - [DNM1L_HUMAN]	81.8261	1.05307	1.01601	0.846321
Q66PJ3	ADP-ribosylation factor-like protein 6-interacting protein 4 OS=Homo sapiens GN=ARL6IP4 PE=1 SV=2 - [AR6P4_HUMAN]	44.8882	0.879135	0.784354	0.89255
C4AMC7	Putative WAS protein family homolog 3 OS=Homo sapiens GN=WASH3P PE=1 SV=2 - [WASH3_HUMAN]	49.9638	1.31219	1.13256	0.876078
O95182	NADH dehydrogenase [ubiquinone] 1 alpha subcomplex subunit 7 OS=Homo sapiens GN=NDUFA7 PE=1 SV=3 - [NDUA7_HUMAN]	12.5436	1.1749	1.12962	0.833045
Q9BU61	NADH dehydrogenase [ubiquinone] 1 alpha subcomplex assembly factor 3 OS=Homo sapiens GN=NDUFAF3 PE=1 SV=1 - [NDUF3_HUMAN]	20.3374	1.27025	1.08159	0.807651
Q8WX93	Palladin OS=Homo sapiens GN=PALLD PE=1 SV=3 - [PALLD_HUMAN]	150.47	1.26072	1.11663	0.790038
O95630	STAM-binding protein OS=Homo sapiens GN=STAMBP PE=1 SV=1 - [STABP_HUMAN]	48.0466	1.18356	1.09885	0.85915
Q2TAY7	WD40 repeat-containing protein SMU1 OS=Homo sapiens GN=SMU1 PE=1 SV=2 - [SMU1_HUMAN]	57.5072	1.09763	1.02562	0.857998
Q96GQ7	Probable ATP-dependent RNA helicase DDX27 OS=Homo sapiens GN=DDX27 PE=1 SV=2 - [DDX27_HUMAN]	89.7792	1.29336	1.20443	0.826449
Q16763	Ubiquitin-conjugating enzyme E2 S OS=Homo sapiens GN=UBE2S PE=1 SV=2 - [UBE2S_HUMAN]	23.8305	1.32783	1.06294	0.738649
P15153	Ras-related C3 botulinum toxin substrate 2 OS=Homo sapiens GN=RAC2 PE=1 SV=1 - [RAC2_HUMAN]	21.4151	0.852347	1.0959	0.990453
Q9NVV4	Poly(A) RNA polymerase, mitochondrial OS=Homo sapiens GN=MTPAP PE=1 SV=1 - [PAPD1_HUMAN]	66.13	1.15772	1.15647	0.863624
O60828	Polyglutamine-binding protein 1 OS=Homo sapiens GN=PQBP1 PE=1 SV=1 - [PQBP1_HUMAN]	30.454	1.20211	1.26202	0.837081
O15294	UDP-N-acetylglucosamine--peptide N-acetylglucosaminyltransferase 110 kDa subunit OS=Homo sapiens GN=OGT PE=1 SV=3 - [OGT1_HUMAN]	116.85	1.17294	1.09461	0.992889
Q9HC21	Mitochondrial thiamine pyrophosphate carrier OS=Homo sapiens GN=SLC25A19 PE=1 SV=1 - [TPC_HUMAN]	35.4883	1.15079	1.14256	0.981829
Q9NRG7	Epimerase family protein SDR39U1 OS=Homo sapiens GN=SDR39U1 PE=1 SV=2 - [D39U1_HUMAN]	34.7262	1.16942	1.07262	0.850817
P35237	Serpin B6 OS=Homo sapiens GN=SERPINB6 PE=1 SV=3 - [SPB6_HUMAN]	42.5941	1.35083	1.05502	0.902538
Q9UKA9	Polypyrimidine tract-binding protein 2 OS=Homo sapiens GN=PTBP2 PE=1 SV=1 - [PTBP2_HUMAN]	57.4548	1.18702	1.19435	0.903206
Q9Y692	Glucocorticoid modulatory element-binding protein 1 OS=Homo sapiens GN=GMEB1 PE=1 SV=2 - [GMEB1_HUMAN]	62.5515	1.34441	1.0945	0.829432
P21964	Catechol O-methyltransferase OS=Homo sapiens GN=COMT PE=1 SV=2 - [COMT_HUMAN]	30.0176	1.14067	1.07964	0.989115
P11717	Cation-independent mannose-6-phosphate receptor OS=Homo sapiens GN=IGF2R PE=1 SV=3 - [MPRI_HUMAN]	274.199	1.21403	1.02147	0.840374
Q7Z4S6	Kinesin-like protein KIF21A OS=Homo sapiens GN=KIF21A PE=1 SV=2 - [KI21A_HUMAN]	187.063	1.07815	0.960594	0.940455
Q9NRV9	Heme-binding protein 1 OS=Homo sapiens GN=HEBP1 PE=1 SV=1 - [HEBP1_HUMAN]	21.0835	1.0198	1.06168	0.945661
Q9NUQ3	Gamma-taxilin OS=Homo sapiens GN=TXLNG PE=1 SV=2 - [TXLNG_HUMAN]	60.5481	1.11596	1.12848	0.810063
O75935	Dynactin subunit 3 OS=Homo sapiens GN=DCTN3 PE=1 SV=1 - [DCTN3_HUMAN]	21.1062	1.19712	1.12088	0.899935
Q8IUD2	ELKS/Rab6-interacting/CAST family member 1 OS=Homo sapiens GN=ERC1 PE=1 SV=1 - [RB6I2_HUMAN]	128.008	1.28137	1.2891	0.837613
Q9H2H8	Peptidyl-prolyl cis-trans isomerase-like 3 OS=Homo sapiens GN=PPIL3 PE=1 SV=1 - [PPIL3_HUMAN]	18.1429	1.27203	1.17902	0.817421
O75940	Survival of motor neuron-related-splicing factor 30 OS=Homo sapiens GN=SMNDC1 PE=1 SV=1 - [SPF30_HUMAN]	26.6945	1.13422	1.15434	0.898815
P42167	Lamina-associated polypeptide 2, isoforms beta/gamma OS=Homo sapiens GN=TMPO PE=1 SV=2 - [LAP2B_HUMAN]	50.6395	0.875259	0.979083	0.948083
Q8TDX7	Serine/threonine-protein kinase Nek7 OS=Homo sapiens GN=NEK7 PE=1 SV=1 - [NEK7_HUMAN]	34.5284	1.27499	1.08998	0.929574
Q7L5L3	Glycerophosphodiester phosphodiesterase domain-containing protein 3 OS=Homo sapiens GN=GDPD3 PE=2 SV=3 - [GDPD3_HUMAN]	36.5727	0.904996	1.04643	0.865287
P11908	Ribose-phosphate pyrophosphokinase 2 OS=Homo sapiens GN=PRPS2 PE=1 SV=2 - [PRPS2_HUMAN]	34.747	0.966437	1.06048	0.840795
Q92665	28S ribosomal protein S31, mitochondrial OS=Homo sapiens GN=MRPS31 PE=1 SV=3 - [RT31_HUMAN]	45.2905	1.30488	1.16936	0.786029
Q9UBW8	COP9 signalosome complex subunit 7a OS=Homo sapiens GN=COPS7A PE=1 SV=1 - [CSN7A_HUMAN]	30.258	1.28137	1.02005	0.86351
P20020	Plasma membrane calcium-transporting ATPase 1 OS=Homo sapiens GN=ATP2B1 PE=1 SV=3 - [AT2B1_HUMAN]	138.668	1.37582	1.18977	0.827293
O76003	Glutaredoxin-3 OS=Homo sapiens GN=GLRX3 PE=1 SV=2 - [GLRX3_HUMAN]	37.4082	1.07222	0.959531	0.852784
Q14807	Kinesin-like protein KIF22 OS=Homo sapiens GN=KIF22 PE=1 SV=5 - [KIF22_HUMAN]	73.2167	1.16383	1.07953	0.802499
Q9BZF9	Uveal autoantigen with coiled-coil domains and ankyrin repeats OS=Homo sapiens GN=UACA PE=1 SV=2 - [UACA_HUMAN]	162.404	1.38948	1.16009	0.776445
Q9ULV0	Unconventional myosin-Vb OS=Homo sapiens GN=MYO5B PE=1 SV=3 - [MYO5B_HUMAN]	213.538	1.31279	1.07373	0.825637
Q7L5N7	Lysophosphatidylcholine acyltransferase 2 OS=Homo sapiens GN=LPCAT2 PE=1 SV=1 - [PCAT2_HUMAN]	60.1694	1.21058	1.07745	0.891922
Q9P287	BRCA2 and CDKN1A-interacting protein OS=Homo sapiens GN=BCCIP PE=1 SV=1 - [BCCIP_HUMAN]	35.9567	0.863008	1.02275	0.896566
O15327	Type II inositol 3,4-bisphosphate 4-phosphatase OS=Homo sapiens GN=INPP4B PE=2 SV=4 - [INP4B_HUMAN]	104.671	1.25525	1.04254	0.813408
P40939	Trifunctional enzyme subunit alpha, mitochondrial OS=Homo sapiens GN=HADHA PE=1 SV=2 - [ECHA_HUMAN]	82.9469	1.21769	1.13769	0.871667
Q8WXI4	Acyl-coenzyme A thioesterase 11 OS=Homo sapiens GN=ACOT11 PE=1 SV=1 - [ACO11_HUMAN]	68.4486	1.29257	1.26081	0.877181
P55957	BH3-interacting domain death agonist OS=Homo sapiens GN=BID PE=1 SV=1 - [BID_HUMAN]	21.981	1.32982	1.11974	0.802358
P10588	Nuclear receptor subfamily 2 group F member 6 OS=Homo sapiens GN=NR2F6 PE=1 SV=2 - [NR2F6_HUMAN]	42.9517	1.19798	1.19595	0.87623
Q6NUK1	Calcium-binding mitochondrial carrier protein SCaMC-1 OS=Homo sapiens GN=SLC25A24 PE=1 SV=2 - [SCMC1_HUMAN]	53.3203	1.01363	1.07305	0.870474
Q14746	Conserved oligomeric Golgi complex subunit 2 OS=Homo sapiens GN=COG2 PE=1 SV=1 - [COG2_HUMAN]	83.1553	1.31158	1.13031	0.782221
P61313	60S ribosomal protein L15 OS=Homo sapiens GN=RPL15 PE=1 SV=2 - [RL15_HUMAN]	24.1311	0.937598	1.0201	0.908872
O75436	Vacuolar protein sorting-associated protein 26A OS=Homo sapiens GN=VPS26A PE=1 SV=2 - [VP26A_HUMAN]	38.1457	1.24351	1.13927	0.954998
P23368	NAD-dependent malic enzyme, mitochondrial OS=Homo sapiens GN=ME2 PE=1 SV=1 - [MAOM_HUMAN]	65.4018	1.26838	1.14733	0.789017
P11216	Glycogen phosphorylase, brain form OS=Homo sapiens GN=PYGB PE=1 SV=5 - [PYGB_HUMAN]	96.6345	1.20392	1.09128	0.83259
Q9H078	Caseinolytic peptidase B protein homolog OS=Homo sapiens GN=CLPB PE=1 SV=1 - [CLPB_HUMAN]	78.68	1.34172	1.19184	0.845727
Q9UN81	LINE-1 retrotransposable element ORF1 protein OS=Homo sapiens GN=L1RE1 PE=1 SV=1 - [LORF1_HUMAN]	40.0307	1.35618	1.04797	0.781411
P68400	Casein kinase II subunit alpha OS=Homo sapiens GN=CSNK2A1 PE=1 SV=1 - [CSK21_HUMAN]	45.1148	0.925784	0.819994	0.85546
Q15075	Early endosome antigen 1 OS=Homo sapiens GN=EEA1 PE=1 SV=2 - [EEA1_HUMAN]	162.367	1.183	1.12661	0.788199
Q9P015	39S ribosomal protein L15, mitochondrial OS=Homo sapiens GN=MRPL15 PE=1 SV=1 - [RM15_HUMAN]	33.3989	1.57208	1.16098	0.722046
Q92771	Putative ATP-dependent RNA helicase DDX12 OS=Homo sapiens GN=DDX12P PE=5 SV=3 - [DDX12_HUMAN]	105.939	1.37493	1.3513	0.840872
Q16864	V-type proton ATPase subunit F OS=Homo sapiens GN=ATP6V1F PE=1 SV=2 - [VATF_HUMAN]	13.362	1.5796	1.2724	0.748683
Q6P2E9	Enhancer of mRNA-decapping protein 4 OS=Homo sapiens GN=EDC4 PE=1 SV=1 - [EDC4_HUMAN]	151.567	1.15926	1.01817	0.811394
Q9H2U1	ATP-dependent RNA helicase DHX36 OS=Homo sapiens GN=DHX36 PE=1 SV=2 - [DHX36_HUMAN]	114.688	1.16461	1.13454	0.865309
Q8NBF6	Late secretory pathway protein AVL9 homolog OS=Homo sapiens GN=AVL9 PE=1 SV=1 - [AVL9_HUMAN]	71.9024	1.26768	1.10578	0.885032
Q8N7B9	EF-hand calcium-binding domain-containing protein 3 OS=Homo sapiens GN=EFCAB3 PE=2 SV=1 - [EFCB3_HUMAN]	50.1145	1.21675	1.08019	0.807343
Q96SU4	Oxysterol-binding protein-related protein 9 OS=Homo sapiens GN=OSBPL9 PE=1 SV=2 - [OSBL9_HUMAN]	83.1324	1.08237	1.09018	0.810959
Q9H8H2	Probable ATP-dependent RNA helicase DDX31 OS=Homo sapiens GN=DDX31 PE=2 SV=2 - [DDX31_HUMAN]	94.0286	1.08036	1.16024	0.894246
Q9H6Q4	Cytosolic Fe-S cluster assembly factor NARFL OS=Homo sapiens GN=NARFL PE=1 SV=1 - [NARFL_HUMAN]	52.9867	1.17212	1.12029	0.834011
P82094	TATA element modulatory factor OS=Homo sapiens GN=TMF1 PE=1 SV=2 - [TMF1_HUMAN]	122.767	1.1673	1.10826	0.89189
P42126	Enoyl-CoA delta isomerase 1, mitochondrial OS=Homo sapiens GN=ECI1 PE=1 SV=1 - [ECI1_HUMAN]	32.7952	1.16059	1.07785	0.689714
Q9NUL7	Probable ATP-dependent RNA helicase DDX28 OS=Homo sapiens GN=DDX28 PE=1 SV=2 - [DDX28_HUMAN]	59.5445	1.03078	1.07164	0.913478
Q9P289	Serine/threonine-protein kinase 26 OS=Homo sapiens GN=STK26 PE=1 SV=2 - [STK26_HUMAN]	46.4996	1.18114	1.16436	0.917
P61086	Ubiquitin-conjugating enzyme E2 K OS=Homo sapiens GN=UBE2K PE=1 SV=3 - [UBE2K_HUMAN]	22.3926	1.4023	1.17859	0.780105
P38571	Lysosomal acid lipase/cholesteryl ester hydrolase OS=Homo sapiens GN=LIPA PE=1 SV=2 - [LICH_HUMAN]	45.3897	1.6281	1.44139	0.852022
Q969V3	Nicalin OS=Homo sapiens GN=NCLN PE=1 SV=2 - [NCLN_HUMAN]	62.9346	1.09335	1.11904	0.759141
Q9NVI1	Fanconi anemia group I protein OS=Homo sapiens GN=FANCI PE=1 SV=4 - [FANCI_HUMAN]	149.229	1.2227	1.30493	0.808016
Q6P5R6	60S ribosomal protein L22-like 1 OS=Homo sapiens GN=RPL22L1 PE=1 SV=2 - [RL22L_HUMAN]	14.5976	1.1193	1.12481	0.898068
Q9Y2W2	WW domain-binding protein 11 OS=Homo sapiens GN=WBP11 PE=1 SV=1 - [WBP11_HUMAN]	69.9539	1.47302	1.109	0.70953
Q13418	Integrin-linked protein kinase OS=Homo sapiens GN=ILK PE=1 SV=2 - [ILK_HUMAN]	51.3859	1.14233	1.00505	0.852615
Q01664	Transcription factor AP-4 OS=Homo sapiens GN=TFAP4 PE=1 SV=2 - [TFAP4_HUMAN]	38.7018	1.82773	1.20089	0.56689
O43615	Mitochondrial import inner membrane translocase subunit TIM44 OS=Homo sapiens GN=TIMM44 PE=1 SV=2 - [TIM44_HUMAN]	51.3235	0.939101	1.08198	0.94029
Q53GS9	U4/U6.U5 tri-snRNP-associated protein 2 OS=Homo sapiens GN=USP39 PE=1 SV=2 - [SNUT2_HUMAN]	65.3397	0.898209	0.950895	0.910395
P51649	Succinate-semialdehyde dehydrogenase, mitochondrial OS=Homo sapiens GN=ALDH5A1 PE=1 SV=2 - [SSDH_HUMAN]	57.1783	1.17752	1.01871	0.915898
Q9HD26	Golgi-associated PDZ and coiled-coil motif-containing protein OS=Homo sapiens GN=GOPC PE=1 SV=1 - [GOPC_HUMAN]	50.4888	1.20735	1.33627	0.935404
Q14232	Translation initiation factor eIF-2B subunit alpha OS=Homo sapiens GN=EIF2B1 PE=1 SV=1 - [EI2BA_HUMAN]	33.6908	1.15329	1.20504	0.794543
Q5JTW2	Centrosomal protein of 78 kDa OS=Homo sapiens GN=CEP78 PE=1 SV=1 - [CEP78_HUMAN]	76.3485	1.12769	0.93716	0.956426
Q9NYK5	39S ribosomal protein L39, mitochondrial OS=Homo sapiens GN=MRPL39 PE=1 SV=3 - [RM39_HUMAN]	38.6867	1.1715	1.15456	0.841444
O43172	U4/U6 small nuclear ribonucleoprotein Prp4 OS=Homo sapiens GN=PRPF4 PE=1 SV=2 - [PRP4_HUMAN]	58.4124	1.03851	1.09646	0.9388
Q9Y4E8	Ubiquitin carboxyl-terminal hydrolase 15 OS=Homo sapiens GN=USP15 PE=1 SV=3 - [UBP15_HUMAN]	112.348	1.24942	1.15836	0.826675
P98175	RNA-binding protein 10 OS=Homo sapiens GN=RBM10 PE=1 SV=3 - [RBM10_HUMAN]	103.469	1.32242	1.34279	0.856737
P56182	Ribosomal RNA processing protein 1 homolog A OS=Homo sapiens GN=RRP1 PE=1 SV=1 - [RRP1_HUMAN]	52.8066	1.42239	1.27692	0.820692
O43396	Thioredoxin-like protein 1 OS=Homo sapiens GN=TXNL1 PE=1 SV=3 - [TXNL1_HUMAN]	32.2307	1.40906	1.08501	0.768474
P28290	Sperm-specific antigen 2 OS=Homo sapiens GN=SSFA2 PE=1 SV=3 - [SSFA2_HUMAN]	138.3	1.33609	1.17923	0.883856
Q9NS86	LanC-like protein 2 OS=Homo sapiens GN=LANCL2 PE=1 SV=1 - [LANC2_HUMAN]	50.8214	1.27424	1.14492	0.947117
O94822	E3 ubiquitin-protein ligase listerin OS=Homo sapiens GN=LTN1 PE=1 SV=6 - [LTN1_HUMAN]	200.423	1.30276	1.15803	0.807638
Q15785	Mitochondrial import receptor subunit TOM34 OS=Homo sapiens GN=TOMM34 PE=1 SV=2 - [TOM34_HUMAN]	34.5378	1.10512	1.08555	0.920783
Q07960	Rho GTPase-activating protein 1 OS=Homo sapiens GN=ARHGAP1 PE=1 SV=1 - [RHG01_HUMAN]	50.4042	1.08045	1.18026	1.13461
Q96CW5	Gamma-tubulin complex component 3 OS=Homo sapiens GN=TUBGCP3 PE=1 SV=2 - [GCP3_HUMAN]	103.506	1.25542	1.22492	0.871601
Q86TX2	Acyl-coenzyme A thioesterase 1 OS=Homo sapiens GN=ACOT1 PE=1 SV=1 - [ACOT1_HUMAN]	46.2481	1.15242	1.00564	0.918223
Q8TED0	U3 small nucleolar RNA-associated protein 15 homolog OS=Homo sapiens GN=UTP15 PE=1 SV=3 - [UTP15_HUMAN]	58.3786	1.03138	1.06909	0.896116
Q6DKJ4	Nucleoredoxin OS=Homo sapiens GN=NXN PE=1 SV=2 - [NXN_HUMAN]	48.3616	1.2594	1.27898	0.895117
Q9UHQ9	NADH-cytochrome b5 reductase 1 OS=Homo sapiens GN=CYB5R1 PE=1 SV=1 - [NB5R1_HUMAN]	34.0732	0.824039	1.07063	0.962377
O75676	Ribosomal protein S6 kinase alpha-4 OS=Homo sapiens GN=RPS6KA4 PE=1 SV=1 - [KS6A4_HUMAN]	85.5523	1.11996	1.10583	0.822575
O75663	TIP41-like protein OS=Homo sapiens GN=TIPRL PE=1 SV=2 - [TIPRL_HUMAN]	31.4237	1.18674	1.11106	0.809005
Q9NQR4	Omega-amidase NIT2 OS=Homo sapiens GN=NIT2 PE=1 SV=1 - [NIT2_HUMAN]	30.5886	1.24483	1.13012	0.862577
Q04760	Lactoylglutathione lyase OS=Homo sapiens GN=GLO1 PE=1 SV=4 - [LGUL_HUMAN]	20.7642	1.05301	1.10006	0.888834
Q8NFX7	Syntaxin-binding protein 6 OS=Homo sapiens GN=STXBP6 PE=1 SV=2 - [STXB6_HUMAN]	23.5389	1.14091	1.07633	0.830102
O75330	Hyaluronan mediated motility receptor OS=Homo sapiens GN=HMMR PE=1 SV=2 - [HMMR_HUMAN]	84.0487	1.13346	1.06742	0.793872
Q99447	Ethanolamine-phosphate cytidylyltransferase OS=Homo sapiens GN=PCYT2 PE=1 SV=1 - [PCY2_HUMAN]	43.8079	1.69866	1.14596	0.703636
Q9H6D7	HAUS augmin-like complex subunit 4 OS=Homo sapiens GN=HAUS4 PE=1 SV=1 - [HAUS4_HUMAN]	42.373	1.08521	1.23268	0.898768
P48449	Lanosterol synthase OS=Homo sapiens GN=LSS PE=1 SV=1 - [ERG7_HUMAN]	83.2551	0.983536	1.10591	0.905522
O95336	6-phosphogluconolactonase OS=Homo sapiens GN=PGLS PE=1 SV=2 - [6PGL_HUMAN]	27.5296	1.34127	1.07817	0.837103
P46939	Utrophin OS=Homo sapiens GN=UTRN PE=1 SV=2 - [UTRO_HUMAN]	394.22	1.65059	1.27091	0.815072
A0AV96	RNA-binding protein 47 OS=Homo sapiens GN=RBM47 PE=1 SV=2 - [RBM47_HUMAN]	64.0582	0.966365	1.15872	0.881315
P30307	M-phase inducer phosphatase 3 OS=Homo sapiens GN=CDC25C PE=1 SV=2 - [MPIP3_HUMAN]	53.3305	1.13116	1.05025	0.884578
Q8N3C0	Activating signal cointegrator 1 complex subunit 3 OS=Homo sapiens GN=ASCC3 PE=1 SV=3 - [ASCC3_HUMAN]	251.301	1.20558	1.02293	0.850104
O60346	PH domain leucine-rich repeat-containing protein phosphatase 1 OS=Homo sapiens GN=PHLPP1 PE=1 SV=3 - [PHLP1_HUMAN]	184.556	1.34158	1.09905	0.783993
O75934	Pre-mRNA-splicing factor SPF27 OS=Homo sapiens GN=BCAS2 PE=1 SV=1 - [SPF27_HUMAN]	26.115	1.14518	1.12782	0.823607
Q9ULH1	Arf-GAP with SH3 domain, ANK repeat and PH domain-containing protein 1 OS=Homo sapiens GN=ASAP1 PE=1 SV=4 - [ASAP1_HUMAN]	125.42	1.18785	1.17136	0.976777
Q13951	Core-binding factor subunit beta OS=Homo sapiens GN=CBFB PE=1 SV=2 - [PEBB_HUMAN]	21.4947	1.18028	1.06477	1.04394
Q96S19	UPF0585 protein C16orf13 OS=Homo sapiens GN=C16orf13 PE=1 SV=2 - [CP013_HUMAN]	22.5637	1.15951	1.1324	0.91503
P51692	Signal transducer and activator of transcription 5B OS=Homo sapiens GN=STAT5B PE=1 SV=2 - [STA5B_HUMAN]	89.8096	1.30752	1.21738	0.868165
O15091	Mitochondrial ribonuclease P protein 3 OS=Homo sapiens GN=KIAA0391 PE=1 SV=2 - [MRRP3_HUMAN]	67.2725	1.07214	1.21852	0.969526
Q99996	A-kinase anchor protein 9 OS=Homo sapiens GN=AKAP9 PE=1 SV=3 - [AKAP9_HUMAN]	453.387	1.33365	1.22266	0.943778
Q6DD87	Zinc finger protein 787 OS=Homo sapiens GN=ZNF787 PE=1 SV=3 - [ZN787_HUMAN]	40.5177	1.02439	0.946385	0.833646
O15270	Serine palmitoyltransferase 2 OS=Homo sapiens GN=SPTLC2 PE=1 SV=1 - [SPTC2_HUMAN]	62.8839	1.0569	0.987123	0.748561
P53609	Geranylgeranyl transferase type-1 subunit beta OS=Homo sapiens GN=PGGT1B PE=1 SV=2 - [PGTB1_HUMAN]	42.3408	1.1847	1.1777	0.872913
Q9ULD2	Microtubule-associated tumor suppressor 1 OS=Homo sapiens GN=MTUS1 PE=1 SV=2 - [MTUS1_HUMAN]	141.309	1.2185	1.03471	0.746666
O95834	Echinoderm microtubule-associated protein-like 2 OS=Homo sapiens GN=EML2 PE=1 SV=1 - [EMAL2_HUMAN]	70.6341	1.06373	1.00123	0.889271
Q9UN86	Ras GTPase-activating protein-binding protein 2 OS=Homo sapiens GN=G3BP2 PE=1 SV=2 - [G3BP2_HUMAN]	54.0878	1.39363	1.08984	0.78206
Q9BTV4	Transmembrane protein 43 OS=Homo sapiens GN=TMEM43 PE=1 SV=1 - [TMM43_HUMAN]	44.8472	0.95703	0.834867	0.84055
O95071	E3 ubiquitin-protein ligase UBR5 OS=Homo sapiens GN=UBR5 PE=1 SV=2 - [UBR5_HUMAN]	309.158	1.33274	1.13635	0.74534
P62995	Transformer-2 protein homolog beta OS=Homo sapiens GN=TRA2B PE=1 SV=1 - [TRA2B_HUMAN]	33.6456	1.11017	1.01986	0.837924
Q10570	Cleavage and polyadenylation specificity factor subunit 1 OS=Homo sapiens GN=CPSF1 PE=1 SV=2 - [CPSF1_HUMAN]	160.782	1.03934	1.04385	0.905113
Q4VC05	B-cell CLL/lymphoma 7 protein family member A OS=Homo sapiens GN=BCL7A PE=1 SV=1 - [BCL7A_HUMAN]	22.7958	1.36714	1.07081	0.763077
Q9H7B2	Ribosome production factor 2 homolog OS=Homo sapiens GN=RPF2 PE=1 SV=2 - [RPF2_HUMAN]	35.5602	1.17053	1.10879	0.817958
Q9Y4K4	Mitogen-activated protein kinase kinase kinase kinase 5 OS=Homo sapiens GN=MAP4K5 PE=1 SV=1 - [M4K5_HUMAN]	94.9793	1.18988	1.03613	0.814575
Q69YN4	Protein virilizer homolog OS=Homo sapiens GN=KIAA1429 PE=1 SV=2 - [VIR_HUMAN]	201.898	1.50417	1.57278	0.844091
Q15631	Translin OS=Homo sapiens GN=TSN PE=1 SV=1 - [TSN_HUMAN]	26.1668	1.00827	0.990317	0.885328
Q709C8	Vacuolar protein sorting-associated protein 13C OS=Homo sapiens GN=VPS13C PE=1 SV=1 - [VP13C_HUMAN]	422.124	1.47721	1.09406	0.912226
Q8WUM0	Nuclear pore complex protein Nup133 OS=Homo sapiens GN=NUP133 PE=1 SV=2 - [NU133_HUMAN]	128.898	1.0891	1.07584	0.830472
Q9NRX1	RNA-binding protein PNO1 OS=Homo sapiens GN=PNO1 PE=1 SV=1 - [PNO1_HUMAN]	27.9069	1.02672	1.11609	0.839801
Q86X55	Histone-arginine methyltransferase CARM1 OS=Homo sapiens GN=CARM1 PE=1 SV=3 - [CARM1_HUMAN]	65.8114	1.27968	1.13042	0.833936
Q15269	Periodic tryptophan protein 2 homolog OS=Homo sapiens GN=PWP2 PE=2 SV=2 - [PWP2_HUMAN]	102.387	1.11631	1.0849	0.887747
O00422	Histone deacetylase complex subunit SAP18 OS=Homo sapiens GN=SAP18 PE=1 SV=1 - [SAP18_HUMAN]	17.55	1.22468	1.03427	0.752119
Q9H4L7	SWI/SNF-related matrix-associated actin-dependent regulator of chromatin subfamily A containing DEAD/H box 1 OS=Homo sapiens GN=SMARCAD1 PE=1 SV=2 - [SMRCD_HUMAN]	117.328	1.25396	1.16563	0.849645
Q92547	DNA topoisomerase 2-binding protein 1 OS=Homo sapiens GN=TOPBP1 PE=1 SV=3 - [TOPB1_HUMAN]	170.571	1.22456	1.05795	0.85509
Q9UNY4	Transcription termination factor 2 OS=Homo sapiens GN=TTF2 PE=1 SV=2 - [TTF2_HUMAN]	129.508	1.36657	1.21887	0.802201
O95999	B-cell lymphoma/leukemia 10 OS=Homo sapiens GN=BCL10 PE=1 SV=1 - [BCL10_HUMAN]	26.2353	1.30586	1.04249	0.803168
Q9BW91	ADP-ribose pyrophosphatase, mitochondrial OS=Homo sapiens GN=NUDT9 PE=1 SV=1 - [NUDT9_HUMAN]	39.1007	1.22164	1.14868	0.881598
Q9NSK0	Kinesin light chain 4 OS=Homo sapiens GN=KLC4 PE=1 SV=3 - [KLC4_HUMAN]	68.5976	1.18955	1.1129	0.873045
P53634	Dipeptidyl peptidase 1 OS=Homo sapiens GN=CTSC PE=1 SV=2 - [CATC_HUMAN]	51.8203	1.3246	1.0975	0.835176
O00401	Neural Wiskott-Aldrich syndrome protein OS=Homo sapiens GN=WASL PE=1 SV=2 - [WASL_HUMAN]	54.7927	0.955871	0.986733	1.02556
Q5JSH3	WD repeat-containing protein 44 OS=Homo sapiens GN=WDR44 PE=1 SV=1 - [WDR44_HUMAN]	101.304	1.31379	1.11853	0.824358
Q96CU9	FAD-dependent oxidoreductase domain-containing protein 1 OS=Homo sapiens GN=FOXRED1 PE=1 SV=2 - [FXRD1_HUMAN]	53.7777	0.970394	1.11724	0.897877
Q9ULW0	Targeting protein for Xklp2 OS=Homo sapiens GN=TPX2 PE=1 SV=2 - [TPX2_HUMAN]	85.6	0.962559	0.993805	0.865001
P52756	RNA-binding protein 5 OS=Homo sapiens GN=RBM5 PE=1 SV=2 - [RBM5_HUMAN]	92.097	1.20651	1.07598	0.788629
Q6NSJ0	Uncharacterized family 31 glucosidase KIAA1161 OS=Homo sapiens GN=KIAA1161 PE=1 SV=2 - [K1161_HUMAN]	81.0353	1.18688	1.08993	0.854086
Q16831	Uridine phosphorylase 1 OS=Homo sapiens GN=UPP1 PE=1 SV=1 - [UPP1_HUMAN]	33.9122	1.09645	1.1217	0.841113
Q5VZL5	Zinc finger MYM-type protein 4 OS=Homo sapiens GN=ZMYM4 PE=1 SV=1 - [ZMYM4_HUMAN]	172.677	1.13587	1.11705	0.896091
Q6ZUM4	Rho GTPase-activating protein 27 OS=Homo sapiens GN=ARHGAP27 PE=1 SV=3 - [RHG27_HUMAN]	98.3351	1.00594	1.06696	0.998328
Q96BM9	ADP-ribosylation factor-like protein 8A OS=Homo sapiens GN=ARL8A PE=1 SV=1 - [ARL8A_HUMAN]	21.402	1.23596	1.08198	0.797389
O95786	Probable ATP-dependent RNA helicase DDX58 OS=Homo sapiens GN=DDX58 PE=1 SV=2 - [DDX58_HUMAN]	106.531	1.04217	0.879637	0.563299
Q32P41	tRNA (guanine(37)-N1)-methyltransferase OS=Homo sapiens GN=TRMT5 PE=1 SV=2 - [TRM5_HUMAN]	58.2092	1.20255	1.10318	0.878959
Q92805	Golgin subfamily A member 1 OS=Homo sapiens GN=GOLGA1 PE=1 SV=3 - [GOGA1_HUMAN]	88.1302	1.19812	1.08097	0.893244
Q09472	Histone acetyltransferase p300 OS=Homo sapiens GN=EP300 PE=1 SV=2 - [EP300_HUMAN]	263.99	1.56222	1.09771	0.869692
Q13232	Nucleoside diphosphate kinase 3 OS=Homo sapiens GN=NME3 PE=1 SV=2 - [NDK3_HUMAN]	19.0029	1.38721	1.14556	0.867776
O75792	Ribonuclease H2 subunit A OS=Homo sapiens GN=RNASEH2A PE=1 SV=2 - [RNH2A_HUMAN]	33.3739	1.15261	1.16893	0.868408
P19367	Hexokinase-1 OS=Homo sapiens GN=HK1 PE=1 SV=3 - [HXK1_HUMAN]	102.42	1.2397	1.12342	0.958862
Q92610	Zinc finger protein 592 OS=Homo sapiens GN=ZNF592 PE=1 SV=2 - [ZN592_HUMAN]	137.441	1.40611	1.12276	0.757723
O60568	Procollagen-lysine,2-oxoglutarate 5-dioxygenase 3 OS=Homo sapiens GN=PLOD3 PE=1 SV=1 - [PLOD3_HUMAN]	84.7315	1.03018	0.949778	0.919846
Q96B97	SH3 domain-containing kinase-binding protein 1 OS=Homo sapiens GN=SH3KBP1 PE=1 SV=2 - [SH3K1_HUMAN]	73.0817	1.29085	1.04511	0.844648
Q9UID3	Vacuolar protein sorting-associated protein 51 homolog OS=Homo sapiens GN=VPS51 PE=1 SV=2 - [VPS51_HUMAN]	85.9882	1.10515	1.10759	0.822184
Q9ULX3	RNA-binding protein NOB1 OS=Homo sapiens GN=NOB1 PE=1 SV=1 - [NOB1_HUMAN]	46.6458	1.12941	1.02622	0.823677
Q6GYQ0	Ral GTPase-activating protein subunit alpha-1 OS=Homo sapiens GN=RALGAPA1 PE=1 SV=1 - [RGPA1_HUMAN]	229.686	1.32065	1.15119	0.974376
P19404	NADH dehydrogenase [ubiquinone] flavoprotein 2, mitochondrial OS=Homo sapiens GN=NDUFV2 PE=1 SV=2 - [NDUV2_HUMAN]	27.374	1.15927	1.30644	0.91975
Q96KR1	Zinc finger RNA-binding protein OS=Homo sapiens GN=ZFR PE=1 SV=2 - [ZFR_HUMAN]	116.939	0.964412	1.12585	0.943976
P49336	Cyclin-dependent kinase 8 OS=Homo sapiens GN=CDK8 PE=1 SV=1 - [CDK8_HUMAN]	53.2499	1.04914	1.10444	1.20224
Q9ULJ3	Zinc finger and BTB domain-containing protein 21 OS=Homo sapiens GN=ZBTB21 PE=1 SV=2 - [ZBT21_HUMAN]	118.796	1.28736	1.26825	0.829613
Q8IY33	MICAL-like protein 2 OS=Homo sapiens GN=MICALL2 PE=1 SV=1 - [MILK2_HUMAN]	97.442	0.994143	1.04101	0.922255
P82673	28S ribosomal protein S35, mitochondrial OS=Homo sapiens GN=MRPS35 PE=1 SV=1 - [RT35_HUMAN]	36.8211	1.07113	1.12351	0.887511
Q9UQE7	Structural maintenance of chromosomes protein 3 OS=Homo sapiens GN=SMC3 PE=1 SV=2 - [SMC3_HUMAN]	141.454	1.1827	1.09836	0.810235
Q9BVK6	Transmembrane emp24 domain-containing protein 9 OS=Homo sapiens GN=TMED9 PE=1 SV=2 - [TMED9_HUMAN]	27.2602	1.24351	1.11767	0.807269
O60925	Prefoldin subunit 1 OS=Homo sapiens GN=PFDN1 PE=1 SV=2 - [PFD1_HUMAN]	14.2015	1.47975	1.24846	0.803917
Q8TB96	T-cell immunomodulatory protein OS=Homo sapiens GN=ITFG1 PE=1 SV=1 - [TIP_HUMAN]	68.0645	1.50131	1.13064	0.818518
Q9Y5L4	Mitochondrial import inner membrane translocase subunit Tim13 OS=Homo sapiens GN=TIMM13 PE=1 SV=1 - [TIM13_HUMAN]	10.493	1.67966	1.04555	0.613948
Q9P2K3	REST corepressor 3 OS=Homo sapiens GN=RCOR3 PE=1 SV=2 - [RCOR3_HUMAN]	55.5471	1.27632	1.10584	0.762095
O95671	N-acetylserotonin O-methyltransferase-like protein OS=Homo sapiens GN=ASMTL PE=1 SV=3 - [ASML_HUMAN]	68.813	1.21877	1.08713	0.8978
O43776	Asparagine--tRNA ligase, cytoplasmic OS=Homo sapiens GN=NARS PE=1 SV=1 - [SYNC_HUMAN]	62.9025	1.25232	1.20509	0.866491
Q8NDX5	Polyhomeotic-like protein 3 OS=Homo sapiens GN=PHC3 PE=1 SV=1 - [PHC3_HUMAN]	106.096	1.37992	1.22274	0.844114
Q9Y2S0	DNA-directed RNA polymerases I and III subunit RPAC2 OS=Homo sapiens GN=POLR1D PE=1 SV=1 - [RPAC2_HUMAN]	15.2274	1.07896	1.10453	0.889195
Q9NX00	Transmembrane protein 160 OS=Homo sapiens GN=TMEM160 PE=1 SV=1 - [TM160_HUMAN]	19.645	1.12821	1.06307	0.852135
Q96HR9	Receptor expression-enhancing protein 6 OS=Homo sapiens GN=REEP6 PE=1 SV=1 - [REEP6_HUMAN]	20.7198	1.14941	1.13334	0.892686
O43464	Serine protease HTRA2, mitochondrial OS=Homo sapiens GN=HTRA2 PE=1 SV=2 - [HTRA2_HUMAN]	48.8109	1.18471	1.20758	0.943736
Q14739	Lamin-B receptor OS=Homo sapiens GN=LBR PE=1 SV=2 - [LBR_HUMAN]	70.658	1.16391	1.10614	0.903996
Q9UBQ5	Eukaryotic translation initiation factor 3 subunit K OS=Homo sapiens GN=EIF3K PE=1 SV=1 - [EIF3K_HUMAN]	25.0434	0.996863	1.04711	0.887632
A8MWD9	Putative small nuclear ribonucleoprotein G-like protein 15 OS=Homo sapiens GN=SNRPGP15 PE=5 SV=2 - [RUXGL_HUMAN]	8.53845	1.26501	1.01999	0.8367
P33316	Deoxyuridine 5'-triphosphate nucleotidohydrolase, mitochondrial OS=Homo sapiens GN=DUT PE=1 SV=4 - [DUT_HUMAN]	26.5466	1.17356	1.01284	0.708977
Q9NY27	Serine/threonine-protein phosphatase 4 regulatory subunit 2 OS=Homo sapiens GN=PPP4R2 PE=1 SV=3 - [PP4R2_HUMAN]	46.8689	1.05644	1.05548	0.959835
Q9BZX2	Uridine-cytidine kinase 2 OS=Homo sapiens GN=UCK2 PE=1 SV=1 - [UCK2_HUMAN]	29.2811	1.65304	1.46937	0.741461
Q8NAV1	Pre-mRNA-splicing factor 38A OS=Homo sapiens GN=PRPF38A PE=1 SV=1 - [PR38A_HUMAN]	37.4534	1.11484	1.07018	0.927113
Q8TCJ2	Dolichyl-diphosphooligosaccharide--protein glycosyltransferase subunit STT3B OS=Homo sapiens GN=STT3B PE=1 SV=1 - [STT3B_HUMAN]	93.6137	1.22252	1.11133	0.89497
Q6SJ93	Protein FAM111B OS=Homo sapiens GN=FAM111B PE=1 SV=1 - [F111B_HUMAN]	84.6203	1.22467	1.11585	0.848342
Q13439	Golgin subfamily A member 4 OS=Homo sapiens GN=GOLGA4 PE=1 SV=1 - [GOGA4_HUMAN]	260.98	1.27813	1.20765	0.85301
Q99661	Kinesin-like protein KIF2C OS=Homo sapiens GN=KIF2C PE=1 SV=2 - [KIF2C_HUMAN]	81.2612	1.18843	1.16402	0.828363
Q12792	Twinfilin-1 OS=Homo sapiens GN=TWF1 PE=1 SV=3 - [TWF1_HUMAN]	40.2577	1.15356	1.03664	0.902624
Q8IYS2	Uncharacterized protein KIAA2013 OS=Homo sapiens GN=KIAA2013 PE=2 SV=1 - [K2013_HUMAN]	69.1135	1.17954	1.11521	0.928208
Q96P16	Regulation of nuclear pre-mRNA domain-containing protein 1A OS=Homo sapiens GN=RPRD1A PE=1 SV=1 - [RPR1A_HUMAN]	35.6976	1.21564	1.19412	0.86206
P07741	Adenine phosphoribosyltransferase OS=Homo sapiens GN=APRT PE=1 SV=2 - [APT_HUMAN]	19.5954	1.15274	1.03441	0.990876
Q13751	Laminin subunit beta-3 OS=Homo sapiens GN=LAMB3 PE=1 SV=1 - [LAMB3_HUMAN]	129.489	1.23782	0.989911	0.713887
Q9UHX1	Poly(U)-binding-splicing factor PUF60 OS=Homo sapiens GN=PUF60 PE=1 SV=1 - [PUF60_HUMAN]	59.8376	1.1861	1.10496	0.878435
P04062	Glucosylceramidase OS=Homo sapiens GN=GBA PE=1 SV=3 - [GLCM_HUMAN]	59.6782	1.11941	1.0741	0.838384
Q9Y2S2	Lambda-crystallin homolog OS=Homo sapiens GN=CRYL1 PE=1 SV=3 - [CRYL1_HUMAN]	35.3961	1.27243	1.14633	0.822808
Q14493	Histone RNA hairpin-binding protein OS=Homo sapiens GN=SLBP PE=1 SV=1 - [SLBP_HUMAN]	31.2662	1.06159	0.951127	0.789286
Q5T5P2	Sickle tail protein homolog OS=Homo sapiens GN=KIAA1217 PE=1 SV=2 - [SKT_HUMAN]	213.983	1.26197	1.0589	0.886813
Q5VIR6	Vacuolar protein sorting-associated protein 53 homolog OS=Homo sapiens GN=VPS53 PE=1 SV=1 - [VPS53_HUMAN]	79.602	1.34014	1.16714	0.699948
Q12965	Unconventional myosin-Ie OS=Homo sapiens GN=MYO1E PE=1 SV=2 - [MYO1E_HUMAN]	126.982	1.08621	1.07649	0.932429
O43237	Cytoplasmic dynein 1 light intermediate chain 2 OS=Homo sapiens GN=DYNC1LI2 PE=1 SV=1 - [DC1L2_HUMAN]	54.0655	1.50249	1.19177	0.82939
Q9Y5L0	Transportin-3 OS=Homo sapiens GN=TNPO3 PE=1 SV=3 - [TNPO3_HUMAN]	104.136	1.18776	1.13322	0.859841
Q7L2H7	Eukaryotic translation initiation factor 3 subunit M OS=Homo sapiens GN=EIF3M PE=1 SV=1 - [EIF3M_HUMAN]	42.4758	1.4475	1.16455	0.6473
Q9NUQ8	ATP-binding cassette sub-family F member 3 OS=Homo sapiens GN=ABCF3 PE=1 SV=2 - [ABCF3_HUMAN]	79.6952	0.774165	1.0166	0.917051
P16070	CD44 antigen OS=Homo sapiens GN=CD44 PE=1 SV=3 - [CD44_HUMAN]	81.4874	1.47102	1.18208	0.923388
O60518	Ran-binding protein 6 OS=Homo sapiens GN=RANBP6 PE=1 SV=2 - [RNBP6_HUMAN]	124.633	1.23663	1.13681	0.768925
P09001	39S ribosomal protein L3, mitochondrial OS=Homo sapiens GN=MRPL3 PE=1 SV=1 - [RM03_HUMAN]	38.6081	1.09391	1.0859	0.831933
Q0VDF9	Heat shock 70 kDa protein 14 OS=Homo sapiens GN=HSPA14 PE=1 SV=1 - [HSP7E_HUMAN]	54.7601	1.23861	1.16319	0.879809
Q13888	General transcription factor IIH subunit 2 OS=Homo sapiens GN=GTF2H2 PE=1 SV=1 - [TF2H2_HUMAN]	44.3901	1.03758	1.10295	0.949814
Q9P2C4	Transmembrane protein 181 OS=Homo sapiens GN=TMEM181 PE=1 SV=2 - [TM181_HUMAN]	69.2797	1.08286	1.05655	0.862862
Q92551	Inositol hexakisphosphate kinase 1 OS=Homo sapiens GN=IP6K1 PE=1 SV=3 - [IP6K1_HUMAN]	50.2035	1.1877	1.15222	0.919174
O14802	DNA-directed RNA polymerase III subunit RPC1 OS=Homo sapiens GN=POLR3A PE=1 SV=2 - [RPC1_HUMAN]	155.542	1.0939	1.03231	0.850531
P51572	B-cell receptor-associated protein 31 OS=Homo sapiens GN=BCAP31 PE=1 SV=3 - [BAP31_HUMAN]	27.974	1.11165	1.13734	0.867783
Q9Y3L3	SH3 domain-binding protein 1 OS=Homo sapiens GN=SH3BP1 PE=1 SV=3 - [3BP1_HUMAN]	75.6658	1.21669	1.06672	0.805229
Q86UA1	Pre-mRNA-processing factor 39 OS=Homo sapiens GN=PRPF39 PE=1 SV=3 - [PRP39_HUMAN]	78.3805	1.33675	1.04373	0.790978
P36873	Serine/threonine-protein phosphatase PP1-gamma catalytic subunit OS=Homo sapiens GN=PPP1CC PE=1 SV=1 - [PP1G_HUMAN]	36.9597	1.12476	1.09833	0.889244
Q92673	Sortilin-related receptor OS=Homo sapiens GN=SORL1 PE=1 SV=2 - [SORL_HUMAN]	248.267	1.20324	0.991983	0.967634
Q9BQA1	Methylosome protein 50 OS=Homo sapiens GN=WDR77 PE=1 SV=1 - [MEP50_HUMAN]	36.7011	1.14543	1.12516	0.739053
Q9H6R7	WD repeat and coiled-coil-containing protein C2orf44 OS=Homo sapiens GN=C2orf44 PE=1 SV=1 - [CB044_HUMAN]	79.0855	1.20243	1.25652	0.925981
Q9UKG1	DCC-interacting protein 13-alpha OS=Homo sapiens GN=APPL1 PE=1 SV=1 - [DP13A_HUMAN]	79.6136	1.03701	1.01549	0.920409
P47914	60S ribosomal protein L29 OS=Homo sapiens GN=RPL29 PE=1 SV=2 - [RL29_HUMAN]	17.7411	1.02591	0.94946	0.871876
Q66GS9	Centrosomal protein of 135 kDa OS=Homo sapiens GN=CEP135 PE=1 SV=2 - [CP135_HUMAN]	133.408	1.44967	1.10162	0.78172
Q9NWK9	Box C/D snoRNA protein 1 OS=Homo sapiens GN=ZNHIT6 PE=1 SV=1 - [BCD1_HUMAN]	53.8842	1.22409	1.22584	0.927714
O43292	Glycosylphosphatidylinositol anchor attachment 1 protein OS=Homo sapiens GN=GPAA1 PE=1 SV=3 - [GPAA1_HUMAN]	67.58	1.38014	1.18933	0.825071
Q96DM3	Uncharacterized protein C18orf8 OS=Homo sapiens GN=C18orf8 PE=2 SV=2 - [MIC1_HUMAN]	74.9266	1.20757	1.09881	0.888345
O76031	ATP-dependent Clp protease ATP-binding subunit clpX-like, mitochondrial OS=Homo sapiens GN=CLPX PE=1 SV=2 - [CLPX_HUMAN]	69.1807	1.03848	1.1015	0.860536
Q9BTC8	Metastasis-associated protein MTA3 OS=Homo sapiens GN=MTA3 PE=1 SV=2 - [MTA3_HUMAN]	67.461	0.995942	1.10051	0.829108
P49257	Protein ERGIC-53 OS=Homo sapiens GN=LMAN1 PE=1 SV=2 - [LMAN1_HUMAN]	57.513	1.14278	0.982305	0.857764
P07858	Cathepsin B OS=Homo sapiens GN=CTSB PE=1 SV=3 - [CATB_HUMAN]	37.7968	1.36251	1.04814	0.861356
Q9H6R4	Nucleolar protein 6 OS=Homo sapiens GN=NOL6 PE=1 SV=2 - [NOL6_HUMAN]	127.513	1.09575	1.09483	0.897665
Q8N3U4	Cohesin subunit SA-2 OS=Homo sapiens GN=STAG2 PE=1 SV=3 - [STAG2_HUMAN]	141.235	1.36155	1.14469	0.753443
O43148	mRNA cap guanine-N7 methyltransferase OS=Homo sapiens GN=RNMT PE=1 SV=1 - [MCES_HUMAN]	54.8093	1.08102	0.896246	0.887769
P61160	Actin-related protein 2 OS=Homo sapiens GN=ACTR2 PE=1 SV=1 - [ARP2_HUMAN]	44.7322	1.20703	1.11977	0.856761
O14672	Disintegrin and metalloproteinase domain-containing protein 10 OS=Homo sapiens GN=ADAM10 PE=1 SV=1 - [ADA10_HUMAN]	84.0877	1.09496	0.989806	0.825416
Q9H8Y5	Ankyrin repeat and zinc finger domain-containing protein 1 OS=Homo sapiens GN=ANKZF1 PE=1 SV=1 - [ANKZ1_HUMAN]	80.8772	1.63701	1.41444	0.843052
Q9UI26	Importin-11 OS=Homo sapiens GN=IPO11 PE=1 SV=1 - [IPO11_HUMAN]	112.463	1.6295	1.36297	0.73581
Q9P206	Uncharacterized protein KIAA1522 OS=Homo sapiens GN=KIAA1522 PE=1 SV=2 - [K1522_HUMAN]	107.03	1.33974	1.13301	0.740642
Q9BWF3	RNA-binding protein 4 OS=Homo sapiens GN=RBM4 PE=1 SV=1 - [RBM4_HUMAN]	40.2887	1.31958	1.08094	0.648445
P51530	DNA replication ATP-dependent helicase/nuclease DNA2 OS=Homo sapiens GN=DNA2 PE=1 SV=3 - [DNA2_HUMAN]	120.337	1.13147	1.01611	0.947308
Q14103	Heterogeneous nuclear ribonucleoprotein D0 OS=Homo sapiens GN=HNRNPD PE=1 SV=1 - [HNRPD_HUMAN]	38.4103	1.86148	1.85409	0.817825
P48444	Coatomer subunit delta OS=Homo sapiens GN=ARCN1 PE=1 SV=1 - [COPD_HUMAN]	57.1741	1.30519	1.1692	0.80657
Q8IV38	Ankyrin repeat and MYND domain-containing protein 2 OS=Homo sapiens GN=ANKMY2 PE=1 SV=1 - [ANKY2_HUMAN]	49.2667	1.39756	1.20543	0.890022
Q96A65	Exocyst complex component 4 OS=Homo sapiens GN=EXOC4 PE=1 SV=1 - [EXOC4_HUMAN]	110.429	1.14832	1.01736	0.883775
Q9P016	Thymocyte nuclear protein 1 OS=Homo sapiens GN=THYN1 PE=1 SV=1 - [THYN1_HUMAN]	25.681	0.928242	0.995216	0.971642
Q49AR2	UPF0489 protein C5orf22 OS=Homo sapiens GN=C5orf22 PE=1 SV=2 - [CE022_HUMAN]	49.9355	1.25375	1.05499	0.86359
P36551	Oxygen-dependent coproporphyrinogen-III oxidase, mitochondrial OS=Homo sapiens GN=CPOX PE=1 SV=3 - [HEM6_HUMAN]	50.12	1.07187	1.05472	0.86122
Q8NCN5	Pyruvate dehydrogenase phosphatase regulatory subunit, mitochondrial OS=Homo sapiens GN=PDPR PE=1 SV=2 - [PDPR_HUMAN]	99.3006	0.985074	1.00648	0.911278
P13804	Electron transfer flavoprotein subunit alpha, mitochondrial OS=Homo sapiens GN=ETFA PE=1 SV=1 - [ETFA_HUMAN]	35.0576	1.03428	1.18482	1.00276
Q96A26	Protein FAM162A OS=Homo sapiens GN=FAM162A PE=1 SV=2 - [F162A_HUMAN]	17.3312	1.00984	0.970704	1.01321
Q15262	Receptor-type tyrosine-protein phosphatase kappa OS=Homo sapiens GN=PTPRK PE=1 SV=2 - [PTPRK_HUMAN]	161.998	1.42143	1.07484	0.85952
Q99961	Endophilin-A2 OS=Homo sapiens GN=SH3GL1 PE=1 SV=1 - [SH3G1_HUMAN]	41.464	1.27161	1.1241	0.776562
Q14847	LIM and SH3 domain protein 1 OS=Homo sapiens GN=LASP1 PE=1 SV=2 - [LASP1_HUMAN]	29.6982	1.06236	0.963731	0.799772
Q9NZ08	Endoplasmic reticulum aminopeptidase 1 OS=Homo sapiens GN=ERAP1 PE=1 SV=3 - [ERAP1_HUMAN]	107.166	1.24846	1.18843	1.04054
Q16718	NADH dehydrogenase [ubiquinone] 1 alpha subcomplex subunit 5 OS=Homo sapiens GN=NDUFA5 PE=1 SV=3 - [NDUA5_HUMAN]	13.4502	1.22658	1.13917	0.796682
Q9UNF1	Melanoma-associated antigen D2 OS=Homo sapiens GN=MAGED2 PE=1 SV=2 - [MAGD2_HUMAN]	64.9144	1.2842	1.12403	0.84491
Q9H4A3	Serine/threonine-protein kinase WNK1 OS=Homo sapiens GN=WNK1 PE=1 SV=2 - [WNK1_HUMAN]	250.64	1.46706	1.27883	0.781214
Q9NQW6	Actin-binding protein anillin OS=Homo sapiens GN=ANLN PE=1 SV=2 - [ANLN_HUMAN]	124.122	1.14404	1.13906	0.983329
Q96M27	Protein PRRC1 OS=Homo sapiens GN=PRRC1 PE=1 SV=1 - [PRRC1_HUMAN]	46.6718	0.985432	1.13262	0.831305
A1A4S6	Rho GTPase-activating protein 10 OS=Homo sapiens GN=ARHGAP10 PE=1 SV=1 - [RHG10_HUMAN]	89.3183	0.669452	1.0937	1.06361
P59780	AP-3 complex subunit sigma-2 OS=Homo sapiens GN=AP3S2 PE=2 SV=1 - [AP3S2_HUMAN]	22.0033	1.13201	1.108	0.83677
P62310	U6 snRNA-associated Sm-like protein LSm3 OS=Homo sapiens GN=LSM3 PE=1 SV=2 - [LSM3_HUMAN]	11.838	1.19208	1.07474	0.831276
Q7Z5K2	Wings apart-like protein homolog OS=Homo sapiens GN=WAPAL PE=1 SV=1 - [WAPL_HUMAN]	132.863	1.28347	1.29687	0.807147
Q92888	Rho guanine nucleotide exchange factor 1 OS=Homo sapiens GN=ARHGEF1 PE=1 SV=2 - [ARHG1_HUMAN]	102.371	1.38138	1.15695	0.767855
P13807	Glycogen [starch] synthase, muscle OS=Homo sapiens GN=GYS1 PE=1 SV=2 - [GYS1_HUMAN]	83.7325	1.3033	1.08316	0.811913
P61224	Ras-related protein Rap-1b OS=Homo sapiens GN=RAP1B PE=1 SV=1 - [RAP1B_HUMAN]	20.8116	1.09232	1.0791	0.850296
Q9BXW7	Cat eye syndrome critical region protein 5 OS=Homo sapiens GN=CECR5 PE=1 SV=1 - [CECR5_HUMAN]	46.2918	1.03645	1.07616	0.93647
Q07889	Son of sevenless homolog 1 OS=Homo sapiens GN=SOS1 PE=1 SV=1 - [SOS1_HUMAN]	152.368	1.19056	1.08627	0.891787
P62891	60S ribosomal protein L39 OS=Homo sapiens GN=RPL39 PE=1 SV=2 - [RL39_HUMAN]	6.40265	1.3606	1.21907	0.809669
Q5W0U4	B box and SPRY domain-containing protein OS=Homo sapiens GN=BSPRY PE=2 SV=1 - [BSPRY_HUMAN]	44.3533	1.36215	1.18794	0.670778
O60292	Signal-induced proliferation-associated 1-like protein 3 OS=Homo sapiens GN=SIPA1L3 PE=1 SV=3 - [SI1L3_HUMAN]	194.49	1.49162	1.33783	0.80081
Q92796	Disks large homolog 3 OS=Homo sapiens GN=DLG3 PE=1 SV=2 - [DLG3_HUMAN]	90.2576	1.36396	1.08211	0.753532
O60879	Protein diaphanous homolog 2 OS=Homo sapiens GN=DIAPH2 PE=1 SV=1 - [DIAP2_HUMAN]	125.49	1.31977	1.13371	0.81717
Q9UI14	Prenylated Rab acceptor protein 1 OS=Homo sapiens GN=RABAC1 PE=1 SV=1 - [PRAF1_HUMAN]	20.6347	1.32126	1.09356	0.771076
Q8WUD4	Coiled-coil domain-containing protein 12 OS=Homo sapiens GN=CCDC12 PE=1 SV=1 - [CCD12_HUMAN]	19.1692	1.06555	1.04778	0.872572
Q8IUR7	Armadillo repeat-containing protein 8 OS=Homo sapiens GN=ARMC8 PE=1 SV=2 - [ARMC8_HUMAN]	75.4602	1.17313	1.05107	0.934187
O95470	Sphingosine-1-phosphate lyase 1 OS=Homo sapiens GN=SGPL1 PE=1 SV=3 - [SGPL1_HUMAN]	63.4827	1.04779	1.1076	0.838445
Q8WX92	Negative elongation factor B OS=Homo sapiens GN=NELFB PE=1 SV=1 - [NELFB_HUMAN]	65.6554	1.149	1.07239	0.825089
O15162	Phospholipid scramblase 1 OS=Homo sapiens GN=PLSCR1 PE=1 SV=1 - [PLS1_HUMAN]	35.0259	1.16498	1.03325	0.664615
Q9Y653	G-protein coupled receptor 56 OS=Homo sapiens GN=GPR56 PE=1 SV=2 - [GPR56_HUMAN]	77.6882	1.19743	1.03138	0.792717
Q14498	RNA-binding protein 39 OS=Homo sapiens GN=RBM39 PE=1 SV=2 - [RBM39_HUMAN]	59.3427	1.07331	1.18623	0.981425
Q9H425	Uncharacterized protein C1orf198 OS=Homo sapiens GN=C1orf198 PE=1 SV=1 - [CA198_HUMAN]	36.3241	1.44504	1.0814	0.740532
Q9HB21	Pleckstrin homology domain-containing family A member 1 OS=Homo sapiens GN=PLEKHA1 PE=1 SV=2 - [PKHA1_HUMAN]	45.5249	1.24378	0.941419	0.829051
Q9BUE6	Iron-sulfur cluster assembly 1 homolog, mitochondrial OS=Homo sapiens GN=ISCA1 PE=2 SV=1 - [ISCA1_HUMAN]	14.1704	1.30399	1.09292	0.807009
Q99717	Mothers against decapentaplegic homolog 5 OS=Homo sapiens GN=SMAD5 PE=1 SV=1 - [SMAD5_HUMAN]	52.2247	0.755874	1.0961	1.00882
Q8NCA5	Protein FAM98A OS=Homo sapiens GN=FAM98A PE=1 SV=1 - [FA98A_HUMAN]	55.3663	1.15738	1.07836	0.860355
O15381	Nuclear valosin-containing protein-like OS=Homo sapiens GN=NVL PE=1 SV=1 - [NVL_HUMAN]	94.991	1.16172	1.19384	0.828465
Q9UBE0	SUMO-activating enzyme subunit 1 OS=Homo sapiens GN=SAE1 PE=1 SV=1 - [SAE1_HUMAN]	38.4256	0.959028	1.06231	0.867481
Q9NTK5	Obg-like ATPase 1 OS=Homo sapiens GN=OLA1 PE=1 SV=2 - [OLA1_HUMAN]	44.7153	1.22135	1.19319	0.967693
Q9HCC0	Methylcrotonoyl-CoA carboxylase beta chain, mitochondrial OS=Homo sapiens GN=MCCC2 PE=1 SV=1 - [MCCB_HUMAN]	61.2944	1.33926	1.14782	0.814515
Q6WCQ1	Myosin phosphatase Rho-interacting protein OS=Homo sapiens GN=MPRIP PE=1 SV=3 - [MPRIP_HUMAN]	116.461	1.08712	1.06452	0.766273
P50995	Annexin A11 OS=Homo sapiens GN=ANXA11 PE=1 SV=1 - [ANX11_HUMAN]	54.3551	1.36012	1.12687	0.806849
Q13825	Methylglutaconyl-CoA hydratase, mitochondrial OS=Homo sapiens GN=AUH PE=1 SV=1 - [AUHM_HUMAN]	35.5862	1.16341	1.09977	0.895666
Q9NTX5	Ethylmalonyl-CoA decarboxylase OS=Homo sapiens GN=ECHDC1 PE=1 SV=2 - [ECHD1_HUMAN]	33.6765	1.03477	1.2378	0.940491
Q96S52	GPI transamidase component PIG-S OS=Homo sapiens GN=PIGS PE=1 SV=3 - [PIGS_HUMAN]	61.6172	1.14447	1.23973	0.901037
O75964	ATP synthase subunit g, mitochondrial OS=Homo sapiens GN=ATP5L PE=1 SV=3 - [ATP5L_HUMAN]	11.4212	1.56278	1.18116	0.607167
O14925	Mitochondrial import inner membrane translocase subunit Tim23 OS=Homo sapiens GN=TIMM23 PE=1 SV=1 - [TIM23_HUMAN]	21.929	1.24383	1.13539	0.828524
Q96PE7	Methylmalonyl-CoA epimerase, mitochondrial OS=Homo sapiens GN=MCEE PE=1 SV=1 - [MCEE_HUMAN]	18.7371	1.23167	1.12683	0.901542
P25788	Proteasome subunit alpha type-3 OS=Homo sapiens GN=PSMA3 PE=1 SV=2 - [PSA3_HUMAN]	28.4151	1.41087	1.33285	0.776605
Q6UXN9	WD repeat-containing protein 82 OS=Homo sapiens GN=WDR82 PE=1 SV=1 - [WDR82_HUMAN]	35.0565	1.13078	1.11251	0.827179
Q9Y287	Integral membrane protein 2B OS=Homo sapiens GN=ITM2B PE=1 SV=1 - [ITM2B_HUMAN]	30.3184	1.91893	1.14277	0.551527
P22670	MHC class II regulatory factor RFX1 OS=Homo sapiens GN=RFX1 PE=1 SV=2 - [RFX1_HUMAN]	104.693	1.24502	0.94036	0.755784
O60942	mRNA-capping enzyme OS=Homo sapiens GN=RNGTT PE=1 SV=1 - [MCE1_HUMAN]	68.5126	0.887948	1.21769	0.952172
Q4J6C6	Prolyl endopeptidase-like OS=Homo sapiens GN=PREPL PE=1 SV=1 - [PPCEL_HUMAN]	83.8734	1.44193	1.10086	0.703522
Q8TC12	Retinol dehydrogenase 11 OS=Homo sapiens GN=RDH11 PE=1 SV=2 - [RDH11_HUMAN]	35.3634	1.17814	1.02305	0.721506
Q9H6Z4	Ran-binding protein 3 OS=Homo sapiens GN=RANBP3 PE=1 SV=1 - [RANB3_HUMAN]	60.1732	1.19006	1.26186	0.906568
Q567U6	Coiled-coil domain-containing protein 93 OS=Homo sapiens GN=CCDC93 PE=1 SV=2 - [CCD93_HUMAN]	73.1519	1.18348	1.13578	0.866323
P21291	Cysteine and glycine-rich protein 1 OS=Homo sapiens GN=CSRP1 PE=1 SV=3 - [CSRP1_HUMAN]	20.5538	0.985724	1.11571	1.25373
Q8N697	Solute carrier family 15 member 4 OS=Homo sapiens GN=SLC15A4 PE=2 SV=1 - [S15A4_HUMAN]	61.9934	1.43988	1.16134	0.764473
Q9NX46	Poly(ADP-ribose) glycohydrolase ARH3 OS=Homo sapiens GN=ADPRHL2 PE=1 SV=1 - [ARHL2_HUMAN]	38.9222	1.31704	1.22318	0.77118
Q9UG63	ATP-binding cassette sub-family F member 2 OS=Homo sapiens GN=ABCF2 PE=1 SV=2 - [ABCF2_HUMAN]	71.2446	1.01299	1.0209	0.799836
Q9BPX3	Condensin complex subunit 3 OS=Homo sapiens GN=NCAPG PE=1 SV=1 - [CND3_HUMAN]	114.262	0.96476	1.10319	0.844664
Q9P2R3	Rabankyrin-5 OS=Homo sapiens GN=ANKFY1 PE=1 SV=2 - [ANFY1_HUMAN]	128.318	1.07936	1.06103	0.908018
Q9BZ95	Histone-lysine N-methyltransferase NSD3 OS=Homo sapiens GN=WHSC1L1 PE=1 SV=1 - [NSD3_HUMAN]	161.509	1.16214	1.10214	0.861937
P30414	NK-tumor recognition protein OS=Homo sapiens GN=NKTR PE=1 SV=2 - [NKTR_HUMAN]	165.577	1.21035	1.08692	0.921652
Q92696	Geranylgeranyl transferase type-2 subunit alpha OS=Homo sapiens GN=RABGGTA PE=1 SV=2 - [PGTA_HUMAN]	65.0305	1.2118	1.12199	0.82412
Q9Y4F1	FERM, RhoGEF and pleckstrin domain-containing protein 1 OS=Homo sapiens GN=FARP1 PE=1 SV=1 - [FARP1_HUMAN]	118.559	3.15733	1.75531	0.694842
Q15050	Ribosome biogenesis regulatory protein homolog OS=Homo sapiens GN=RRS1 PE=1 SV=2 - [RRS1_HUMAN]	41.1682	1.02183	1.12186	0.872682
Q99543	DnaJ homolog subfamily C member 2 OS=Homo sapiens GN=DNAJC2 PE=1 SV=4 - [DNJC2_HUMAN]	71.9516	1.17511	1.14398	0.869479
P43246	DNA mismatch repair protein Msh2 OS=Homo sapiens GN=MSH2 PE=1 SV=1 - [MSH2_HUMAN]	104.677	1.4173	1.14193	0.771313
Q9NPI6	mRNA-decapping enzyme 1A OS=Homo sapiens GN=DCP1A PE=1 SV=2 - [DCP1A_HUMAN]	63.2702	1.32836	1.27469	0.861999
O75208	Ubiquinone biosynthesis protein COQ9, mitochondrial OS=Homo sapiens GN=COQ9 PE=1 SV=1 - [COQ9_HUMAN]	35.4866	1.16345	1.03117	0.791468
Q8N6T3	ADP-ribosylation factor GTPase-activating protein 1 OS=Homo sapiens GN=ARFGAP1 PE=1 SV=2 - [ARFG1_HUMAN]	44.6403	1.0264	1.07205	0.952921
Q96K17	Transcription factor BTF3 homolog 4 OS=Homo sapiens GN=BTF3L4 PE=1 SV=1 - [BT3L4_HUMAN]	17.26	0.963285	0.9239	0.840877
Q4VC31	Coiled-coil domain-containing protein 58 OS=Homo sapiens GN=CCDC58 PE=1 SV=1 - [CCD58_HUMAN]	16.6095	1.17037	1.1839	0.844893
Q96FX7	tRNA (adenine(58)-N(1))-methyltransferase catalytic subunit TRMT61A OS=Homo sapiens GN=TRMT61A PE=1 SV=1 - [TRM61_HUMAN]	31.3619	1.01755	0.909871	0.818522
O14929	Histone acetyltransferase type B catalytic subunit OS=Homo sapiens GN=HAT1 PE=1 SV=1 - [HAT1_HUMAN]	49.4808	1.26326	1.02512	0.949039
Q8TBA6	Golgin subfamily A member 5 OS=Homo sapiens GN=GOLGA5 PE=1 SV=3 - [GOGA5_HUMAN]	82.9738	0.821748	0.969487	0.834851
Q6UN15	Pre-mRNA 3'-end-processing factor FIP1 OS=Homo sapiens GN=FIP1L1 PE=1 SV=1 - [FIP1_HUMAN]	66.4865	1.24866	1.14111	0.751774
Q13362	Serine/threonine-protein phosphatase 2A 56 kDa regulatory subunit gamma isoform OS=Homo sapiens GN=PPP2R5C PE=1 SV=3 - [2A5G_HUMAN]	61.0216	0.908126	0.882713	1.01762
P30049	ATP synthase subunit delta, mitochondrial OS=Homo sapiens GN=ATP5D PE=1 SV=2 - [ATPD_HUMAN]	17.4792	0.983305	1.06093	0.771262
Q9NYY8	FAST kinase domain-containing protein 2 OS=Homo sapiens GN=FASTKD2 PE=1 SV=1 - [FAKD2_HUMAN]	81.41	1.28894	1.15888	0.779127
O60306	Intron-binding protein aquarius OS=Homo sapiens GN=AQR PE=1 SV=4 - [AQR_HUMAN]	171.186	1.07573	1.03267	0.836668
Q9BZH6	WD repeat-containing protein 11 OS=Homo sapiens GN=WDR11 PE=1 SV=1 - [WDR11_HUMAN]	136.598	1.19446	1.15238	0.909922
O15446	DNA-directed RNA polymerase I subunit RPA34 OS=Homo sapiens GN=CD3EAP PE=1 SV=1 - [RPA34_HUMAN]	54.9514	1.1607	1.05008	0.751304
Q14692	Ribosome biogenesis protein BMS1 homolog OS=Homo sapiens GN=BMS1 PE=1 SV=1 - [BMS1_HUMAN]	145.716	1.07594	1.12511	0.98672
Q9NVT9	Armadillo repeat-containing protein 1 OS=Homo sapiens GN=ARMC1 PE=1 SV=1 - [ARMC1_HUMAN]	31.2608	1.50369	1.23171	0.712176
Q9NZC4	ETS homologous factor OS=Homo sapiens GN=EHF PE=2 SV=1 - [EHF_HUMAN]	34.87	1.10132	1.11114	0.85171
Q12874	Splicing factor 3A subunit 3 OS=Homo sapiens GN=SF3A3 PE=1 SV=1 - [SF3A3_HUMAN]	58.8123	1.23019	1.10857	0.767881
Q96EV2	RNA-binding protein 33 OS=Homo sapiens GN=RBM33 PE=1 SV=3 - [RBM33_HUMAN]	129.906	1.39124	0.996815	0.779811
P09758	Tumor-associated calcium signal transducer 2 OS=Homo sapiens GN=TACSTD2 PE=1 SV=3 - [TACD2_HUMAN]	35.6866	1.07205	0.821672	0.69523
Q9UMS0	NFU1 iron-sulfur cluster scaffold homolog, mitochondrial OS=Homo sapiens GN=NFU1 PE=1 SV=2 - [NFU1_HUMAN]	28.4444	1.52185	1.39428	0.817277
Q9UI09	NADH dehydrogenase [ubiquinone] 1 alpha subcomplex subunit 12 OS=Homo sapiens GN=NDUFA12 PE=1 SV=1 - [NDUAC_HUMAN]	17.1036	0.943991	1.32641	1.04298
O14530	Thioredoxin domain-containing protein 9 OS=Homo sapiens GN=TXNDC9 PE=1 SV=2 - [TXND9_HUMAN]	26.5175	1.26382	1.10893	0.809323
O43402	ER membrane protein complex subunit 8 OS=Homo sapiens GN=EMC8 PE=1 SV=1 - [EMC8_HUMAN]	23.7577	0.915595	1.00733	0.901931
Q9NRZ9	Lymphoid-specific helicase OS=Homo sapiens GN=HELLS PE=1 SV=1 - [HELLS_HUMAN]	97.0122	1.16708	1.12739	0.906755
Q92882	Osteoclast-stimulating factor 1 OS=Homo sapiens GN=OSTF1 PE=1 SV=2 - [OSTF1_HUMAN]	23.7719	0.746267	1.00576	0.961862
O95639	Cleavage and polyadenylation specificity factor subunit 4 OS=Homo sapiens GN=CPSF4 PE=1 SV=1 - [CPSF4_HUMAN]	30.2346	1.21994	1.05516	0.827341
Q9NUM4	Transmembrane protein 106B OS=Homo sapiens GN=TMEM106B PE=1 SV=2 - [T106B_HUMAN]	31.1076	1.29756	1.03707	0.792025
Q96DE0	U8 snoRNA-decapping enzyme OS=Homo sapiens GN=NUDT16 PE=1 SV=2 - [NUD16_HUMAN]	21.2601	0.974945	1.06525	1.02276
Q9GZQ3	COMM domain-containing protein 5 OS=Homo sapiens GN=COMMD5 PE=1 SV=1 - [COMD5_HUMAN]	24.6549	1.08653	1.10491	0.932003
Q9UQ90	Paraplegin OS=Homo sapiens GN=SPG7 PE=1 SV=2 - [SPG7_HUMAN]	88.1789	1.07663	1.02998	0.902822
P13284	Gamma-interferon-inducible lysosomal thiol reductase OS=Homo sapiens GN=IFI30 PE=1 SV=3 - [GILT_HUMAN]	27.945	1.38727	1.25776	0.92904
O75506	Heat shock factor-binding protein 1 OS=Homo sapiens GN=HSBP1 PE=1 SV=1 - [HSBP1_HUMAN]	8.53818	1.78695	0.998581	0.683523
Q9H6V9	Lipid droplet-associated hydrolase OS=Homo sapiens GN=LDAH PE=1 SV=1 - [LDAH_HUMAN]	37.2942	1.15231	1.08486	0.843021
P29084	Transcription initiation factor IIE subunit beta OS=Homo sapiens GN=GTF2E2 PE=1 SV=1 - [T2EB_HUMAN]	33.0234	1.24889	1.09588	0.854316
Q8IUC4	Rhophilin-2 OS=Homo sapiens GN=RHPN2 PE=1 SV=1 - [RHPN2_HUMAN]	76.9444	0.980322	1.11192	0.932949
O60499	Syntaxin-10 OS=Homo sapiens GN=STX10 PE=1 SV=1 - [STX10_HUMAN]	28.0963	1.12095	1.12953	1.02864
P41227	N-alpha-acetyltransferase 10 OS=Homo sapiens GN=NAA10 PE=1 SV=1 - [NAA10_HUMAN]	26.4419	0.948936	0.946939	0.852128
O75152	Zinc finger CCCH domain-containing protein 11A OS=Homo sapiens GN=ZC3H11A PE=1 SV=3 - [ZC11A_HUMAN]	89.076	0.915958	1.03122	0.950411
O95551	Tyrosyl-DNA phosphodiesterase 2 OS=Homo sapiens GN=TDP2 PE=1 SV=1 - [TYDP2_HUMAN]	40.9032	1.10549	1.09364	0.958605
Q13416	Origin recognition complex subunit 2 OS=Homo sapiens GN=ORC2 PE=1 SV=2 - [ORC2_HUMAN]	65.9309	1.06463	1.19558	0.932839
Q9H2D6	TRIO and F-actin-binding protein OS=Homo sapiens GN=TRIOBP PE=1 SV=3 - [TARA_HUMAN]	261.217	1.44152	1.03619	0.686478
Q9Y6K5	2'-5'-oligoadenylate synthase 3 OS=Homo sapiens GN=OAS3 PE=1 SV=3 - [OAS3_HUMAN]	121.093	1.2553	1.1784	0.616326
P62745	Rho-related GTP-binding protein RhoB OS=Homo sapiens GN=RHOB PE=1 SV=1 - [RHOB_HUMAN]	22.1091	1.73181	1.11414	0.672827
Q9Y6X9	MORC family CW-type zinc finger protein 2 OS=Homo sapiens GN=MORC2 PE=1 SV=2 - [MORC2_HUMAN]	117.75	1.17138	1.00902	0.811439
Q14671	Pumilio homolog 1 OS=Homo sapiens GN=PUM1 PE=1 SV=3 - [PUM1_HUMAN]	126.395	0.958848	0.984317	1.01601
Q969R5	Lethal(3)malignant brain tumor-like protein 2 OS=Homo sapiens GN=L3MBTL2 PE=1 SV=1 - [LMBL2_HUMAN]	79.0595	1.10893	1.06089	0.909537
P11166	Solute carrier family 2, facilitated glucose transporter member 1 OS=Homo sapiens GN=SLC2A1 PE=1 SV=2 - [GTR1_HUMAN]	54.0485	1.06051	1.02948	0.553749
O14646	Chromodomain-helicase-DNA-binding protein 1 OS=Homo sapiens GN=CHD1 PE=1 SV=2 - [CHD1_HUMAN]	196.567	1.00057	1.08868	0.926064
Q9NWY4	UPF0609 protein C4orf27 OS=Homo sapiens GN=C4orf27 PE=1 SV=2 - [CD027_HUMAN]	39.411	1.34386	1.27598	0.902133
P62304	Small nuclear ribonucleoprotein E OS=Homo sapiens GN=SNRPE PE=1 SV=1 - [RUXE_HUMAN]	10.7966	1.21144	0.98246	0.863981
O94817	Ubiquitin-like protein ATG12 OS=Homo sapiens GN=ATG12 PE=1 SV=1 - [ATG12_HUMAN]	15.1038	1.14485	1.06236	0.905676
Q99575	Ribonucleases P/MRP protein subunit POP1 OS=Homo sapiens GN=POP1 PE=1 SV=2 - [POP1_HUMAN]	114.636	1.0832	1.07182	0.859695
Q5T0Z8	Uncharacterized protein C6orf132 OS=Homo sapiens GN=C6orf132 PE=1 SV=4 - [CF132_HUMAN]	123.958	1.17321	1.0289	0.787431
O95819	Mitogen-activated protein kinase kinase kinase kinase 4 OS=Homo sapiens GN=MAP4K4 PE=1 SV=2 - [M4K4_HUMAN]	142.013	1.20024	1.04193	0.883911
Q04864	Proto-oncogene c-Rel OS=Homo sapiens GN=REL PE=1 SV=1 - [REL_HUMAN]	68.4762	1.15801	1.11744	0.77822
Q9Y6R0	Numb-like protein OS=Homo sapiens GN=NUMBL PE=1 SV=1 - [NUMBL_HUMAN]	64.8508	1.15375	0.998235	0.810045
P06746	DNA polymerase beta OS=Homo sapiens GN=POLB PE=1 SV=3 - [DPOLB_HUMAN]	38.1538	1.11872	1.11846	0.84251
Q9BYK8	Helicase with zinc finger domain 2 OS=Homo sapiens GN=HELZ2 PE=1 SV=6 - [HELZ2_HUMAN]	294.465	1.09147	0.994812	0.66132
Q9H0U3	Magnesium transporter protein 1 OS=Homo sapiens GN=MAGT1 PE=1 SV=1 - [MAGT1_HUMAN]	38.0114	2.38729	1.77926	0.640576
O75027	ATP-binding cassette sub-family B member 7, mitochondrial OS=Homo sapiens GN=ABCB7 PE=1 SV=2 - [ABCB7_HUMAN]	82.5892	0.847661	1.03596	1.04566
Q92797	Symplekin OS=Homo sapiens GN=SYMPK PE=1 SV=2 - [SYMPK_HUMAN]	141.059	1.49315	1.14564	0.725379
O00303	Eukaryotic translation initiation factor 3 subunit F OS=Homo sapiens GN=EIF3F PE=1 SV=1 - [EIF3F_HUMAN]	37.5402	1.41434	1.16374	0.740421
Q86V87	Protein FAM160B2 OS=Homo sapiens GN=FAM160B2 PE=2 SV=2 - [F16B2_HUMAN]	82.2881	1.20954	1.03304	0.935064
Q9NRG4	N-lysine methyltransferase SMYD2 OS=Homo sapiens GN=SMYD2 PE=1 SV=2 - [SMYD2_HUMAN]	49.6556	1.2313	1.26392	0.907366
Q92968	Peroxisomal membrane protein PEX13 OS=Homo sapiens GN=PEX13 PE=1 SV=2 - [PEX13_HUMAN]	44.1023	0.923725	0.897844	0.90297
Q9Y5K5	Ubiquitin carboxyl-terminal hydrolase isozyme L5 OS=Homo sapiens GN=UCHL5 PE=1 SV=3 - [UCHL5_HUMAN]	37.583	1.17878	1.25734	0.93738
Q96QD8	Sodium-coupled neutral amino acid transporter 2 OS=Homo sapiens GN=SLC38A2 PE=1 SV=2 - [S38A2_HUMAN]	55.9895	2.21065	1.17077	0.435924
Q9UK76	Hematological and neurological expressed 1 protein OS=Homo sapiens GN=HN1 PE=1 SV=3 - [HN1_HUMAN]	16.0049	1.64295	1.35579	0.757103
Q9BT78	COP9 signalosome complex subunit 4 OS=Homo sapiens GN=COPS4 PE=1 SV=1 - [CSN4_HUMAN]	46.2397	1.2547	1.0473	0.810457
P49459	Ubiquitin-conjugating enzyme E2 A OS=Homo sapiens GN=UBE2A PE=1 SV=2 - [UBE2A_HUMAN]	17.3045	1.34142	1.09958	0.787697
P14678	Small nuclear ribonucleoprotein-associated proteins B and B' OS=Homo sapiens GN=SNRPB PE=1 SV=2 - [RSMB_HUMAN]	24.5937	1.05728	1.06265	0.870871
P37235	Hippocalcin-like protein 1 OS=Homo sapiens GN=HPCAL1 PE=1 SV=3 - [HPCL1_HUMAN]	22.299	1.58751	1.05837	0.763458
Q9UPQ3	Arf-GAP with GTPase, ANK repeat and PH domain-containing protein 1 OS=Homo sapiens GN=AGAP1 PE=1 SV=4 - [AGAP1_HUMAN]	94.4115	1.46858	1.13298	0.833308
O14727	Apoptotic protease-activating factor 1 OS=Homo sapiens GN=APAF1 PE=1 SV=2 - [APAF_HUMAN]	141.749	1.16565	1.28991	0.844027
Q96E11	Ribosome-recycling factor, mitochondrial OS=Homo sapiens GN=MRRF PE=1 SV=1 - [RRFM_HUMAN]	29.2586	1.13213	1.0819	0.776806
P29372	DNA-3-methyladenine glycosylase OS=Homo sapiens GN=MPG PE=1 SV=3 - [3MG_HUMAN]	32.8478	1.07948	1.16324	0.949717
O75146	Huntingtin-interacting protein 1-related protein OS=Homo sapiens GN=HIP1R PE=1 SV=2 - [HIP1R_HUMAN]	119.315	1.43721	1.06279	0.600321
Q14667	Protein KIAA0100 OS=Homo sapiens GN=KIAA0100 PE=1 SV=3 - [K0100_HUMAN]	253.539	1.30878	1.0664	0.829964
P07108	Acyl-CoA-binding protein OS=Homo sapiens GN=DBI PE=1 SV=2 - [ACBP_HUMAN]	10.038	1.66358	0.986891	0.700375
Q7L523	Ras-related GTP-binding protein A OS=Homo sapiens GN=RRAGA PE=1 SV=1 - [RRAGA_HUMAN]	36.5426	1.20529	1.09642	0.923761
O00233	26S proteasome non-ATPase regulatory subunit 9 OS=Homo sapiens GN=PSMD9 PE=1 SV=3 - [PSMD9_HUMAN]	24.6665	1.22234	0.896729	0.774468
Q96EB6	NAD-dependent protein deacetylase sirtuin-1 OS=Homo sapiens GN=SIRT1 PE=1 SV=2 - [SIR1_HUMAN]	81.63	1.13824	1.05479	0.791409
Q9UHR6	Zinc finger HIT domain-containing protein 2 OS=Homo sapiens GN=ZNHIT2 PE=1 SV=1 - [ZNHI2_HUMAN]	42.8567	1.24977	1.18067	0.912166
Q8IV48	3'-5' exoribonuclease 1 OS=Homo sapiens GN=ERI1 PE=1 SV=3 - [ERI1_HUMAN]	40.0382	1.1011	1.03892	0.970231
Q7Z4G1	COMM domain-containing protein 6 OS=Homo sapiens GN=COMMD6 PE=1 SV=1 - [COMD6_HUMAN]	9.63178	1.38643	0.998914	0.779358
P31321	cAMP-dependent protein kinase type I-beta regulatory subunit OS=Homo sapiens GN=PRKAR1B PE=1 SV=4 - [KAP1_HUMAN]	43.0461	1.26391	1.11856	0.730364
Q9BVL2	Nucleoporin p58/p45 OS=Homo sapiens GN=NUPL1 PE=1 SV=1 - [NUPL1_HUMAN]	60.8597	1.15098	0.986172	0.83859
P56524	Histone deacetylase 4 OS=Homo sapiens GN=HDAC4 PE=1 SV=3 - [HDAC4_HUMAN]	118.966	1.13908	1.05824	0.691905
Q5BKZ1	DBIRD complex subunit ZNF326 OS=Homo sapiens GN=ZNF326 PE=1 SV=2 - [ZN326_HUMAN]	65.6131	1.12115	0.986531	0.864984
Q99471	Prefoldin subunit 5 OS=Homo sapiens GN=PFDN5 PE=1 SV=2 - [PFD5_HUMAN]	17.317	1.74016	0.948098	0.628554
Q9Y6I9	Testis-expressed sequence 264 protein OS=Homo sapiens GN=TEX264 PE=1 SV=1 - [TX264_HUMAN]	34.167	1.37794	1.27986	0.921814
Q9UFW8	CGG triplet repeat-binding protein 1 OS=Homo sapiens GN=CGGBP1 PE=1 SV=2 - [CGBP1_HUMAN]	18.8086	1.45428	1.15291	0.8606
Q16774	Guanylate kinase OS=Homo sapiens GN=GUK1 PE=1 SV=2 - [KGUA_HUMAN]	21.7122	1.06034	0.979384	0.811255
P21953	2-oxoisovalerate dehydrogenase subunit beta, mitochondrial OS=Homo sapiens GN=BCKDHB PE=1 SV=2 - [ODBB_HUMAN]	43.0949	1.67987	1.3222	0.825968
Q9Y3E1	Hepatoma-derived growth factor-related protein 3 OS=Homo sapiens GN=HDGFRP3 PE=2 SV=1 - [HDGR3_HUMAN]	22.606	1.15646	1.15463	1.00611
Q8NFU5	Inositol polyphosphate multikinase OS=Homo sapiens GN=IPMK PE=1 SV=1 - [IPMK_HUMAN]	47.1919	1.20054	1.05	0.832233
O43847	Nardilysin OS=Homo sapiens GN=NRD1 PE=1 SV=2 - [NRDC_HUMAN]	131.488	1.29347	1.18913	0.90307
O14523	C2 domain-containing protein 2-like OS=Homo sapiens GN=C2CD2L PE=1 SV=3 - [C2C2L_HUMAN]	76.1343	1.37673	1.11812	0.808242
P49441	Inositol polyphosphate 1-phosphatase OS=Homo sapiens GN=INPP1 PE=1 SV=1 - [INPP_HUMAN]	43.9702	1.18224	1.05362	0.793467
Q16880	2-hydroxyacylsphingosine 1-beta-galactosyltransferase OS=Homo sapiens GN=UGT8 PE=2 SV=2 - [CGT_HUMAN]	61.3985	1.33371	1.43653	0.998106
P09884	DNA polymerase alpha catalytic subunit OS=Homo sapiens GN=POLA1 PE=1 SV=2 - [DPOLA_HUMAN]	165.807	0.967341	0.983904	0.803694
O95302	Peptidyl-prolyl cis-trans isomerase FKBP9 OS=Homo sapiens GN=FKBP9 PE=1 SV=2 - [FKBP9_HUMAN]	63.0435	1.37045	1.09382	0.820613
Q66K74	Microtubule-associated protein 1S OS=Homo sapiens GN=MAP1S PE=1 SV=2 - [MAP1S_HUMAN]	112.142	1.22893	1.05202	0.910053
P49790	Nuclear pore complex protein Nup153 OS=Homo sapiens GN=NUP153 PE=1 SV=2 - [NU153_HUMAN]	153.843	1.02379	1.08556	0.884209
O15226	NF-kappa-B-repressing factor OS=Homo sapiens GN=NKRF PE=1 SV=2 - [NKRF_HUMAN]	77.6242	1.05995	1.03149	0.819913
Q8N8N7	Prostaglandin reductase 2 OS=Homo sapiens GN=PTGR2 PE=1 SV=1 - [PTGR2_HUMAN]	38.4743	0.923034	0.956458	1.24087
Q96F86	Enhancer of mRNA-decapping protein 3 OS=Homo sapiens GN=EDC3 PE=1 SV=1 - [EDC3_HUMAN]	56.0424	1.16255	1.1459	0.739238
O94925	Glutaminase kidney isoform, mitochondrial OS=Homo sapiens GN=GLS PE=1 SV=1 - [GLSK_HUMAN]	73.4139	1.32573	1.17224	1.00381
Q9Y4X5	E3 ubiquitin-protein ligase ARIH1 OS=Homo sapiens GN=ARIH1 PE=1 SV=2 - [ARI1_HUMAN]	64.0758	1.40593	1.22191	0.833674
Q5HYK7	SH3 domain-containing protein 19 OS=Homo sapiens GN=SH3D19 PE=1 SV=2 - [SH319_HUMAN]	86.4717	1.18643	0.975453	0.948476
Q13011	Delta(3,5)-Delta(2,4)-dienoyl-CoA isomerase, mitochondrial OS=Homo sapiens GN=ECH1 PE=1 SV=2 - [ECH1_HUMAN]	35.7934	0.892167	0.934065	0.997175
P50542	Peroxisomal targeting signal 1 receptor OS=Homo sapiens GN=PEX5 PE=1 SV=3 - [PEX5_HUMAN]	70.8207	1.36553	0.995873	0.858926
Q9UHD2	Serine/threonine-protein kinase TBK1 OS=Homo sapiens GN=TBK1 PE=1 SV=1 - [TBK1_HUMAN]	83.5888	1.15578	1.06096	1.15926
P16930	Fumarylacetoacetase OS=Homo sapiens GN=FAH PE=1 SV=2 - [FAAA_HUMAN]	46.3442	1.14142	1.10055	1.04251
Q9NVX2	Notchless protein homolog 1 OS=Homo sapiens GN=NLE1 PE=1 SV=4 - [NLE1_HUMAN]	53.2871	1.13986	1.06441	0.753487
Q96RP9	Elongation factor G, mitochondrial OS=Homo sapiens GN=GFM1 PE=1 SV=2 - [EFGM_HUMAN]	83.4184	1.01283	1.11252	1.00206
Q9UHR5	SAP30-binding protein OS=Homo sapiens GN=SAP30BP PE=1 SV=1 - [S30BP_HUMAN]	33.8497	1.31637	1.26531	0.777146
Q9Y243	RAC-gamma serine/threonine-protein kinase OS=Homo sapiens GN=AKT3 PE=1 SV=1 - [AKT3_HUMAN]	55.7388	1.02301	1.01497	0.817431
P15036	Protein C-ets-2 OS=Homo sapiens GN=ETS2 PE=1 SV=1 - [ETS2_HUMAN]	52.9678	1.08521	1.13864	0.838575
Q15067	Peroxisomal acyl-coenzyme A oxidase 1 OS=Homo sapiens GN=ACOX1 PE=1 SV=3 - [ACOX1_HUMAN]	74.3762	1.20619	1.02589	0.842767
Q9Y606	tRNA pseudouridine synthase A, mitochondrial OS=Homo sapiens GN=PUS1 PE=1 SV=3 - [TRUA_HUMAN]	47.4399	1.35961	1.21592	0.775234
Q5VZF2	Muscleblind-like protein 2 OS=Homo sapiens GN=MBNL2 PE=1 SV=2 - [MBNL2_HUMAN]	40.4912	1.22971	1.16884	0.770208
Q9BQ52	Zinc phosphodiesterase ELAC protein 2 OS=Homo sapiens GN=ELAC2 PE=1 SV=2 - [RNZ2_HUMAN]	92.1602	1.11711	1.02349	0.852792
Q9NR12	PDZ and LIM domain protein 7 OS=Homo sapiens GN=PDLIM7 PE=1 SV=1 - [PDLI7_HUMAN]	49.8126	1.28514	1.1879	0.835265
O43293	Death-associated protein kinase 3 OS=Homo sapiens GN=DAPK3 PE=1 SV=1 - [DAPK3_HUMAN]	52.5034	1.14443	1.14391	0.83261
Q9BV79	Trans-2-enoyl-CoA reductase, mitochondrial OS=Homo sapiens GN=MECR PE=1 SV=2 - [MECR_HUMAN]	40.436	1.16341	1.1544	0.870163
Q00796	Sorbitol dehydrogenase OS=Homo sapiens GN=SORD PE=1 SV=4 - [DHSO_HUMAN]	38.2998	0.985271	1.0605	0.923722
A6NGU5	Putative gamma-glutamyltranspeptidase 3 OS=Homo sapiens GN=GGT3P PE=5 SV=2 - [GGT3_HUMAN]	61.4628	1.50027	1.04235	0.81766
Q96HA7	Tonsoku-like protein OS=Homo sapiens GN=TONSL PE=1 SV=2 - [TONSL_HUMAN]	150.834	1.12919	1.08814	0.781362
O95433	Activator of 90 kDa heat shock protein ATPase homolog 1 OS=Homo sapiens GN=AHSA1 PE=1 SV=1 - [AHSA1_HUMAN]	38.2503	1.05598	1.21584	0.963206
Q9H2J4	Phosducin-like protein 3 OS=Homo sapiens GN=PDCL3 PE=1 SV=1 - [PDCL3_HUMAN]	27.5971	1.62284	1.17133	0.676289
P0CG12	Chromosome transmission fidelity protein 8 homolog isoform 2 OS=Homo sapiens GN=CHTF8 PE=1 SV=1 - [CTF8A_HUMAN]	51.3592	1.25552	0.998223	0.714591
Q9BRP4	Proteasomal ATPase-associated factor 1 OS=Homo sapiens GN=PAAF1 PE=1 SV=2 - [PAAF1_HUMAN]	42.163	1.38852	1.26018	0.963852
Q96T88	E3 ubiquitin-protein ligase UHRF1 OS=Homo sapiens GN=UHRF1 PE=1 SV=1 - [UHRF1_HUMAN]	89.757	0.868378	0.868608	0.805591
Q5T200	Zinc finger CCCH domain-containing protein 13 OS=Homo sapiens GN=ZC3H13 PE=1 SV=1 - [ZC3HD_HUMAN]	196.519	1.33456	1.194	0.832978
Q96GM8	Target of EGR1 protein 1 OS=Homo sapiens GN=TOE1 PE=1 SV=1 - [TOE1_HUMAN]	56.512	0.930764	1.02942	0.977916
Q8N8A2	Serine/threonine-protein phosphatase 6 regulatory ankyrin repeat subunit B OS=Homo sapiens GN=ANKRD44 PE=1 SV=3 - [ANR44_HUMAN]	107.535	1.87772	1.15185	0.847438
Q9NVH1	DnaJ homolog subfamily C member 11 OS=Homo sapiens GN=DNAJC11 PE=1 SV=2 - [DJC11_HUMAN]	63.2387	1.15581	1.05302	0.864714
Q16890	Tumor protein D53 OS=Homo sapiens GN=TPD52L1 PE=1 SV=1 - [TPD53_HUMAN]	22.4351	1.16691	1.1574	1.19443
O15156	Zinc finger and BTB domain-containing protein 7B OS=Homo sapiens GN=ZBTB7B PE=1 SV=2 - [ZBT7B_HUMAN]	57.9902	0.900396	0.947026	0.838976
Q9NZN5	Rho guanine nucleotide exchange factor 12 OS=Homo sapiens GN=ARHGEF12 PE=1 SV=1 - [ARHGC_HUMAN]	173.125	1.28418	1.08333	0.844137
Q86VI3	Ras GTPase-activating-like protein IQGAP3 OS=Homo sapiens GN=IQGAP3 PE=1 SV=2 - [IQGA3_HUMAN]	184.584	1.09142	0.973636	0.91956
Q13190	Syntaxin-5 OS=Homo sapiens GN=STX5 PE=1 SV=2 - [STX5_HUMAN]	39.6478	1.02462	1.06692	0.879586
Q13123	Protein Red OS=Homo sapiens GN=IK PE=1 SV=3 - [RED_HUMAN]	65.5618	1.13511	1.01458	0.842707
A7KAX9	Rho GTPase-activating protein 32 OS=Homo sapiens GN=ARHGAP32 PE=1 SV=1 - [RHG32_HUMAN]	230.385	1.33364	1.15271	0.84273
Q8IVF2	Protein AHNAK2 OS=Homo sapiens GN=AHNAK2 PE=1 SV=2 - [AHNK2_HUMAN]	616.242	1.38241	1.12345	0.834554
Q9NP80	Calcium-independent phospholipase A2-gamma OS=Homo sapiens GN=PNPLA8 PE=1 SV=1 - [PLPL8_HUMAN]	88.421	1.13061	1.20612	0.868982
Q6YP21	Kynurenine--oxoglutarate transaminase 3 OS=Homo sapiens GN=CCBL2 PE=1 SV=1 - [KAT3_HUMAN]	51.3675	1.19069	1.06371	0.903058
O00273	DNA fragmentation factor subunit alpha OS=Homo sapiens GN=DFFA PE=1 SV=1 - [DFFA_HUMAN]	36.4995	1.0803	1.03965	0.750378
Q9Y2Z0	Protein SGT1 homolog OS=Homo sapiens GN=SUGT1 PE=1 SV=3 - [SGT1_HUMAN]	40.9985	1.29634	1.12871	0.84696
P10109	Adrenodoxin, mitochondrial OS=Homo sapiens GN=FDX1 PE=1 SV=1 - [ADX_HUMAN]	19.3806	0.859261	0.973677	0.804604
Q9H3S7	Tyrosine-protein phosphatase non-receptor type 23 OS=Homo sapiens GN=PTPN23 PE=1 SV=1 - [PTN23_HUMAN]	178.861	1.35818	1.16965	0.772423
Q9UBU9	Nuclear RNA export factor 1 OS=Homo sapiens GN=NXF1 PE=1 SV=1 - [NXF1_HUMAN]	70.1387	1.01714	0.967435	0.845447
P42694	Probable helicase with zinc finger domain OS=Homo sapiens GN=HELZ PE=1 SV=2 - [HELZ_HUMAN]	218.833	1.29338	1.08301	0.773449
Q16644	MAP kinase-activated protein kinase 3 OS=Homo sapiens GN=MAPKAPK3 PE=1 SV=1 - [MAPK3_HUMAN]	42.9595	1.31468	1.03787	0.750106
[truncated: 1,221 more rows]

## Sheet: siTRIM65 vs siCTL
Entrez ID	Gene symbol	Description	siTRIM65 vs siCTL (fold change>=1.5)
10160	FARP1	FERM, RhoGEF (ARHGEF) and pleckstrin domain protein 1 (chondrocyte-derived)	3.15733
967	CD63	CD63 molecule	2.57085
2130	EWSR1	EWS RNA-binding protein 1	2.43746
84061	MAGT1	magnesium transporter 1	2.38729
54407	SLC38A2	solute carrier family 38, member 2	2.21065
5876	RABGGTB	Rab geranylgeranyltransferase, beta subunit	2.15196
59285	CACNG6	calcium channel, voltage-dependent, gamma subunit 6	2.12318
2950	GSTP1	glutathione S-transferase pi 1	2.10766
1350	COX7C	cytochrome c oxidase subunit VIIc	2.10387
810	CALML3	calmodulin-like 3	2.03024
26000	TBC1D10B	TBC1 domain family, member 10B	2.0179
51170	HSD17B11	hydroxysteroid (17-beta) dehydrogenase 11	2.01206
6165	RPL35A	ribosomal protein L35a	1.95585
6281	S100A10	S100 calcium binding protein A10	1.95184
9445	ITM2B	integral membrane protein 2B	1.91893
950	SCARB2	scavenger receptor class B, member 2	1.91722
10343	PKDREJ	polycystin (PKD) family receptor for egg jelly	1.90289
91526	ANKRD44	ankyrin repeat domain 44	1.87772
6560	SLC12A4	solute carrier family 12 (potassium/chloride transporter), member 4	1.87482
23272	FAM208A	family with sequence similarity 208, member A	1.86278
3184	HNRNPD	heterogeneous nuclear ribonucleoprotein D (AU-rich element RNA binding protein 1, 37kDa)	1.86148
51747	LUC7L3	LUC7-like 3 pre-mRNA splicing factor	1.85298
7023	TFAP4	transcription factor AP-4 (activating enhancer binding protein 4)	1.83891
5211	PFKL	phosphofructokinase, liver	1.82773
6305	SBF1	SET binding factor 1	1.81943
79058	ASPSCR1	alveolar soft part sarcoma chromosome region, candidate 1	1.80872
3281	HSBP1	heat shock factor binding protein 1	1.79716
5358	PLS3	plastin 3	1.78695
51386	EIF3L	eukaryotic translation initiation factor 3, subunit L	1.78116
829	CAPZA1	capping protein (actin filament) muscle Z-line, alpha 1	1.77994
23193	GANAB	glucosidase, alpha; neutral AB	1.77811
6717	SRI	sorcin	1.76856
23705	CADM1	cell adhesion molecule 1	1.75641
1603	DAD1	defender against cell death 1	1.75051
6856	SYPL1	synaptophysin-like 1	1.74759
5204	PFDN5	prefoldin subunit 5	1.74576
56943	ENY2	enhancer of yellow 2 homolog (Drosophila)	1.74016
10452	TOMM40	translocase of outer mitochondrial membrane 40 homolog (yeast)	1.73606
388	RHOB	ras homolog family member B	1.73605
83986	ITFG3	integrin alpha FG-GAP repeat containing 3	1.73181
444	ASPH	aspartate beta-hydroxylase	1.73047
1478	CSTF2	cleavage stimulation factor, 3' pre-RNA, subunit 2, 64kDa	1.72266
7337	UBE3A	ubiquitin protein ligase E3A	1.72248
11034	DSTN	destrin (actin depolymerizing factor)	1.72083
9221	NOLC1	nucleolar and coiled-body phosphoprotein 1	1.71765
2729	GCLC	glutamate-cysteine ligase, catalytic subunit	1.71376
79228	THOC6	THO complex 6	1.71002
23184	MESDC2	mesoderm development candidate 2	1.7097
5356	PLRG1	pleiotropic regulator 1	1.70557
5833	PCYT2	phosphate cytidylyltransferase 2, ethanolamine	1.70382
55240	STEAP3	STEAP family member 3, metalloreductase	1.69866
4253	CTAGE5	CTAGE family, member 5	1.69749
23673	STX12	syntaxin 12	1.68838
10615	SPAG5	sperm associated antigen 5	1.68382
56052	ALG1	ALG1, chitobiosyldiphosphodolichol beta-mannosyltransferase	1.68207
84321	THOC3	THO complex 3	1.68206
51602	NOP58	NOP58 ribonucleoprotein	1.68149
594	BCKDHB	branched chain keto acid dehydrogenase E1, beta polypeptide	1.68053
26517	TIMM13	translocase of inner mitochondrial membrane 13 homolog (yeast)	1.67987
10749	KIF1C	kinesin family member 1C	1.67966
83443	SF3B5	splicing factor 3b, subunit 5, 10kDa	1.67726
9391	CIAO1	cytosolic iron-sulfur assembly component 1	1.67423
728568	C12orf73	chromosome 12 open reading frame 73	1.66458
1622	DBI	diazepam binding inhibitor (GABA receptor modulator, acyl-CoA binding protein)	1.66372
23780	APOL2	apolipoprotein L, 2	1.66358
25911	DPCD	deleted in primary ciliary dyskinesia homolog (mouse)	1.66259
3020	H3F3A	H3 histone, family 3A	1.65904
3021	H3F3B	H3 histone, family 3B (H3.3B)	1.65764
7371	UCK2	uridine-cytidine kinase 2	1.65304
7402	UTRN	utrophin	1.65059
246721	POLR2J2	polymerase (RNA) II (DNA directed) polypeptide J2	1.64791
548644	POLR2J3	polymerase (RNA) II (DNA directed) polypeptide J3	1.64428
394	ARHGAP5	Rho GTPase activating protein 5	1.64295
51155	HN1	hematological and neurological expressed 1	1.63701
55139	ANKZF1	ankyrin repeat and zinc finger domain containing 1	1.6295
51194	IPO11	importin 11	1.62928
26091	HERC4	HECT and RLD domain containing E3 ubiquitin protein ligase 4	1.62887
79784	MYH14	myosin, heavy chain 14, non-muscle	1.62884
65264	UBE2Z	ubiquitin-conjugating enzyme E2Z	1.6281
3988	LIPA	lipase A, lysosomal acid, cholesterol esterase	1.62748
284498	C1orf167	chromosome 1 open reading frame 167	1.62639
64778	FNDC3B	fibronectin type III domain containing 3B	1.62498
1642	DDB1	damage-specific DNA binding protein 1, 127kDa	1.62356
25839	COG4	component of oligomeric golgi complex 4	1.62284
79031	PDCL3	phosducin-like 3	1.62098
5829	PXN	paxillin	1.61921
56927	GPR108	G protein-coupled receptor 108	1.61888
9987	HNRNPDL	heterogeneous nuclear ribonucleoprotein D-like	1.61296
23148	NACAD	NAC alpha domain containing	1.61022
10094	ARPC3	actin related protein 2/3 complex, subunit 3, 21kDa	1.60133
51143	DYNC1LI1	dynein, cytoplasmic 1, light intermediate chain 1	1.60082
5757	PTMA	prothymosin, alpha	1.59944
5534	PPP3R1	protein phosphatase 3, regulatory subunit B, alpha	1.58982
92092	ZC3HAV1L	zinc finger CCCH-type, antiviral 1-like	1.58751
3241	HPCAL1	hippocalcin-like 1	1.58362
6932	TCF7	transcription factor 7 (T-cell specific, HMG-box)	1.58343
57402	S100A14	S100 calcium binding protein A14	1.5796
9296	ATP6V1F	ATPase, H+ transporting, lysosomal 14kDa, V1 subunit F	1.57921
1523	CUX1	cut-like homeobox 1	1.57699
79165	LENG1	leukocyte receptor cluster (LRC) member 1	1.57208
29088	MRPL15	mitochondrial ribosomal protein L15	1.57165
5271	SERPINB8	serpin peptidase inhibitor, clade B (ovalbumin), member 8	1.56929
54552	GNL3L	guanine nucleotide binding protein-like 3 (nucleolar)-like	1.56704
389541	LAMTOR4	late endosomal/lysosomal adaptor, MAPK and MTOR activator 4	1.56278
10632	ATP5L	ATP synthase, H+ transporting, mitochondrial Fo complex, subunit G	1.56222
2033	EP300	E1A binding protein p300	1.56017
10519	CIB1	calcium and integrin binding 1 (calmyrin)	1.55623
11231	SEC63	SEC63 homolog (S. cerevisiae)	1.5535
11230	PRAF2	PRA1 domain family, member 2	1.55153
10413	YAP1	Yes-associated protein 1	1.54889
1398	CRK	v-crk avian sarcoma virus CT10 oncogene homolog	1.54292
283489	CHAMP1	chromosome alignment maintaining phosphoprotein 1	1.53861
84661	DPY30	dpy-30 histone methyltransferase complex regulatory subunit	1.53813
2356	FPGS	folylpolyglutamate synthase	1.53593
3364	HUS1	HUS1 checkpoint clamp component	1.53575
9521	EEF1E1	eukaryotic translation elongation factor 1 epsilon 1	1.53232
5034	P4HB	prolyl 4-hydroxylase, beta polypeptide	1.53213
51144	HSD17B12	hydroxysteroid (17-beta) dehydrogenase 12	1.53131
10827	FAM114A2	family with sequence similarity 114, member A2	1.52978
140576	S100A16	S100 calcium binding protein A16	1.52731
78991	PCYOX1L	prenylcysteine oxidase 1 like	1.52611
200728	TMEM17	transmembrane protein 17	1.52578
7257	TSNAX	translin-associated factor X	1.52387
339229	OXLD1	oxidoreductase-like domain containing 1	1.52222
8882	ZPR1	ZPR1 zinc finger	1.52185
27247	NFU1	NFU1 iron-sulfur cluster scaffold	1.51743
29080	CCDC59	coiled-coil domain containing 59	1.51739
26088	GGA1	golgi-associated, gamma adaptin ear containing, ARF binding protein 1	1.51734
93323	HAUS8	HAUS augmin-like complex, subunit 8	1.51517
6647	SOD1	superoxide dismutase 1, soluble	1.51488
4043	LRPAP1	low density lipoprotein receptor-related protein associated protein 1	1.51411
158	ADSL	adenylosuccinate lyase	1.51406
10330	CNPY2	canopy FGF signaling regulator 2	1.5138
2909	ARHGAP35	Rho GTPase activating protein 35	1.51256
1487	CTBP1	C-terminal binding protein 1	1.51215
5062	PAK2	p21 protein (Cdc42/Rac)-activated kinase 2	1.51175
53371	NUP54	nucleoporin 54kDa	1.51086
415	ARSE	arylsulfatase E (chondrodysplasia punctata 1)	1.51084
4437	MSH3	mutS homolog 3	1.50914
5793	PTPRG	protein tyrosine phosphatase, receptor type, G	1.5085
118987	PDZD8	PDZ domain containing 8	1.50759
1063	CENPF	centromere protein F, 350/400kDa	1.50686
90233	ZNF551	zinc finger protein 551	1.50524
9652	TTC37	tetratricopeptide repeat domain 37	1.50458
56941	HMCES	5-hydroxymethylcytosine (hmC) binding, ES cell-specific	1.50437
1265	CNN2	calponin 2	1.50417
25962	KIAA1429	KIAA1429	1.50369
55156	ARMC1	armadillo repeat containing 1	1.50334
283377	SPRYD4	SPRY domain containing 4	1.5029
309	ANXA6	annexin A6	1.50262
100506658	OCLN	occludin	1.50249
1783	DYNC1LI2	dynein, cytoplasmic 1, light intermediate chain 2	1.50131
81533	ITFG1	integrin alpha FG-GAP repeat containing 1	1.50027
3636	INPPL1	inositol polyphosphate phosphatase-like 1	1.50013
3382	ICA1	islet cell autoantigen 1, 69kDa	1.49842
89845	ABCC10	ATP-binding cassette, sub-family C (CFTR/MRP), member 10	1.49681
54536	EXOC6	exocyst complex component 6	1.49656
80856	KIAA1715	KIAA1715	1.49586

## Sheet: Biological pathway
Dataset: siTRIM65 vs siCTL_FC1.5_up
Enrichment analysis: Biological pathway
Number of genes in the dataset: 158
Number of genes in the dataset (which are available in Biological pathway database) :60
Number of genes in background: 19230
Biological pathway	No. of genes in the dataset	No.of genes in the background dataset	Percentage of genes	Fold enrichment	P-value (Hypergeometric test)	Mapped gene names
Aurora C signaling	2	5	1.26582	48.8262	0.000660023	H3F3A; H3F3B;
Sema4D in semaphorin signaling	3	27	1.89873	13.5624	0.00137719	RHOB; MYH14; ARHGAP35;
RAC1 signaling pathway	7	205	4.43038	4.16139	0.00155187	FARP1; ARHGAP5; ARPC3; EP300; CRK; ARHGAP35; PAK2;
Regulation of RhoA activity	7	205	4.43038	4.16139	0.00155187	FARP1; ARHGAP5; ARPC3; EP300; CRK; ARHGAP35; PAK2;
Regulation of RAC1 activity	7	205	4.43038	4.16139	0.00155187	FARP1; ARHGAP5; ARPC3; EP300; CRK; ARHGAP35; PAK2;
RhoA signaling pathway	7	205	4.43038	4.16139	0.00155187	FARP1; ARHGAP5; ARPC3; EP300; CRK; ARHGAP35; PAK2;
Semaphorin interactions	4	64	2.53165	7.62415	0.00190067	RHOB; MYH14; ARHGAP35; PAK2;
EphrinA-EPHA pathway	3	43	1.89873	8.5171	0.0052793	CRK; ARHGAP35; INPPL1;
Glutathione conjugation	2	15	1.26582	16.2971	0.00656612	GSTP1; GCLC;
CDC42 signaling events	13	755	8.22785	2.0971	0.00953894	FARP1; PFKL; UBE3A; ARHGAP5; ARPC3; TCF7; EP300; YAP1; CRK; ARHGAP35; CTBP1; PAK2; OCLN;
EPHA2 forward signaling	2	19	1.26582	12.8679	0.010466	ARHGAP35; INPPL1;
Regulation of CDC42 activity	13	768	8.22785	2.0616	0.010893	FARP1; PFKL; UBE3A; ARHGAP5; ARPC3; TCF7; EP300; YAP1; CRK; ARHGAP35; CTBP1; PAK2; OCLN;
Sema4D induced cell migration and growth-cone collapse	2	22	1.26582	11.114	0.0139128	RHOB; MYH14;
Regulation of PAK-2p34 activity by PS-GAP/RHG10	1	2	0.632911	61.1534	0.0163656	PAK2;
Transferrin endocytosis and recycling	2	27	1.26582	9.05663	0.0205827	STEAP3; ATP6V1F;
Platelet degranulation	2	28	1.26582	8.73329	0.022048	CD63; SOD1;
inosine-5'-phosphate biosynthesis II	1	3	0.632911	40.8366	0.0244483	ADSL;
Stimulation of the cell death response by PAK-2p34	1	3	0.632911	40.8366	0.0244483	PAK2;
Regulation of nuclear beta catenin signaling and target gene transcription	4	135	2.53165	3.61471	0.0253497	UBE3A; TCF7; EP300; CTBP1;
Asparagine N-linked glycosylation	3	77	1.89873	4.75679	0.0255758	GANAB; DAD1; ALG1;
p73 transcription factor network	3	78	1.89873	4.69582	0.0264427	PFDN5; EP300; YAP1;
RNA Polymerase I Promoter Opening	2	31	1.26582	7.88841	0.0266925	H3F3A; H3F3B;
Processing of Capped Intron-Containing Pre-mRNA	4	138	2.53165	3.53613	0.0271949	HNRNPD; CSTF2; SF3B5; NUP54;
Platelet activation, signaling and aggregation	4	138	2.53165	3.53613	0.0271949	CD63; RHOB; CRK; SOD1;
Alpha4 beta1 integrin signaling events	2	33	1.26582	7.41047	0.0299882	PXN; CRK;
branched-chain alpha-keto acid dehydrogenase complex	1	4	0.632911	30.6529	0.032465	BCKDHB;
Localization of the PINCH-ILK-PARVIN complex to focal adhesions	1	4	0.632911	30.6529	0.032465	PXN;
Hemostasis	7	375	4.43038	2.27494	0.0355634	CD63; CAPZA1; RHOB; H3F3A; H3F3B; CRK; SOD1;
Iron uptake and transport	2	37	1.26582	6.60955	0.0370314	STEAP3; ATP6V1F;
Canonical Wnt signaling pathway	4	155	2.53165	3.14833	0.0391451	UBE3A; TCF7; EP300; CTBP1;
superoxide radicals degradation	1	5	0.632911	24.5346	0.0404162	SOD1;
folate polyglutamylation	1	5	0.632911	24.5346	0.0404162	FPGS;
mRNA Processing	4	157	2.53165	3.10822	0.0407195	HNRNPD; CSTF2; SF3B5; NUP54;
Phase II conjugation	2	39	1.26582	6.27069	0.0407674	GSTP1; GCLC;
Response to elevated platelet cytosolic Ca2+	2	39	1.26582	6.27069	0.0407674	CD63; SOD1;
EPHB forward signaling	2	40	1.26582	6.11396	0.0426866	PXN; CRK;
Aurora B signaling	2	41	1.26582	5.96487	0.044639	H3F3A; H3F3B;
FOXM1 transcription factor network	2	42	1.26582	5.82289	0.0466239	EP300; CENPF;
phosphatidylethanolamine biosynthesis II	1	6	0.632911	20.4523	0.0483025	PCYT2;
Glutathione synthesis and recycling	1	6	0.632911	20.4523	0.0483025	GCLC;
FOXA1 transcription factor network	2	44	1.26582	5.55827	0.0506888	EP300; SOD1;
Nectin/Necl trans heterodimerization	1	7	0.632911	17.5347	0.0561244	CADM1;
Cation-coupled Chloride cotransporters	1	7	0.632911	17.5347	0.0561244	SLC12A4;
Pyrimidine salvage reactions	1	7	0.632911	17.5347	0.0561244	UCK2;
Activation of BAD and translocation to mitochondria	1	7	0.632911	17.5347	0.0561244	PPP3R1;
Purine ribonucleoside monophosphate biosynthesis	1	7	0.632911	17.5347	0.0561244	ADSL;
Interleukin receptor SHC signaling	1	7	0.632911	17.5347	0.0561244	INPPL1;
dolichyl-diphosphooligosaccharide biosynthesis	1	7	0.632911	17.5347	0.0561244	ALG1;
mRNA Splicing - Major Pathway	3	107	1.89873	3.42324	0.0582208	HNRNPD; CSTF2; SF3B5;
mRNA Splicing	3	107	1.89873	3.42324	0.0582208	HNRNPD; CSTF2; SF3B5;
RNA Polymerase I Chain Elongation	2	48	1.26582	5.09518	0.0591806	H3F3A; H3F3B;
Apoptotic execution phase	2	48	1.26582	5.09518	0.0591806	PAK2; OCLN;
Metabolism of proteins	5	259	3.16456	2.35405	0.0628667	RPL35A; GANAB; DAD1; PFDN5; ALG1;
Class I PI3K signaling events mediated by Akt	16	1285	10.1266	1.51628	0.0632866	PFKL; UBE3A; STEAP3; PXN; ARPC3; PTMA; TCF7; EP300; YAP1; CRK; ARHGAP35; CTBP1; PAK2; OCLN; INPPL1; EXOC6;
Internalization of ErbB1	16	1285	10.1266	1.51628	0.0632866	PFKL; UBE3A; STEAP3; PXN; ARPC3; PTMA; TCF7; EP300; YAP1; CRK; ARHGAP35; CTBP1; PAK2; OCLN; INPPL1; EXOC6;
S1P1 pathway	16	1285	10.1266	1.51628	0.0632866	PFKL; UBE3A; STEAP3; PXN; ARPC3; PTMA; TCF7; EP300; YAP1; CRK; ARHGAP35; CTBP1; PAK2; OCLN; INPPL1; EXOC6;
Insulin Pathway	16	1285	10.1266	1.51628	0.0632866	PFKL; UBE3A; STEAP3; PXN; ARPC3; PTMA; TCF7; EP300; YAP1; CRK; ARHGAP35; CTBP1; PAK2; OCLN; INPPL1; EXOC6;
Urokinase-type plasminogen activator (uPA) and uPAR-mediated signaling	16	1285	10.1266	1.51628	0.0632866	PFKL; UBE3A; STEAP3; PXN; ARPC3; PTMA; TCF7; EP300; YAP1; CRK; ARHGAP35; CTBP1; PAK2; OCLN; INPPL1; EXOC6;
Arf6 trafficking events	16	1285	10.1266	1.51628	0.0632866	PFKL; UBE3A; STEAP3; PXN; ARPC3; PTMA; TCF7; EP300; YAP1; CRK; ARHGAP35; CTBP1; PAK2; OCLN; INPPL1; EXOC6;
PDGFR-beta signaling pathway	16	1285	10.1266	1.51628	0.0632866	PFKL; UBE3A; STEAP3; PXN; ARPC3; PTMA; TCF7; EP300; YAP1; CRK; ARHGAP35; CTBP1; PAK2; OCLN; INPPL1; EXOC6;
Arf6 downstream pathway	16	1285	10.1266	1.51628	0.0632866	PFKL; UBE3A; STEAP3; PXN; ARPC3; PTMA; TCF7; EP300; YAP1; CRK; ARHGAP35; CTBP1; PAK2; OCLN; INPPL1; EXOC6;
Class I PI3K signaling events	16	1285	10.1266	1.51628	0.0632866	PFKL; UBE3A; STEAP3; PXN; ARPC3; PTMA; TCF7; EP300; YAP1; CRK; ARHGAP35; CTBP1; PAK2; OCLN; INPPL1; EXOC6;
Arf6 signaling events	16	1285	10.1266	1.51628	0.0632866	PFKL; UBE3A; STEAP3; PXN; ARPC3; PTMA; TCF7; EP300; YAP1; CRK; ARHGAP35; CTBP1; PAK2; OCLN; INPPL1; EXOC6;
EGF receptor (ErbB1) signaling pathway	16	1285	10.1266	1.51628	0.0632866	PFKL; UBE3A; STEAP3; PXN; ARPC3; PTMA; TCF7; EP300; YAP1; CRK; ARHGAP35; CTBP1; PAK2; OCLN; INPPL1; EXOC6;
ErbB1 downstream signaling	16	1285	10.1266	1.51628	0.0632866	PFKL; UBE3A; STEAP3; PXN; ARPC3; PTMA; TCF7; EP300; YAP1; CRK; ARHGAP35; CTBP1; PAK2; OCLN; INPPL1; EXOC6;
Signaling events mediated by focal adhesion kinase	16	1285	10.1266	1.51628	0.0632866	PFKL; UBE3A; STEAP3; PXN; ARPC3; PTMA; TCF7; EP300; YAP1; CRK; ARHGAP35; CTBP1; PAK2; OCLN; INPPL1; EXOC6;
mTOR signaling pathway	16	1285	10.1266	1.51628	0.0632866	PFKL; UBE3A; STEAP3; PXN; ARPC3; PTMA; TCF7; EP300; YAP1; CRK; ARHGAP35; CTBP1; PAK2; OCLN; INPPL1; EXOC6;
Noncanonical Wnt signaling pathway	4	182	2.53165	2.68129	0.0633921	UBE3A; TCF7; EP300; CTBP1;
Angiopoietin receptor Tie2-mediated signaling	2	50	1.26582	4.89141	0.0635975	PXN; CRK;
EGFR-dependent Endothelin signaling events	16	1286	10.1266	1.5151	0.0636369	PFKL; UBE3A; STEAP3; PXN; ARPC3; PTMA; TCF7; EP300; YAP1; CRK; ARHGAP35; CTBP1; PAK2; OCLN; INPPL1; EXOC6;
Signaling by Rho GTPases	1	8	0.632911	15.3456	0.0638824	RHOB;
Sema4D mediated inhibition of cell attachment and migration	1	8	0.632911	15.3456	0.0638824	ARHGAP35;
Regulation of cytoskeletal remodeling and cell spreading by IPP complex components	1	8	0.632911	15.3456	0.0638824	PXN;
Metabolism of folate and pterines	1	8	0.632911	15.3456	0.0638824	FPGS;
Rho GTPase cycle	1	8	0.632911	15.3456	0.0638824	RHOB;
Nef and signal transduction	1	8	0.632911	15.3456	0.0638824	PAK2;
IGF1 pathway	16	1288	10.1266	1.51275	0.0643416	PFKL; UBE3A; STEAP3; PXN; ARPC3; PTMA; TCF7; EP300; YAP1; CRK; ARHGAP35; CTBP1; PAK2; OCLN; INPPL1; EXOC6;
IL5-mediated signaling events	16	1289	10.1266	1.51158	0.0646959	PFKL; UBE3A; STEAP3; PXN; ARPC3; PTMA; TCF7; EP300; YAP1; CRK; ARHGAP35; CTBP1; PAK2; OCLN; INPPL1; EXOC6;
GMCSF-mediated signaling events	16	1289	10.1266	1.51158	0.0646959	PFKL; UBE3A; STEAP3; PXN; ARPC3; PTMA; TCF7; EP300; YAP1; CRK; ARHGAP35; CTBP1; PAK2; OCLN; INPPL1; EXOC6;
PDGF receptor signaling network	16	1290	10.1266	1.5104	0.0650516	PFKL; UBE3A; STEAP3; PXN; ARPC3; PTMA; TCF7; EP300; YAP1; CRK; ARHGAP35; CTBP1; PAK2; OCLN; INPPL1; EXOC6;
Signaling events mediated by Hepatocyte Growth Factor Receptor (c-Met)	16	1290	10.1266	1.5104	0.0650516	PFKL; UBE3A; STEAP3; PXN; ARPC3; PTMA; TCF7; EP300; YAP1; CRK; ARHGAP35; CTBP1; PAK2; OCLN; INPPL1; EXOC6;
Nectin adhesion pathway	16	1292	10.1266	1.50807	0.065767	PFKL; UBE3A; STEAP3; PXN; ARPC3; PTMA; TCF7; EP300; YAP1; CRK; ARHGAP35; CTBP1; PAK2; OCLN; INPPL1; EXOC6;
IL3-mediated signaling events	16	1292	10.1266	1.50807	0.065767	PFKL; UBE3A; STEAP3; PXN; ARPC3; PTMA; TCF7; EP300; YAP1; CRK; ARHGAP35; CTBP1; PAK2; OCLN; INPPL1; EXOC6;
Signaling events mediated by VEGFR1 and VEGFR2	16	1293	10.1266	1.5069	0.0661267	PFKL; UBE3A; STEAP3; PXN; ARPC3; PTMA; TCF7; EP300; YAP1; CRK; ARHGAP35; CTBP1; PAK2; OCLN; INPPL1; EXOC6;
IFN-gamma pathway	16	1293	10.1266	1.5069	0.0661267	PFKL; UBE3A; STEAP3; PXN; ARPC3; PTMA; TCF7; EP300; YAP1; CRK; ARHGAP35; CTBP1; PAK2; OCLN; INPPL1; EXOC6;
Formation and Maturation of mRNA Transcript	4	185	2.53165	2.63781	0.0664806	HNRNPD; CSTF2; SF3B5; NUP54;
Glypican 1 network	16	1296	10.1266	1.50341	0.0672138	PFKL; UBE3A; STEAP3; PXN; ARPC3; PTMA; TCF7; EP300; YAP1; CRK; ARHGAP35; CTBP1; PAK2; OCLN; INPPL1; EXOC6;
PAR1-mediated thrombin signaling events	16	1296	10.1266	1.50341	0.0672138	PFKL; UBE3A; STEAP3; PXN; ARPC3; PTMA; TCF7; EP300; YAP1; CRK; ARHGAP35; CTBP1; PAK2; OCLN; INPPL1; EXOC6;
Thrombin/protease-activated receptor (PAR) pathway	16	1297	10.1266	1.50225	0.0675789	PFKL; UBE3A; STEAP3; PXN; ARPC3; PTMA; TCF7; EP300; YAP1; CRK; ARHGAP35; CTBP1; PAK2; OCLN; INPPL1; EXOC6;
Syndecan-1-mediated signaling events	16	1297	10.1266	1.50225	0.0675789	PFKL; UBE3A; STEAP3; PXN; ARPC3; PTMA; TCF7; EP300; YAP1; CRK; ARHGAP35; CTBP1; PAK2; OCLN; INPPL1; EXOC6;
Post-translational protein modification	3	114	1.89873	3.21306	0.0677253	GANAB; DAD1; ALG1;
Plasma membrane estrogen receptor signaling	16	1298	10.1266	1.5011	0.0679453	PFKL; UBE3A; STEAP3; PXN; ARPC3; PTMA; TCF7; EP300; YAP1; CRK; ARHGAP35; CTBP1; PAK2; OCLN; INPPL1; EXOC6;
VEGF and VEGFR signaling network	16	1301	10.1266	1.49763	0.0690526	PFKL; UBE3A; STEAP3; PXN; ARPC3; PTMA; TCF7; EP300; YAP1; CRK; ARHGAP35; CTBP1; PAK2; OCLN; INPPL1; EXOC6;
Alpha9 beta1 integrin signaling events	16	1302	10.1266	1.49648	0.0694244	PFKL; UBE3A; STEAP3; PXN; ARPC3; PTMA; TCF7; EP300; YAP1; CRK; ARHGAP35; CTBP1; PAK2; OCLN; INPPL1; EXOC6;
Endothelins	16	1304	10.1266	1.49419	0.0701721	PFKL; UBE3A; STEAP3; PXN; ARPC3; PTMA; TCF7; EP300; YAP1; CRK; ARHGAP35; CTBP1; PAK2; OCLN; INPPL1; EXOC6;
LKB1 signaling events	16	1305	10.1266	1.49304	0.070548	PFKL; UBE3A; STEAP3; PXN; ARPC3; PTMA; TCF7; EP300; YAP1; CRK; ARHGAP35; CTBP1; PAK2; OCLN; INPPL1; EXOC6;
Advanced glycosylation endproduct receptor signaling	1	9	0.632911	13.6424	0.0715771	CAPZA1;
a4b7 Integrin signaling	1	9	0.632911	13.6424	0.0715771	PXN;
ErbB receptor signaling network	16	1308	10.1266	1.48962	0.0716838	PFKL; UBE3A; STEAP3; PXN; ARPC3; PTMA; TCF7; EP300; YAP1; CRK; ARHGAP35; CTBP1; PAK2; OCLN; INPPL1; EXOC6;
Sphingosine 1-phosphate (S1P) pathway	16	1308	10.1266	1.48962	0.0716838	PFKL; UBE3A; STEAP3; PXN; ARPC3; PTMA; TCF7; EP300; YAP1; CRK; ARHGAP35; CTBP1; PAK2; OCLN; INPPL1; EXOC6;
KitReceptor	2	54	1.26582	4.52915	0.0727497	EP300; CRK;
RNA Polymerase I Promoter Clearance	2	54	1.26582	4.52915	0.0727497	H3F3A; H3F3B;
Factors involved in megakaryocyte development and platelet production	3	119	1.89873	3.07807	0.0749189	CAPZA1; H3F3A; H3F3B;
E-cadherin signaling in the nascent adherens junction	5	275	3.16456	2.21709	0.0768471	UBE3A; TCF7; EP300; CRK; CTBP1;
Stabilization and expansion of the E-cadherin adherens junction	5	275	3.16456	2.21709	0.0768471	UBE3A; TCF7; EP300; CRK; CTBP1;
Metabolism	11	823	6.96203	1.62809	0.0771445	GSTP1; COX7C; RPL35A; HNRNPD; GCLC; BCKDHB; UCK2; ATP5L; FPGS; ADSL; NUP54;
RNA Polymerase I Transcription	2	56	1.26582	4.36742	0.0774758	H3F3A; H3F3B;
TRAIL signaling pathway	16	1325	10.1266	1.47051	0.0783526	PFKL; UBE3A; STEAP3; PXN; ARPC3; PTMA; TCF7; EP300; YAP1; CRK; ARHGAP35; CTBP1; PAK2; OCLN; INPPL1; EXOC6;
p130Cas linkage to MAPK signaling for integrins	1	10	0.632911	12.2795	0.0792089	CRK;
TRAF3-dependent IRF activation pathway	1	10	0.632911	12.2795	0.0792089	EP300;
E-cadherin signaling events	5	280	3.16456	2.1775	0.0815347	UBE3A; TCF7; EP300; CRK; CTBP1;
Metabolism of nucleotides	2	58	1.26582	4.21685	0.0822959	UCK2; ADSL;
Glypican pathway	16	1335	10.1266	1.45949	0.0824617	PFKL; UBE3A; STEAP3; PXN; ARPC3; PTMA; TCF7; EP300; YAP1; CRK; ARHGAP35; CTBP1; PAK2; OCLN; INPPL1; EXOC6;
Wnt signaling network	4	200	2.53165	2.43999	0.0830679	UBE3A; TCF7; EP300; CTBP1;
Proteoglycan syndecan-mediated signaling events	16	1342	10.1266	1.45188	0.0854209	PFKL; UBE3A; STEAP3; PXN; ARPC3; PTMA; TCF7; EP300; YAP1; CRK; ARHGAP35; CTBP1; PAK2; OCLN; INPPL1; EXOC6;
purine nucleotides de novo biosynthesis II	1	11	0.632911	11.1642	0.0867784	ADSL;
Glutamate Neurotransmitter Release Cycle	1	11	0.632911	11.1642	0.0867784	SLC38A2;
Signal attenuation	1	11	0.632911	11.1642	0.0867784	CRK;
EphrinB-EPHB pathway	2	60	1.26582	4.07631	0.0872057	PXN; CRK;
Beta1 integrin cell surface interactions	16	1348	10.1266	1.44542	0.0880118	PFKL; UBE3A; STEAP3; PXN; ARPC3; PTMA; TCF7; EP300; YAP1; CRK; ARHGAP35; CTBP1; PAK2; OCLN; INPPL1; EXOC6;
Fc-epsilon receptor I signaling in mast cells	2	61	1.26582	4.0095	0.089693	PXN; PAK2;
Glypican 3 network	4	206	2.53165	2.36892	0.0902227	UBE3A; TCF7; EP300; CTBP1;
Integrin-linked kinase signaling	9	654	5.6962	1.67662	0.0907095	PFKL; UBE3A; PXN; TCF7; EP300; YAP1; CTBP1; PAK2; OCLN;
Transmembrane transport of small molecules	6	378	3.79747	1.93493	0.0920755	SLC38A2; SLC12A4; STEAP3; ATP6V1F; NUP54; ABCC10;
Gene Expression	6	378	3.79747	1.93493	0.0920755	RPL35A; HNRNPD; CSTF2; SF3B5; EEF1E1; NUP54;
Syndecan-4-mediated signaling events	4	209	2.53165	2.33492	0.093908	UBE3A; TCF7; EP300; CTBP1;
Apoptotic cleavage of cell adhesion proteins	1	12	0.632911	10.2347	0.094286	OCLN;
Calnexin/calreticulin cycle	1	12	0.632911	10.2347	0.094286	GANAB;
Validated nuclear estrogen receptor alpha network	2	64	1.26582	3.82158	0.097278	EP300; SOD1;
Integrin family cell surface interactions	16	1375	10.1266	1.41703	0.100298	PFKL; UBE3A; STEAP3; PXN; ARPC3; PTMA; TCF7; EP300; YAP1; CRK; ARHGAP35; CTBP1; PAK2; OCLN; INPPL1; EXOC6;
D-myo-inositol (1,4,5)-trisphosphate degradation	1	13	0.632911	9.44798	0.101732	INPPL1;
N-glycan trimming in the ER and Calnexin/Calreticulin cycle	1	13	0.632911	9.44798	0.101732	GANAB;
HIF-1-alpha transcription factor network	2	66	1.26582	3.70579	0.102432	PFKL; EP300;
Regulation of retinoblastoma protein	2	66	1.26582	3.70579	0.102432	EP300; CTBP1;
EGFR1	3	138	1.89873	2.65431	0.1051	PXN; CRK; INPPL1;
Axon guidance	4	219	2.53165	2.22831	0.106697	RHOB; MYH14; ARHGAP35; PAK2;
Regulation of cytoplasmic and nuclear SMAD2/3 signaling	5	305	3.16456	1.99903	0.107181	EP300; YAP1; CTBP1; PAK2; OCLN;
Regulation of nuclear SMAD2/3 signaling	5	305	3.16456	1.99903	0.107181	EP300; YAP1; CTBP1; PAK2; OCLN;
TGF-beta receptor signaling	5	305	3.16456	1.99903	0.107181	EP300; YAP1; CTBP1; PAK2; OCLN;
Regulation of Telomerase	2	68	1.26582	3.59682	0.10766	UBE3A; HUS1;
Synthesis of very long-chain fatty acyl-CoAs	1	14	0.632911	8.77361	0.109118	HSD17B12;
Processing of Intronless Pre-mRNAs	1	14	0.632911	8.77361	0.109118	CSTF2;
Prefoldin mediated transfer of substrate to CCT/TriC	1	14	0.632911	8.77361	0.109118	PFDN5;
Signaling events regulated by Ret tyrosine kinase	2	69	1.26582	3.5447	0.110301	PXN; CRK;
Cell junction organization	2	69	1.26582	3.5447	0.110301	CADM1; PXN;
Mesenchymal-to-epithelial transition	4	223	2.53165	2.18834	0.112023	MYH14; S100A14; OCLN; ICA1;
Formation of ATP by chemiosmotic coupling	1	15	0.632911	8.18909	0.116443	ATP5L;
salvage pathways of pyrimidine ribonucleotides	1	15	0.632911	8.18909	0.116443	UCK2;
Sema3A PAK dependent Axon repulsion	1	15	0.632911	8.18909	0.116443	PAK2;
D-myo-inositol (1,3,4)-trisphosphate biosynthesis	1	15	0.632911	8.18909	0.116443	INPPL1;
1D-myo-inositol hexakisphosphate biosynthesis II (mammalian)	1	15	0.632911	8.18909	0.116443	INPPL1;
Cooperation of Prefoldin and TriC/CCT in actin and tubulin folding	1	15	0.632911	8.18909	0.116443	PFDN5;
Posttranslational regulation of adherens junction stability and dissassembly	4	231	2.53165	2.11256	0.123023	UBE3A; TCF7; EP300; CTBP1;
Chylomicron-mediated lipid transport	1	16	0.632911	7.67759	0.123708	P4HB;
Cell-extracellular matrix interactions	1	16	0.632911	7.67759	0.123708	PXN;
Chaperonin-mediated protein folding	1	16	0.632911	7.67759	0.123708	PFDN5;
C-MYC pathway	3	149	1.89873	2.45836	0.124428	PTMA; EP300; PAK2;
ALK1 signaling events	5	321	3.16456	1.89939	0.125441	EP300; YAP1; CTBP1; PAK2; OCLN;
ALK1 pathway	5	324	3.16456	1.8818	0.129016	EP300; YAP1; CTBP1; PAK2; OCLN;
Activation of BH3-only proteins	1	17	0.632911	7.22623	0.130914	PPP3R1;
Branched-chain amino acid catabolism	1	17	0.632911	7.22623	0.130914	BCKDHB;
AndrogenReceptor	2	78	1.26582	3.13574	0.134778	UBE3A; EP300;
Signaling by Insulin receptor	2	79	1.26582	3.09606	0.137569	ATP6V1F; CRK;
CD28 dependent Vav1 pathway	1	18	0.632911	6.825	0.138061	PAK2;
DARPP-32 events	1	18	0.632911	6.825	0.138061	PPP3R1;
ARMS-mediated activation	1	18	0.632911	6.825	0.138061	CRK;
Fatty Acyl-CoA Biosynthesis	1	18	0.632911	6.825	0.138061	HSD17B12;
AP-1 transcription factor network	8	621	5.06329	1.56974	0.140003	PFKL; UBE3A; TCF7; EP300; YAP1; CTBP1; PAK2; OCLN;
Hypoxic and oxygen homeostasis regulation of HIF-1-alpha	2	80	1.26582	3.05736	0.140373	PFKL; EP300;
Apoptosis	3	158	1.89873	2.31834	0.141122	PPP3R1; PAK2; OCLN;
FOXA transcription factor networks	2	81	1.26582	3.01962	0.143189	EP300; SOD1;
Validated targets of C-MYC transcriptional activation	2	81	1.26582	3.01962	0.143189	PTMA; EP300;
Generation of second messenger molecules	1	19	0.632911	6.46598	0.14515	PAK2;
3-phosphoinositide degradation	1	19	0.632911	6.46598	0.14515	INPPL1;
glutathione-mediated detoxification	1	19	0.632911	6.46598	0.14515	GSTP1;
Frs2-mediated activation	1	19	0.632911	6.46598	0.14515	CRK;
Developmental Biology	6	432	3.79747	1.69307	0.145931	RPL35A; RHOB; MYH14; EP300; ARHGAP35; PAK2;
Wnt	2	82	1.26582	2.9828	0.146017	EP300; CTBP1;
superpathway of D-myo-inositol (1,4,5)-trisphosphate metabolism	1	20	0.632911	6.14284	0.15218	INPPL1;
Formation of incision complex in GG-NER	1	20	0.632911	6.14284	0.15218	DDB1;
Prolonged ERK activation events	1	20	0.632911	6.14284	0.15218	CRK;
Dual incision reaction in GG-NER	1	20	0.632911	6.14284	0.15218	DDB1;
Integrin alphaIIb beta3 signaling	1	20	0.632911	6.14284	0.15218	CRK;
N-cadherin signaling events	4	251	2.53165	1.94423	0.152406	UBE3A; TCF7; EP300; CTBP1;
G alpha (12/13) signalling events	1	21	0.632911	5.85046	0.159154	RHOB;
PDGFR-alpha signaling pathway	1	21	0.632911	5.85046	0.159154	CRK;
Pyrimidine metabolism	1	22	0.632911	5.58465	0.16607	UCK2;
Respiratory electron transport, ATP synthesis by chemiosmotic coupling, and heat production by uncoupling proteins.	2	91	1.26582	2.68783	0.171947	COX7C; ATP5L;
Processing of Capped Intronless Pre-mRNA	1	23	0.632911	5.34195	0.172929	CSTF2;
Signaling events mediated by PRL	1	23	0.632911	5.34195	0.172929	RABGGTB;
BMAL1:CLOCK/NPAS2 Activates Gene Expression	1	23	0.632911	5.34195	0.172929	EP300;
Post-Elongation Processing of Intronless pre-mRNA	1	23	0.632911	5.34195	0.172929	CSTF2;
RNA Polymerase I, RNA Polymerase III, and Mitochondrial Transcription	2	92	1.26582	2.65862	0.174874	H3F3A; H3F3B;
Cytosolic tRNA aminoacylation	1	24	0.632911	5.11946	0.179733	EEF1E1;
Purine metabolism	1	24	0.632911	5.11946	0.179733	ADSL;
Smooth Muscle Contraction	1	24	0.632911	5.11946	0.179733	PXN;
Transcription	3	178	1.89873	2.05787	0.180616	CSTF2; H3F3A; H3F3B;
Transport of inorganic cations/anions and amino acids/oligopeptides	2	94	1.26582	2.60206	0.180753	SLC38A2; SLC12A4;
Notch signaling pathway	2	94	1.26582	2.60206	0.180753	EP300; CTBP1;
Notch-mediated HES/HEY network	2	94	1.26582	2.60206	0.180753	EP300; CTBP1;
VEGFR3 signaling in lymphatic endothelium	1	25	0.632911	4.91476	0.186481	CRK;
ABC-family proteins mediated transport	1	25	0.632911	4.91476	0.186481	ABCC10;
TRAF6 mediated IRF7 activation	1	25	0.632911	4.91476	0.186481	EP300;
Biological oxidations	2	98	1.26582	2.49586	0.192598	GSTP1; GCLC;
Signaling by Aurora kinases	2	98	1.26582	2.49586	0.192598	H3F3A; H3F3B;
Neurotransmitter Release Cycle	1	26	0.632911	4.72581	0.193174	SLC38A2;
LPA receptor mediated events	2	100	1.26582	2.44595	0.198558	PXN; CRK;
Adherens junctions interactions	1	27	0.632911	4.55084	0.199812	CADM1;
Lipoprotein metabolism	1	27	0.632911	4.55084	0.199812	P4HB;
The role of Nef in HIV-1 replication and disease pathogenesis	1	27	0.632911	4.55084	0.199812	PAK2;
GPVI-mediated activation cascade	1	27	0.632911	4.55084	0.199812	RHOB;
CXCR4-mediated signaling events	3	190	1.89873	1.9279	0.205601	RHOB; PXN; CRK;
Insulin receptor recycling	1	28	0.632911	4.38837	0.206396	ATP6V1F;
Protein folding	1	28	0.632911	4.38837	0.206396	PFDN5;
Triglyceride Biosynthesis	1	28	0.632911	4.38837	0.206396	HSD17B12;
Interleukin-2 signaling	1	28	0.632911	4.38837	0.206396	INPPL1;
Reelin signaling pathway	1	29	0.632911	4.2371	0.212926	LRPAP1;
BARD1 signaling events	1	29	0.632911	4.2371	0.212926	EWSR1;
Regulation of Glucokinase by Glucokinase Regulatory Protein	1	29	0.632911	4.2371	0.212926	NUP54;
Platelet Aggregation (Plug Formation)	1	29	0.632911	4.2371	0.212926	CRK;
Transport of Ribonucleoproteins into the Host Nucleus	1	29	0.632911	4.2371	0.212926	NUP54;
NEP/NS2 Interacts with the Cellular Export Machinery	1	29	0.632911	4.2371	0.212926	NUP54;
Interleukin-3, 5 and GM-CSF signaling	1	29	0.632911	4.2371	0.212926	INPPL1;
p63 transcription factor network	2	105	1.26582	2.32949	0.213551	EP300; YAP1;
Signalling to ERKs	1	30	0.632911	4.09591	0.219403	CRK;
Biosynthesis of the N-glycan precursor (dolichol lipid-linked oligosaccharide, LLO) and transfer to a nascent protein	1	30	0.632911	4.09591	0.219403	ALG1;
Nuclear import of Rev protein	1	30	0.632911	4.09591	0.219403	NUP54;
Regulation of Androgen receptor activity	2	108	1.26582	2.26479	0.222599	UBE3A; EP300;
EPHA forward signaling	1	31	0.632911	3.96383	0.225826	CRK;
Export of Viral Ribonucleoproteins from Nucleus	1	31	0.632911	3.96383	0.225826	NUP54;
Lissencephaly gene (LIS1) in neuronal migration and development	1	31	0.632911	3.96383	0.225826	LRPAP1;
Intrinsic Pathway for Apoptosis	1	31	0.632911	3.96383	0.225826	PPP3R1;
Vpr-mediated nuclear import of PICs	1	31	0.632911	3.96383	0.225826	NUP54;
Amino acid transport across the plasma membrane	1	31	0.632911	3.96383	0.225826	SLC38A2;
ErbB4 signaling events	1	32	0.632911	3.83999	0.232197	YAP1;
GAB1 signalosome	1	32	0.632911	3.83999	0.232197	PXN;
Circadian Clock	1	32	0.632911	3.83999	0.232197	EP300;
Transport of the SLBP independent Mature mRNA	1	32	0.632911	3.83999	0.232197	NUP54;
Rev-mediated nuclear export of HIV-1 RNA	1	32	0.632911	3.83999	0.232197	NUP54;
Global Genomic NER (GG-NER)	1	33	0.632911	3.72367	0.238516	DDB1;
Interactions of Rev with host cellular proteins	1	33	0.632911	3.72367	0.238516	NUP54;
Transport of the SLBP Dependant Mature mRNA	1	33	0.632911	3.72367	0.238516	NUP54;
Post-Elongation Processing of Intron-Containing pre-mRNA	1	34	0.632911	3.61418	0.244784	CSTF2;
mRNA 3'-end processing	1	34	0.632911	3.61418	0.244784	CSTF2;
Interactions of Vpr with host cellular proteins	1	34	0.632911	3.61418	0.244784	NUP54;
HIF-2-alpha transcription factor network	1	34	0.632911	3.61418	0.244784	EP300;
ATM pathway	4	307	2.53165	1.5896	0.24595	STEAP3; EP300; HUS1; CTBP1;
Cell-Cell communication	2	117	1.26582	2.09059	0.249897	CADM1; PXN;
Signal transduction by L1	1	35	0.632911	3.51095	0.251	RHOB;
Transport of Mature mRNA Derived from an Intronless Transcript	1	35	0.632911	3.51095	0.251	NUP54;
The citric acid (TCA) cycle and respiratory electron transport	2	118	1.26582	2.07287	0.252939	COX7C; ATP5L;
Transport of Mature mRNAs Derived from Intronless Transcripts	1	36	0.632911	3.41345	0.257165	NUP54;
CD28 co-stimulation	1	36	0.632911	3.41345	0.257165	PAK2;
Activation of ATR in response to replication stress	1	37	0.632911	3.32122	0.26328	HUS1;
Glucose transport	1	38	0.632911	3.23384	0.269345	NUP54;
TGFBR	2	125	1.26582	1.9568	0.274248	EP300; YAP1;
Apoptotic cleavage of cellular proteins	1	39	0.632911	3.15094	0.27536	OCLN;
Signaling events mediated by HDAC Class III	1	39	0.632911	3.15094	0.27536	EP300;
Hexose transport	1	40	0.632911	3.07219	0.281326	NUP54;
Androgen-mediated signaling	2	130	1.26582	1.88154	0.289458	UBE3A; EP300;
tRNA Aminoacylation	1	42	0.632911	2.92593	0.293112	EEF1E1;
mRNA Splicing - Minor Pathway	1	42	0.632911	2.92593	0.293112	SF3B5;
JNK signaling in the CD4+ TCR pathway	1	42	0.632911	2.92593	0.293112	CRK;
Insulin Synthesis and Processing	2	132	1.26582	1.85304	0.295534	RPL35A; EXOC6;
G2/M Checkpoints	1	43	0.632911	2.8579	0.298933	HUS1;
RNA Polymerase II Transcription Termination	1	43	0.632911	2.8579	0.298933	CSTF2;
Cleavage of Growing Transcript in the Termination Region	1	43	0.632911	2.8579	0.298933	CSTF2;
Post-Elongation Processing of the Transcript	1	43	0.632911	2.8579	0.298933	CSTF2;
Influenza Life Cycle	2	135	1.26582	1.81186	0.304632	RPL35A; NUP54;
Cell-cell junction organization	1	45	0.632911	2.73091	0.310432	CADM1;
Direct p53 effectors	2	138	1.26582	1.77248	0.31371	STEAP3; EP300;
Lipid digestion, mobilization, and transport	1	46	0.632911	2.67155	0.316111	P4HB;
Presenilin action in Notch and Wnt signaling	1	46	0.632911	2.67155	0.316111	CTBP1;
Influenza Infection	2	140	1.26582	1.74716	0.319748	RPL35A; NUP54;
TCR signaling	1	47	0.632911	2.61473	0.321743	PAK2;
Retinoic acid receptors-mediated signaling	1	47	0.632911	2.61473	0.321743	EP300;
Metabolism of vitamins and cofactors	1	47	0.632911	2.61473	0.321743	FPGS;
Metabolism of water-soluble vitamins and cofactors	1	47	0.632911	2.61473	0.321743	FPGS;
Host Interactions of HIV factors	2	141	1.26582	1.73477	0.322763	PAK2; NUP54;
Amino acid and oligopeptide SLC transporters	1	48	0.632911	2.56026	0.327329	SLC38A2;
Fanconi anemia pathway	1	48	0.632911	2.56026	0.327329	HUS1;
SLC-mediated transmembrane transport	3	247	1.89873	1.48302	0.331355	SLC38A2; SLC12A4; NUP54;
FoxO family signaling	1	49	0.632911	2.50802	0.33287	EP300;
Nucleotide Excision Repair	1	49	0.632911	2.50802	0.33287	DDB1;
ATR signaling pathway	3	250	1.89873	1.46522	0.338096	STEAP3; EP300; HUS1;
Muscle contraction	1	50	0.632911	2.45787	0.338366	PXN;
Metabolism of non-coding RNA	1	50	0.632911	2.45787	0.338366	NUP54;
snRNP Assembly	1	50	0.632911	2.45787	0.338366	NUP54;
Transport of Mature mRNA derived from an Intron-Containing Transcript	1	51	0.632911	2.40969	0.343816	NUP54;
Signaling events mediated by PTP1B	1	52	0.632911	2.36336	0.349222	CRK;
Costimulation by the CD28 family	1	52	0.632911	2.36336	0.349222	PAK2;
Opioid Signalling	1	53	0.632911	2.31877	0.354583	PPP3R1;
Validated transcriptional targets of TAp63 isoforms	1	54	0.632911	2.27584	0.359901	EP300;
Transport of Mature Transcript to Cytoplasm	1	55	0.632911	2.23447	0.365175	NUP54;
Insulin receptor signalling cascade	1	56	0.632911	2.19458	0.370406	CRK;
NOTCH	1	57	0.632911	2.15608	0.375594	EP300;
ATF-2 transcription factor network	1	59	0.632911	2.08301	0.385843	EP300;
Regulation of p38-alpha and p38-beta	2	164	1.26582	1.49149	0.390914	EP300; PAK2;
Coregulation of Androgen receptor activity	1	61	0.632911	2.01472	0.395925	UBE3A;
Validated targets of C-MYC transcriptional repression	1	63	0.632911	1.95077	0.405842	EP300;
Metabolism of RNA	3	281	1.89873	1.30359	0.407214	RPL35A; HNRNPD; NUP54;
Integrins in angiogenesis	1	64	0.632911	1.9203	0.41074	PXN;
Validated transcriptional targets of deltaNp63 isoforms	1	64	0.632911	1.9203	0.41074	YAP1;
Signaling events mediated by the Hedgehog family	1	65	0.632911	1.89076	0.415598	LRPAP1;
Regulation of activated PAK-2p34 by proteasome mediated degradation	1	66	0.632911	1.86212	0.420416	PAK2;
RIG-I/MDA5 mediated induction of IFN-alpha/beta pathways	1	67	0.632911	1.83433	0.425194	EP300;
p75(NTR)-mediated signaling	2	178	1.26582	1.37419	0.430913	RHOB; CRK;
Transcriptional Regulation of White Adipocyte Differentiation	1	69	0.632911	1.78117	0.434634	EP300;
Destabilization of mRNA by AUF1 (hnRNP D0)	1	71	0.632911	1.731	0.44392	HNRNPD;
Innate Immune System	2	183	1.26582	1.33665	0.444864	CAPZA1; EP300;
Integrin cell surface interactions	1	72	0.632911	1.70696	0.448505	CRK;
E2F transcription factor network	1	73	0.632911	1.68358	0.453054	EP300;
p38 MAPK signaling pathway	2	189	1.26582	1.29421	0.461354	EP300; PAK2;
p53 pathway	2	189	1.26582	1.29421	0.461354	STEAP3; EP300;
Regulation of Apoptosis	1	75	0.632911	1.63869	0.462039	PAK2;
Respiratory electron transport	1	76	0.632911	1.61713	0.466476	COX7C;
L1CAM interactions	1	79	0.632911	1.55573	0.479571	RHOB;
Glucocorticoid receptor regulatory network	1	80	0.632911	1.53629	0.483865	EP300;
Viral mRNA Translation	1	82	0.632911	1.49882	0.492347	RPL35A;
Eukaryotic Translation Termination	1	82	0.632911	1.49882	0.492347	RPL35A;
Peptide chain elongation	1	82	0.632911	1.49882	0.492347	RPL35A;
Fatty acid, triacylglycerol, and ketone body metabolism	1	83	0.632911	1.48076	0.496536	HSD17B12;
HIV Infection	2	203	1.26582	1.20496	0.498698	PAK2; NUP54;
C-MYB transcription factor network	1	84	0.632911	1.46314	0.50069	EP300;
Glucocorticoid receptor signaling	1	85	0.632911	1.44593	0.504811	EP300;
Eukaryotic Translation Elongation	1	85	0.632911	1.44593	0.504811	RPL35A;
Nonsense Mediated Decay Independent of the Exon Junction Complex	1	87	0.632911	1.41269	0.512951	RPL35A;
Diabetes pathways	2	216	1.26582	1.13245	0.531871	RPL35A; EXOC6;
Formation of a pool of free 40S subunits	1	92	0.632911	1.33592	0.532723	RPL35A;
Metabolism of carbohydrates	1	92	0.632911	1.33592	0.532723	NUP54;
Signaling by Interleukins	1	92	0.632911	1.33592	0.532723	INPPL1;
Late Phase of HIV Life Cycle	1	92	0.632911	1.33592	0.532723	NUP54;
Role of Calcineurin-dependent NFAT signaling in lymphocytes	1	95	0.632911	1.29374	0.544202	EP300;
Signaling by EGFR	1	98	0.632911	1.25414	0.5554	PXN;
Influenza Viral RNA Transcription and Replication	1	98	0.632911	1.25414	0.5554	RPL35A;
Regulation of gene expression in beta cells	1	98	0.632911	1.25414	0.5554	RPL35A;
BMP receptor signaling	2	226	1.26582	1.08234	0.556361	EP300; PAK2;
Mitotic Prometaphase	1	99	0.632911	1.24147	0.559072	CENPF;
RNA Polymerase II Transcription	1	101	0.632911	1.21689	0.566325	CSTF2;
Neurotrophic factor-mediated Trk receptor signaling	1	101	0.632911	1.21689	0.566325	CRK;
3' -UTR-mediated translational regulation	1	102	0.632911	1.20496	0.569907	RPL35A;
L13a-mediated translational silencing of Ceruloplasmin expression	1	102	0.632911	1.20496	0.569907	RPL35A;
GTP hydrolysis and joining of the 60S ribosomal subunit	1	103	0.632911	1.19327	0.57346	RPL35A;
HIV Life Cycle	1	103	0.632911	1.19327	0.57346	NUP54;
Metabolism of mRNA	2	234	1.26582	1.04534	0.575295	RPL35A; HNRNPD;
IL1-mediated signaling events	2	234	1.26582	1.04534	0.575295	EP300; PAK2;
Nonsense-Mediated Decay	1	104	0.632911	1.18179	0.576983	RPL35A;
Regulation of mRNA Stability by Proteins that Bind AU-rich Elements	1	104	0.632911	1.18179	0.576983	HNRNPD;
Nonsense Mediated Decay Enhanced by the Exon Junction Complex	1	104	0.632911	1.18179	0.576983	RPL35A;
DNA Repair	1	106	0.632911	1.1595	0.583944	DDB1;
NGF signalling via TRKA from the plasma membrane	1	107	0.632911	1.14866	0.587381	CRK;
Regulation of beta-cell development	1	108	0.632911	1.13803	0.59079	RPL35A;
Eukaryotic Translation Initiation	1	110	0.632911	1.11734	0.597525	RPL35A;
Cap-dependent Translation Initiation	1	110	0.632911	1.11734	0.597525	RPL35A;
Signaling events mediated by HDAC Class I	1	113	0.632911	1.08768	0.607421	EP300;
Translation	1	117	0.632911	1.05049	0.62024	RPL35A;
Cell Cycle Checkpoints	1	118	0.632911	1.04159	0.62338	HUS1;
Immune System	4	522	2.53165	0.93489	0.625005	CAPZA1; EP300; PAK2; INPPL1;
Metabolism of lipids and lipoproteins	2	257	1.26582	0.95179	0.626434	P4HB; HSD17B12;
Transmission across Chemical Synapses	1	121	0.632911	1.01577	0.632644	SLC38A2;
TCR signaling in na&#xef;ve CD4+ T cells	1	133	0.632911	0.924128	0.66749	CRK;
Validated transcriptional targets of AP1 family members Fra1 and Fra2	1	134	0.632911	0.917232	0.670241	EP300;
Signalling by NGF	1	143	0.632911	0.859508	0.694004	CRK;
TNF receptor signaling pathway	2	299	1.26582	0.818098	0.707357	EP300; PAK2;
M Phase	1	158	0.632911	0.777914	0.729887	CENPF;
Neuronal System	1	188	0.632911	0.653786	0.789585	SLC38A2;
Metabolism of amino acids and derivatives	1	188	0.632911	0.653786	0.789585	BCKDHB;
Cytokine Signaling in Immune system	1	193	0.632911	0.636849	0.798172	INPPL1;
Adaptive Immune System	1	237	0.632911	0.51862	0.860189	PAK2;
Mitotic M-M/G1 phases	1	242	0.632911	0.507906	0.865909	CENPF;
DNA Replication	1	261	0.632911	0.470933	0.885602	CENPF;
Cell Cycle, Mitotic	1	317	0.632911	0.387742	0.928435	CENPF;
Signal Transduction	5	1208	3.16456	0.504734	0.973381	RHOB; PXN; PPP3R1; ATP6V1F; CRK;
GPCR downstream signaling	1	530	0.632911	0.231917	0.988135	RHOB;
Signaling by GPCR	2	800	1.26582	0.30577	0.990654	RHOB; PPP3R1;
